# Supplementary material for: Hydroxylation of the Acetyltransferase NAA10 Trp38 Is Not an Enzyme-Switch in Human Cells
Source: Int J Mol Sci. 2021 Oct 30;22(21):11805. doi: 10.3390/ijms222111805 (PMC8583962; doi:10.3390/ijms222111805)
Supplement: Supplementary file 1 [file ijms-22-11805-s001.zip]

Archive with 1 entries (1 files):
- ijms-1411876.xlsx
