# Supplementary material for: Hydroxylation of the Acetyltransferase NAA10 Trp38 Is Not an Enzyme-Switch in Human Cells
Source: Int J Mol Sci. 2021 Oct 30;22(21):11805. doi: 10.3390/ijms222111805 (PMC8583962; doi:10.3390/ijms222111805)
Supplement: Supplementary file 1 [file ijms-22-11805-s001.zip › ijms-1411876.xlsx]

## Sheet: Table S1 - List of raw files
Raw file	Experiment (Fig. 1B, Fig. 2B)	LC/MS method	Cell line	Enrichment	Transfection	Previously published?
20190920_QE3_nLC3_MJ_NAA10_HEK_Frac1.raw	frac	30 min gradient (Kelstrup et al., 2018)	HEK293	V5 IP; high-pH StageTip fractionation	NAA10-V5	No
20190920_QE3_nLC3_MJ_NAA10_HEK_Frac2.raw	frac	30 min gradient (Kelstrup et al., 2018)	HEK293	V5 IP; high-pH StageTip fractionation	NAA10-V5	No
20190920_QE3_nLC3_MJ_NAA10_HEK_Frac3.raw	frac	30 min gradient (Kelstrup et al., 2018)	HEK293	V5 IP; high-pH StageTip fractionation	NAA10-V5	No
20190920_QE3_nLC3_MJ_NAA10_HEK_Frac4.raw	frac	30 min gradient (Kelstrup et al., 2018)	HEK293	V5 IP; high-pH StageTip fractionation	NAA10-V5	No
20190920_QE3_nLC3_MJ_NAA10_HEK_Frac5.raw	frac	30 min gradient (Kelstrup et al., 2018)	HEK293	V5 IP; high-pH StageTip fractionation	NAA10-V5	No
20190920_QE3_nLC3_MJ_NAA10_HEK_Frac6.raw	frac	30 min gradient (Kelstrup et al., 2018)	HEK293	V5 IP; high-pH StageTip fractionation	NAA10-V5	No
20190920_QE3_nLC3_MJ_NAA10_HEK_Frac7.raw	frac	30 min gradient (Kelstrup et al., 2018)	HEK293	V5 IP; high-pH StageTip fractionation	NAA10-V5	No
20190920_QE3_nLC3_MJ_NAA10_HEK_Frac8.raw	frac	30 min gradient (Kelstrup et al., 2018)	HEK293	V5 IP; high-pH StageTip fractionation	NAA10-V5	No
NAA10-V5-HEK293-1.raw	NAA10-V5, HEK293	3 hour gradient	HEK293	V5 IP	NAA10-V5	No
NAA10-V5-HEK293-2.raw	NAA10-V5, HEK293	3 hour gradient	HEK293	V5 IP	NAA10-V5	No
NAA15-HEK293-1.raw	NAA15, HEK293	3 hour gradient	HEK293	NAA15 IP	None	No
NAA15-HEK293-2.raw	NAA15, HEK293	3 hour gradient	HEK293	NAA15 IP	None	No
NAA10-V5-HeLa1.raw	NAA10-V5, HeLa	3 hour gradient	HeLa	V5 IP	NAA10-V5	No
NAA10-V5-HeLa2.raw	NAA10-V5, HeLa	3 hour gradient	HeLa	V5 IP	NAA10-V5	No
NAA10-delS205-V5-HeLa1.raw	NAA10-ΔS205-V5, HeLa	3 hour gradient	HeLa	V5 IP	NAA10-ΔS205-V5	No
NAA10-delS205-V5-HeLa2.raw	NAA10-ΔS205-V5, HeLa	3 hour gradient	HeLa	V5 IP	NAA10-ΔS205-V5	No
NAA15-V5-HeLa.raw	NAA15-V5, HeLa	3 hour gradient	HeLa	V5 IP	NAA15-V5	Yes (Deng et al., 2020)
NAA15-T406Y-V5-HeLa1.raw	NAA15-T406Y-V5, HeLa	3 hour gradient	HeLa	V5 IP	NAA15-T406Y-V5	Yes (Deng et al., 2020)
NAA15-T406Y-V5-HeLa2.raw	NAA15-T406Y-V5, HeLa	3 hour gradient	HeLa	V5 IP	NAA15-T406Y-V5	Yes (Deng et al., 2020)
NAA15-L814P-V5-HeLa1.raw	NAA15-L814P-V5, HeLa	3 hour gradient	HeLa	V5 IP	NAA15-L814P-V5	Yes (Deng et al., 2020)
NAA15-L814P-V5-HeLa2.raw	NAA15-L814P-V5, HeLa	3 hour gradient	HeLa	V5 IP	NAA15-L814P-V5	Yes (Deng et al., 2020)
NAA10-V5-HAP1.raw	NAA10-V5, HAP1	3 hour gradient	HAP1	V5 IP	NAA10-V5	No
NAA15-HAP1.raw	NAA15, HAP1	3 hour gradient	HAP1	NAA15 IP	None	No
20191001_QE3_nLC7_MJ_Naa10_HAP1_IP_Rep1_NormInt.raw	NAA10-V5, HAP1	30 min gradient (Kelstrup et al., 2018)	HAP1	V5 IP	NAA10-V5	No
20191001_QE3_nLC7_MJ_Naa10_HAP1_IP_Rep2_NormInt.raw	NAA10-V5, HAP1	30 min gradient (Kelstrup et al., 2018)	HAP1	V5 IP	NAA10-V5	No
20191001_QE3_nLC7_MJ_Naa10_HAP1_IP_Rep3_NormInt.raw	NAA10-V5, HAP1	30 min gradient (Kelstrup et al., 2018)	HAP1	V5 IP	NAA10-V5	No
20191001_QE3_nLC7_MJ_Naa15_HAP1_IP_Rep1_NormInt.raw	NAA15-V5, HAP1	30 min gradient (Kelstrup et al., 2018)	HAP1	V5 IP	NAA15-V5	No
20191001_QE3_nLC7_MJ_Naa15_HAP1_IP_Rep2_NormInt.raw	NAA15-V5, HAP1	30 min gradient (Kelstrup et al., 2018)	HAP1	V5 IP	NAA15-V5	No
20191001_QE3_nLC7_MJ_Naa15_HAP1_IP_Rep3_NormInt.raw	NAA15-V5, HAP1	30 min gradient (Kelstrup et al., 2018)	HAP1	V5 IP	NAA15-V5	No

## Sheet: Table S2 - Protein groups
Gene names	Protein IDs	Majority protein IDs	Protein names	iBAQ	iBAQ frac	iBAQ NAA10-delS205-V5-HeLa	iBAQ NAA10-V5-HAP1	iBAQ NAA10-V5-HAP1-NormInt	iBAQ NAA10-V5-HEK293	iBAQ NAA10-V5-HeLa	iBAQ NAA15-HAP1	iBAQ NAA15-HEK293	iBAQ NAA15-L814P-V5-HeLa	iBAQ NAA15-T406Y-V5-HeLa	iBAQ NAA15-V5-HAP1-NormInt	iBAQ NAA15-V5-HeLa	Intensity	Peptides	Razor + unique peptides	Unique peptides	Sequence coverage [%]	Unique + razor sequence coverage [%]	Unique sequence coverage [%]	Mol. weight [kDa]	Q-value	Score	MS/MS count	MS/MS count frac	MS/MS count NAA10-delS205-V5-HeLa	MS/MS count NAA10-V5-HAP1	MS/MS count NAA10-V5-HAP1-NormInt	MS/MS count NAA10-V5-HEK293	MS/MS count NAA10-V5-HeLa	MS/MS count NAA15-HAP1	MS/MS count NAA15-HEK293	MS/MS count NAA15-L814P-V5-HeLa	MS/MS count NAA15-T406Y-V5-HeLa	MS/MS count NAA15-V5-HAP1-NormInt	MS/MS count NAA15-V5-HeLa	Sequence coverage frac [%]	Sequence coverage NAA10-delS205-V5-HeLa [%]	Sequence coverage NAA10-V5-HAP1 [%]	Sequence coverage NAA10-V5-HAP1-NormInt [%]	Sequence coverage NAA10-V5-HEK293 [%]	Sequence coverage NAA10-V5-HeLa [%]	Sequence coverage NAA15-HAP1 [%]	Sequence coverage NAA15-HEK293 [%]	Sequence coverage NAA15-L814P-V5-HeLa [%]	Sequence coverage NAA15-T406Y-V5-HeLa [%]
MYL12A	P19105	P19105	Myosin regulatory light chain 12A	NaN	NaN	NaN	NaN	NaN	NaN	NaN	NaN	NaN	NaN	NaN	NaN	NaN	NaN	13	1	1	80.7	17.5	17.5	19.794	0.00044297	3.7811	0	0	0	0	0	0	0	0	0	0	0	0	0	0	80.7	39.2	0	56.7	63.2	33.3	62.6	45	63.2
CLTCL1	P53675	P53675	Clathrin heavy chain 2	NaN	NaN	NaN	NaN	NaN	NaN	NaN	NaN	NaN	NaN	NaN	NaN	NaN	NaN	10	1	1	7.1	1.3	1.3	187.03	0.009032	1.9441	0	0	0	0	0	0	0	0	0	0	0	0	0	0	0	7.1	0	4.8	0	2.3	3.4	3.2	3.2
ACTB	P60709;Q6S8J3;A5A3E0;P0CG38;P0CG39;Q9BYX7	P60709	Actin, cytoplasmic 1;Actin, cytoplasmic 1, N-terminally processed	NaN	NaN	NaN	NaN	NaN	NaN	NaN	NaN	NaN	NaN	NaN	NaN	NaN	NaN	32	1	1	82.4	4.5	4.5	41.736	0	15.929	0	0	0	0	0	0	0	0	0	0	0	0	0	57.6	70.9	74.1	26.9	78.7	70.1	69.3	78.7	74.9	74.9
UBA52	P62987	P62987	Ubiquitin-60S ribosomal protein L40;Ubiquitin;60S ribosomal protein L40	NaN	NaN	NaN	NaN	NaN	NaN	NaN	NaN	NaN	NaN	NaN	NaN	NaN	NaN	16	1	1	64.1	7.8	7.8	14.728	0	11.311	1	0	1	0	0	0	0	0	0	0	0	0	0	56.2	44.5	21.1	26.6	26.6	26.6	26.6	26.6	26.6	26.6
HIST1H3A;HIST3H3;H3F3C	P68431;Q16695;Q6NXT2	P68431;Q16695;Q6NXT2	Histone H3.1;Histone H3.1t;Histone H3.3C	NaN	NaN	NaN	NaN	NaN	NaN	NaN	NaN	NaN	NaN	NaN	NaN	NaN	NaN	11	1	1	61	23.5	23.5	15.404	0	29.113	0	0	0	0	0	0	0	0	0	0	0	0	0	61	45.6	6.6	14.7	43.4	45.6	6.6	35.3	16.9	16.9
	CON__P00761	CON__P00761		10.5093	9.94689	7.28124	7.33159	10.0586	7.47365	7.49493	7.11123	7.43742	7.44629	7.25544	10.0723	7.17725	38.4962	8	8	8	39.4	39.4	39.4	24.409	0	323.31	199	70	8	2	45	4	8	2	4	4	4	46	2	39.4	16.5	12.1	39.4	12.1	16.5	12.1	12.1	12.1	12.1
NONO	Q15233	Q15233	Non-POU domain-containing octamer-binding protein	10.4278	6.58188	8.97437	9.50515	6.66033	9.66985	9.22324	9.26259	9.73466	9.64734	9.39705	6.65541	9.31808	38.8882	50	49	48	75.2	75.2	75.2	54.231	0	323.31	2809	9	112	247	0	391	348	223	471	446	360	7	195	18.5	61.8	66.9	13.2	67.3	62.2	67.7	72.4	74.5	74.7
SNRPD1	P62314	P62314	Small nuclear ribonucleoprotein Sm D1	10.3611	6.49723	9.10432	9.45696	NaN	9.4833	9.20922	9.20871	9.5094	9.61098	9.50586	NaN	9.307	36.4187	8	8	8	63.9	63.9	63.9	13.281	0	246.77	410	2	41	46	0	79	31	37	70	47	38	0	19	31.9	54.6	54.6	0	56.3	54.6	54.6	54.6	59.7	63.9
SFPQ	P23246	P23246	Splicing factor, proline- and glutamine-rich	10.3298	6.30747	9.00363	9.35484	NaN	9.49363	9.23053	9.23282	9.59874	9.56229	9.34451	6.16953	9.23967	39.0696	53	53	52	61.7	61.7	61.7	76.149	0	323.31	2664	7	277	196	0	316	353	192	388	412	341	5	177	10.9	53.2	55.4	0	55.2	53.7	54.5	57	59.1	60.3
G3BP1	Q13283	Q13283	Ras GTPase-activating protein-binding protein 1	10.2781	NaN	8.788	9.34626	NaN	9.5484	9.0167	9.10792	9.60247	9.47336	9.28278	NaN	9.14145	38.465	31	29	29	65	62.2	62.2	52.164	0	323.31	3100	0	317	253	0	464	351	246	467	431	375	0	196	0	64.4	64.8	2.6	64.8	64.4	65	65	64.8	64.8
HNRNPK	P61978	P61978	Heterogeneous nuclear ribonucleoprotein K	10.2464	6.1529	9.02015	9.17251	5.01507	9.49058	9.26968	9.14944	9.53695	9.36241	9.23277	7.28715	9.09934	38.6227	37	37	37	68.7	68.7	68.7	50.976	0	323.31	2934	6	276	215	0	486	354	200	446	401	343	19	188	13.6	65.7	63.7	5.8	66.7	61.3	63.7	63.7	67.6	67.6
EEF1A1;EEF1A1P5	P68104;Q5VTE0	P68104;Q5VTE0	Elongation factor 1-alpha 1;Putative elongation factor 1-alpha-like 3	10.2168	7.3425	8.97746	9.26316	6.74931	9.59468	9.21439	9.02792	9.52903	9.16602	9.07965	7.87054	8.95628	38.1874	43	43	25	80.5	80.5	51.7	50.14	0	323.31	2075	25	225	195	7	426	217	104	289	263	178	16	130	51.1	72.3	73.2	22.7	72.5	72.3	71.4	73.2	75.3	74.7
RPS14	P62263	P62263	40S ribosomal protein S14	10.1524	7.11049	9.30647	8.96263	6.69722	9.38371	9.5135	8.75111	9.35359	9.06614	8.92578	7.57778	8.84182	35.7255	12	12	12	68.9	68.9	68.9	16.273	0	271.77	439	4	75	24	4	56	76	21	54	51	45	7	22	19.9	41.7	68.9	15.9	68.9	41.7	68.9	68.9	68.9	68.9
NUDT21	O43809	O43809	Cleavage and polyadenylation specificity factor subunit 5	10.1212	6.84349	8.33447	9.23945	NaN	9.34792	8.60246	9.01632	9.41317	9.37256	9.18056	NaN	9.05339	37.3223	22	22	22	89.9	89.9	89.9	26.227	0	323.31	840	11	68	74	0	132	55	76	146	118	106	0	54	37.9	64.8	81.5	0	81.9	60.8	81.5	81.9	86.8	81.9
RPS10	P46783;Q9NQ39	P46783	40S ribosomal protein S10	10.1077	5.77286	8.97742	8.90231	NaN	9.448	9.27644	8.86222	9.49514	9.01301	8.97377	6.22479	8.73312	36.8988	19	18	18	81.2	81.2	81.2	18.898	0	242.2	843	1	108	49	0	153	108	48	134	96	99	1	46	5.5	70.3	52.7	0	77	74.5	52.7	77	81.2	81.2
DDX5	P17844	P17844	Probable ATP-dependent RNA helicase DDX5	10.081	6.01309	8.7462	9.15749	5.27321	9.38516	9.02633	8.86594	9.41086	9.15866	9.01812	7.00992	8.88108	38.5327	59	59	50	74.3	74.3	65.3	69.147	0	323.31	2306	5	241	157	2	318	337	148	356	299	291	14	138	7.2	59.1	63.8	5.4	65.8	62.7	69.4	65.8	66.3	66.3
FUS	P35637	P35637	RNA-binding protein FUS	10.0639	6.01695	8.66861	9.23335	6.09601	9.239	8.92528	9.00514	9.32909	9.22365	9.07026	6.69569	8.91876	37.1319	20	20	18	28.9	28.9	28.9	53.425	0	323.31	909	2	68	84	0	115	100	73	135	154	120	2	56	7	25.9	26	2.7	26	25.9	26	25.1	25.1	25.1
RPL38	P63173	P63173	60S ribosomal protein L38	10.0465	7.24753	8.90163	9.05546	7.12979	9.33224	9.0782	8.71822	9.26449	9.176	9.01528	7.69774	8.94055	34.9587	8	8	8	57.1	57.1	57.1	8.2178	0	46.51	451	6	97	23	3	46	72	24	54	49	45	8	24	45.7	50	50	31.4	50	50	54.3	57.1	57.1	54.3
CAPRIN1	Q14444	Q14444	Caprin-1	10.0413	NaN	8.5382	9.17644	5.19257	9.25792	8.74643	9.0086	9.29783	9.23409	9.08016	5.31105	8.93464	37.7489	32	32	32	39.8	39.8	39.8	78.365	0	323.31	1392	0	116	116	0	195	141	119	220	209	185	2	89	0	36.8	38.5	1.8	37.5	35.4	37	37.5	39.5	39.5
HIST1H2BK;H2BFS;HIST1H2BH;HIST1H2BN;HIST1H2BC;HIST1H2BD;HIST2H2BF;HIST1H2BM	O60814;P57053;Q93079;Q99877;P62807;P58876;Q5QNW6;Q99879	O60814;P57053;Q93079;Q99877;P62807;P58876;Q5QNW6;Q99879	Histone H2B type 1-K;Histone H2B type F-S;Histone H2B type 1-H;Histone H2B type 1-N;Histone H2B type 1-C/E/F/G/I;Histone H2B type 1-D;Histone H2B type 2-F;Histone H2B type 1-M	10.0368	8.97245	8.15582	7.86159	8.31165	8.29754	8.36137	7.54669	7.95441	8.18407	7.91305	9.93705	7.93448	36.1488	15	15	0	69.8	69.8	0	13.89	0	169.86	171	42	20	3	8	11	22	4	9	15	12	19	6	63.5	35.7	35.7	29.4	41.3	41.3	27	41.3	41.3	41.3
SNRPD3	P62318	P62318	Small nuclear ribonucleoprotein Sm D3	10.009	6.73647	8.50312	9.15284	5.90865	9.2093	8.76415	8.83937	9.26633	9.22381	9.08952	NaN	8.91487	35.8341	8	8	8	58.7	58.7	58.7	13.916	0	256.21	407	4	30	46	2	58	54	32	61	48	49	1	22	17.5	47.6	51.6	7.9	51.6	47.6	51.6	56.3	56.3	56.3
HIST1H4A	P62805	P62805	Histone H4	10.0014	8.8041	8.70564	8.01204	8.09999	8.75873	8.86158	7.852	8.4765	8.30302	7.98324	9.81558	8.1769	35.8089	19	19	19	68.9	68.9	68.9	11.367	0	192.98	320	61	48	9	15	21	52	8	18	19	19	40	10	68.9	60.2	58.3	59.2	59.2	60.2	58.3	59.2	48.5	48.5
SNRPE	P62304	P62304	Small nuclear ribonucleoprotein E	9.9986	6.53065	8.49311	9.12503	NaN	9.25902	8.69476	8.86962	9.26002	9.19268	9.05884	5.88086	8.87165	35.2146	6	6	6	72.8	72.8	72.8	10.803	0	92.432	247	2	19	20	0	34	31	17	35	36	35	1	17	12	65.2	65.2	0	65.2	65.2	65.2	69.6	72.8	72.8
RPS25	P62851	P62851	40S ribosomal protein S25	9.97561	6.40506	8.94387	8.97344	NaN	9.14373	9.18955	8.64986	9.14132	9.11474	8.94936	7.13551	8.81639	35.4602	11	11	11	52	52	52	13.742	0	50.721	220	5	37	9	1	22	38	10	22	29	28	5	14	25.6	43.2	29.6	7.2	29.6	46.4	29.6	29.6	43.2	43.2
ACTG1	P63261	P63261	Actin, cytoplasmic 2;Actin, cytoplasmic 2, N-terminally processed	9.96609	7.214	8.35484	8.93459	7.109	9.27552	8.58214	8.45703	9.51721	8.95693	8.85746	7.67443	8.78938	37.4286	32	32	1	82.4	82.4	4.5	41.792	0	323.31	1104	23	107	71	13	158	121	50	241	115	117	22	66	57.6	70.9	69.6	26.9	78.7	70.1	69.3	78.7	74.9	74.9
KHDRBS1	Q07666;Q5VWX1	Q07666	KH domain-containing, RNA-binding, signal transduction-associated protein 1	9.95876	6.26823	8.70764	9.01691	5.09321	9.10219	8.955	8.92503	9.17345	9.19058	8.94043	6.10271	8.79175	36.6673	25	25	24	51	51	51	48.227	0	323.31	741	2	86	53	0	79	94	50	97	121	102	1	56	2.3	37	40.4	2.5	39.5	39.3	39.1	43.6	51	49.4
SERBP1	Q8NC51	Q8NC51	Plasminogen activator inhibitor 1 RNA-binding protein	9.94832	NaN	8.58902	8.98219	NaN	9.13599	8.83429	8.7803	9.16761	9.22047	9.06647	NaN	8.76256	37.2955	48	48	48	78.2	78.2	78.2	44.965	0	323.31	1394	0	174	105	0	169	161	96	176	219	197	0	97	7.6	60.3	65	3.9	62.3	60.5	62	65.7	72.8	73.8
HIST2H2AA3;HIST2H2AC;HIST1H2AG;HIST1H2AJ;HIST1H2AH;H2AFJ	Q6FI13;Q16777;P0C0S8;Q99878;Q96KK5;Q9BTM1	Q6FI13;Q16777;P0C0S8;Q99878;Q96KK5;Q9BTM1	Histone H2A type 2-A;Histone H2A type 2-C;Histone H2A type 1;Histone H2A type 1-J;Histone H2A type 1-H;Histone H2A.J	9.93734	8.41929	8.73946	8.32705	7.67525	8.83387	8.93101	8.25346	8.68178	8.60892	8.41315	9.64911	8.42672	35.333	13	13	2	73.8	73.8	25.4	14.095	0	183.62	173	29	21	8	4	17	21	8	18	12	13	15	7	73.8	35.4	35.4	32.3	35.4	57.7	35.4	35.4	35.4	35.4
TUBB4B	P68371	P68371	Tubulin beta-4B chain	9.92426	7.97373	8.1754	8.93509	6.87355	9.30608	8.45251	8.80644	9.39058	8.91174	8.78435	7.10813	8.64757	37.2156	36	36	2	78.7	78.7	3.6	49.83	0	323.31	1400	71	120	111	13	231	127	87	220	163	165	15	77	78.7	65.6	75.7	21.8	75.7	74.6	70.1	76	67	67
C14orf166	Q9Y224	Q9Y224	UPF0568 protein C14orf166	9.92284	NaN	8.24299	9.0016	4.97464	9.19299	8.53113	8.93021	9.35555	9.00415	8.84885	NaN	8.66228	36.963	27	27	27	82.8	82.8	82.8	28.068	0	323.31	956	0	90	86	0	138	83	84	176	130	115	0	54	0	70.5	74.2	6.6	77.5	70.5	74.2	77.5	76.6	78.3
RTCB	Q9Y3I0	Q9Y3I0	tRNA-splicing ligase RtcB homolog	9.90522	4.93298	8.3251	9.00779	4.93263	9.15057	8.61008	8.85847	9.32467	9.00359	8.82641	5.40584	8.67669	37.5483	44	44	44	77	77	77	55.21	0	323.31	1240	1	125	99	0	172	134	91	206	172	162	1	77	2.2	70.9	74.9	1.8	75.6	69.1	71.1	75.6	73.3	74.7
RPL9	P32969	P32969	60S ribosomal protein L9	9.88942	5.67253	8.89599	8.67437	NaN	9.19962	9.23568	8.6442	9.20847	8.70163	8.55188	6.54097	8.42872	36.0219	15	15	15	67.7	67.7	67.7	21.863	0	323.31	732	1	115	47	0	120	114	43	119	76	64	3	30	21.4	66.7	66.1	0	66.1	66.1	65.6	66.1	67.2	67.2
SNRPD2	P62316	P62316	Small nuclear ribonucleoprotein Sm D2	9.88895	NaN	8.45422	9.05138	6.48484	9.07577	8.68975	8.71013	9.20602	9.05994	8.90895	6.85195	8.7516	35.8504	14	14	14	65.3	65.3	65.3	13.527	0	322.16	467	1	46	37	1	61	54	33	67	64	64	5	34	8.5	55.9	65.3	15.3	65.3	55.9	61.9	65.3	65.3	65.3
RPS18	P62269	P62269	40S ribosomal protein S18	9.86669	6.57514	8.88404	8.79108	6.08124	9.13751	9.11955	8.52096	9.05816	8.88739	8.72921	6.66496	8.69143	35.9464	20	20	20	57.2	57.2	57.2	17.718	0	129.03	355	2	54	18	1	50	64	17	45	39	44	2	19	13.2	54.6	44.7	18.4	52.6	55.3	46.1	52.6	52	52
DDX3X	O00571;Q9NQI0	O00571	ATP-dependent RNA helicase DDX3X	9.86386	6.25071	8.52261	8.81111	4.7668	9.09524	8.7773	8.53904	9.15008	9.0844	8.96285	5.9091	8.77139	38.0525	57	56	20	79	79	32.2	73.243	0	323.31	2698	6	310	187	0	378	331	143	392	404	363	4	180	7.4	77	76.4	2.3	77	69.6	76	77.5	79	79
RPS3	P23396	P23396	40S ribosomal protein S3	9.85969	NaN	9.00048	8.78622	NaN	9.1208	9.19335	8.41536	8.9478	8.8455	8.71627	5.47844	8.57661	37.0012	25	25	25	82.7	82.7	82.7	26.688	0	323.31	972	0	194	53	0	107	203	44	102	105	107	1	56	0	82.7	80.7	0	81.1	82.7	80.7	81.1	81.1	79.4
RPS16	P62249	P62249	40S ribosomal protein S16	9.85825	6.19742	8.94199	8.73222	5.55297	9.01178	9.19126	8.42366	8.94853	8.96154	8.68796	6.67743	8.81741	36.2078	18	18	18	79.5	79.5	79.5	16.445	0	77.817	538	3	131	22	1	51	123	22	52	52	50	3	28	19.2	61	55.5	7.5	62.3	72.6	55.5	57.5	65.8	77.4
H3F3A	P84243	P84243	Histone H3.3	9.84155	9.08899	8.23282	7.14342	6.80215	8.01862	8.42403	6.10267	7.76849	7.71045	7.34545	9.69637	7.7079	34.6929	11	11	1	61	61	23.5	15.328	0	94.212	109	22	15	3	2	10	13	2	8	9	8	11	6	37.5	45.6	30.1	14.7	43.4	45.6	30.1	35.3	40.4	40.4
PRDX1	Q06830	Q06830	Peroxiredoxin-1	9.83206	7.01077	7.39988	8.70293	5.05446	9.09128	7.53831	8.42822	9.07617	9.16062	9.06363	6.12418	8.96295	36.4688	24	24	20	76.9	76.9	73.4	22.11	0	155.17	515	9	24	30	1	64	27	29	74	100	103	2	52	44.7	69.3	72.4	9	72.4	69.8	72.4	72.4	72.9	73.4
DDX1	Q92499	Q92499	ATP-dependent RNA helicase DDX1	9.82083	NaN	8.23149	8.85961	NaN	9.07474	8.5925	8.86408	9.28986	8.83452	8.65801	NaN	8.5153	37.9095	62	62	62	76.9	76.9	76.9	82.431	0	323.31	2814	0	251	257	0	387	286	205	437	416	381	0	194	0	65.5	71.4	0	74.6	62.4	64.6	70.1	69.7	69.7
RPL12	P30050	P30050	60S ribosomal protein L12	9.82063	6.46142	7.76742	8.89275	NaN	9.35422	8.05854	8.62957	9.1954	8.72972	8.69999	6.51503	8.56047	35.7934	12	12	12	73.3	73.3	73.3	17.818	0	224.02	357	3	34	24	0	67	29	23	60	44	47	2	24	23.6	58.8	58.8	0	73.3	58.8	58.8	63.6	58.8	58.8
G3BP2	Q9UN86	Q9UN86	Ras GTPase-activating protein-binding protein 2	9.80905	NaN	8.34286	8.92656	4.49004	9.05736	8.61286	8.62711	9.04513	9.01544	8.84642	NaN	8.74421	37.1699	33	33	31	65.4	65.4	62.7	54.12	0	323.31	1058	0	89	75	0	140	117	77	163	163	159	0	75	0	46.7	50.6	2.5	55	52.3	54.1	58.3	62.7	59.1
CPSF6	Q16630	Q16630	Cleavage and polyadenylation specificity factor subunit 6	9.80857	5.80212	8.01653	8.93293	4.8357	9.09708	8.21951	8.80077	9.1407	8.98217	8.77596	NaN	8.68683	36.6708	21	21	21	35.6	35.6	35.6	59.209	0	323.31	642	2	64	50	0	83	70	52	88	94	94	0	45	7.4	27.2	29.9	2.4	31.4	27.2	29.9	30.1	33.4	35.6
SNRPC	P09234	P09234	U1 small nuclear ribonucleoprotein C	9.80718	NaN	8.55652	8.91917	NaN	8.87723	8.66805	8.6034	8.99068	9.05515	8.96455	NaN	8.75438	34.1637	6	6	6	30.8	30.8	30.8	17.394	0	140.69	148	0	9	13	0	16	25	6	19	20	28	0	12	0	24.5	25.2	0	25.2	30.2	24.5	25.2	25.2	25.2
LRRC59	Q96AG4	Q96AG4	Leucine-rich repeat-containing protein 59	9.78145	NaN	8.76321	8.49682	NaN	9.14712	9.07987	8.39115	9.11062	8.61573	8.52573	NaN	8.41901	36.3006	19	19	19	54.7	54.7	54.7	34.93	0	323.31	525	0	105	25	0	69	96	26	70	52	56	0	26	0	49.8	49.8	0	53.1	49.8	49.8	51.5	54.7	53.1
SNRNP70	P08621	P08621	U1 small nuclear ribonucleoprotein 70 kDa	9.77664	5.79772	8.27951	8.95801	6.21519	8.95089	8.53974	8.64714	9.02268	8.98851	8.83635	5.5375	8.68252	36.5648	32	32	32	57.7	57.7	57.7	51.556	0	323.31	752	1	83	64	0	87	89	47	95	113	115	1	57	2.1	52.4	55.6	4.6	55.6	50.8	53.5	55.6	57.7	57.7
SNRPG;SNRPGP15	P62308;A8MWD9	P62308;A8MWD9	Small nuclear ribonucleoprotein G;Putative small nuclear ribonucleoprotein G-like protein 15	9.73151	7.16542	8.10582	8.77944	NaN	8.95482	8.41848	8.75963	9.03671	8.926	8.81164	NaN	8.51463	33.9123	6	6	6	77.6	77.6	77.6	8.496	0	40.59	147	1	14	12	0	22	17	13	19	21	20	0	8	9.2	67.1	77.6	0	77.6	67.1	76.3	35.5	77.6	77.6
HNRNPU	Q00839	Q00839	Heterogeneous nuclear ribonucleoprotein U	9.72685	6.29157	8.67533	8.61869	NaN	8.90365	8.86862	8.43952	8.9932	8.83317	8.70448	7.81101	8.58967	37.3563	55	55	55	62.7	62.7	62.7	90.583	0	323.31	1199	12	181	67	0	148	206	63	153	138	136	26	69	20.2	51.2	48.6	0	56	50.9	43.5	56.5	50.2	51
TUBA1B	P68363;Q9H853	P68363	Tubulin alpha-1B chain	9.70721	7.97689	8.11807	8.80536	6.76566	9.11671	8.32877	8.51933	9.07482	8.69592	8.57749	7.07533	8.47502	36.639	51	51	0	88.9	88.9	0	50.151	0	323.31	1092	75	112	74	8	172	101	68	162	122	121	13	64	63.6	70.3	79.6	21.5	81.8	63.2	75.2	82	72.9	72.7
HNRNPH1	P31943	P31943	Heterogeneous nuclear ribonucleoprotein H;Heterogeneous nuclear ribonucleoprotein H, N-terminally processed	9.68805	7.06647	8.49518	8.66092	6.31294	8.98547	8.75299	8.40447	8.96028	8.77892	8.64102	7.28142	8.52362	36.4309	25	25	14	65.7	65.7	42.5	49.229	0	323.31	1135	11	116	79	3	173	174	56	156	158	127	12	70	26.5	55.7	53.9	9.4	59.5	52.8	55.7	55.7	58.6	58.6
SNRPA	P09012	P09012	U1 small nuclear ribonucleoprotein A	9.68316	NaN	8.28439	8.86233	NaN	8.88072	8.41456	8.54807	8.90302	8.88453	8.76365	NaN	8.58067	35.6262	15	15	12	41.5	41.5	40.8	31.279	0	261.69	806	0	67	54	0	77	128	44	101	137	136	0	62	0	31.6	35.1	0	37.9	35.8	35.1	35.1	41.5	41.5
ALYREF	Q86V81	Q86V81	THO complex subunit 4	9.67651	5.25088	8.24234	8.72998	NaN	9.0308	8.54759	8.50736	9.07463	8.67271	8.56872	6.04739	8.41229	35.952	12	12	12	53.7	53.7	53.7	26.888	0	323.31	343	2	38	23	0	60	44	19	53	44	39	2	19	21	35	49.8	0	49.8	41.6	45.9	53.7	49.8	52.5
SYNCRIP	O60506	O60506	Heterogeneous nuclear ribonucleoprotein Q	9.6714	5.90396	8.62928	8.44855	NaN	8.81276	8.81147	8.3356	8.80949	8.89209	8.77427	6.90611	8.6464	37.1277	41	41	34	57.5	57.5	49.4	69.602	0	323.31	1510	5	234	75	0	170	237	74	189	206	201	15	104	7.7	50.9	51.4	0	48.5	50.4	45.7	53.1	54.7	56.3
EWSR1	Q01844	Q01844	RNA-binding protein EWS	9.65336	NaN	8.05296	8.92424	NaN	8.89897	8.31643	8.59754	8.92057	8.82581	8.54178	NaN	8.48073	36.1552	17	17	17	23.2	23.2	23.2	68.477	0	323.31	553	0	57	45	0	62	71	36	80	94	72	0	36	0	19.8	22.9	0	19.8	20.1	20	22.7	17.5	20.3
HSPA8	P11142	P11142	Heat shock cognate 71 kDa protein	9.64539	8.2466	7.9381	8.78693	7.48206	9.0325	8.21553	8.35509	8.9297	8.70484	8.56378	7.61069	8.44886	37.0857	74	66	53	83.4	77.9	72.8	70.897	0	323.31	1500	131	121	100	37	201	142	81	178	189	187	43	90	63.6	58.2	62.7	30.3	68.7	61.9	61	64.2	64.6	69.3
SLC25A6	P12236	P12236	ADP/ATP translocase 3;ADP/ATP translocase 3, N-terminally processed	9.64339	7.55765	8.483	8.28632	6.44844	9.155	8.6981	8.27189	8.99015	8.51774	8.33135	6.49955	8.34949	36.3566	30	30	7	70.8	70.8	21.5	32.866	0	323.31	710	25	89	32	4	171	84	35	92	76	60	3	39	39.9	49	48.3	6	62.8	51	54.7	63.1	58.4	56
UBAP2L	Q14157	Q14157	Ubiquitin-associated protein 2-like	9.64265	NaN	8.15909	8.78317	5.71233	8.91297	8.39366	8.53163	8.96587	8.79592	8.59328	NaN	8.46624	36.8901	33	33	33	43	43	43	114.53	0	323.31	1174	0	138	84	0	151	152	74	162	178	158	0	77	0	40	40.2	0.7	40.4	37.5	40.2	40.2	41.8	40.6
GRN	P28799	P28799	Granulins;Acrogranin;Paragranulin;Granulin-1;Granulin-2;Granulin-3;Granulin-4;Granulin-5;Granulin-6;Granulin-7	9.6326	9.6178	6.03467	6.9227	7.6929	7.01022	6.56934	6.34854	7.02325	6.01912	6.19005	7.73681	6.08131	36.4582	28	28	28	49.7	49.7	49.7	63.544	0	323.31	137	67	5	9	6	10	11	5	14	2	2	5	1	41.5	11.8	22.9	11.5	19.2	29.5	17.4	21.8	5.9	5.9
RPS20	P60866	P60866	40S ribosomal protein S20	9.61287	NaN	8.65727	8.56551	NaN	8.85707	8.91265	8.25079	8.76658	8.66459	8.4542	NaN	8.3667	34.2552	7	7	7	52.9	52.9	52.9	13.373	0	72.811	238	0	45	11	0	24	68	10	23	24	22	0	11	0	46.2	29.4	0	29.4	46.2	29.4	29.4	36.1	36.1
NAA10	P41227;Q9BSU3	P41227	N-alpha-acetyltransferase 10	9.60274	9.43529	7.84847	7.70361	8.78117	7.40574	8.08728	7.83423	8.24581	7.31925	7.42415	7.95977	7.41303	35.8065	47	47	47	97	97	97	26.458	0	323.31	541	218	52	11	46	12	47	21	42	14	26	37	15	92.8	69.4	70.6	67.2	56.2	79.1	77	84.3	60.4	72.8
GAPDH	P04406	P04406	Glyceraldehyde-3-phosphate dehydrogenase	9.5923	6.60753	6.5777	8.64271	5.95143	9.47998	6.76612	7.96866	8.42131	7.51991	7.31326	6.52016	7.37357	35.9524	19	19	18	76.4	76.4	74.3	36.053	0	286.94	418	7	16	49	3	199	10	21	47	24	23	5	14	27.8	40.6	73.4	10.7	75.8	31	58.5	71	59.7	51.3
RPS17	P08708	P08708	40S ribosomal protein S17	9.58716	6.071	8.78066	8.57849	NaN	8.80677	9.01258	8.21706	8.70333	8.42765	8.27256	6.63337	7.91417	34.1698	14	14	14	63.7	63.7	63.7	15.55	0	323.31	243	2	47	15	0	31	50	13	30	24	20	2	9	27.4	60	53.3	0	60	60	53.3	60	60	60
ATP5O	P48047	P48047	ATP synthase subunit O, mitochondrial	9.58536	5.69316	8.49531	8.45398	5.77127	8.97703	8.74454	8.33181	8.87592	8.48968	8.42164	NaN	8.3179	35.4268	14	14	14	71.8	71.8	71.8	23.277	0	225.21	435	2	59	28	0	62	71	27	65	46	52	0	23	12.2	62.9	63.4	5.2	67.6	62	67.1	67.6	64.3	67.6
PABPC1	P11940;Q4VXU2	P11940	Polyadenylate-binding protein 1	9.58423	5.92738	8.05907	8.6003	NaN	8.926	8.27832	8.26057	8.81315	8.81078	8.65392	6.55933	8.55443	36.7923	41	41	11	65.3	65.3	27.5	70.67	0	323.31	1136	6	117	71	1	157	127	62	138	183	176	10	88	6	57.9	60.4	1.7	62.9	54.9	59.4	60.2	64.8	64.8
HNRNPA2B1	P22626	P22626	Heterogeneous nuclear ribonucleoproteins A2/B1	9.57881	7.92829	8.3324	8.3829	6.09736	8.84299	8.57655	8.16705	8.77631	8.55263	8.43791	8.77087	8.32166	36.0681	36	36	35	77.9	77.9	77.9	37.429	0	323.31	898	22	147	45	4	120	110	43	103	109	105	37	53	49	68.8	64.9	7.1	69.1	61.2	65.4	69.1	68.8	69.1
CPSF7	Q8N684	Q8N684	Cleavage and polyadenylation specificity factor subunit 7	9.57221	7.18193	7.88566	8.7238	6.63755	8.76921	8.15555	8.50372	8.82113	8.85552	8.56464	6.5893	8.48909	36.1201	30	30	30	62	62	62	52.049	0	323.31	587	23	62	39	9	58	61	37	62	102	85	6	43	40.3	38	50.7	14.4	41.8	40.3	41.8	44.2	49.9	43.1
PKM	P14618;P30613	P14618	Pyruvate kinase PKM	9.56869	6.25592	7.46345	8.75974	5.14857	9.07397	7.72463	8.41579	8.91216	8.50772	8.40026	6.21791	8.31605	36.6933	45	45	45	74.6	74.6	74.6	57.936	0	323.31	999	7	77	94	1	178	75	73	153	129	135	9	68	23.5	64.4	71.4	2.1	70.8	64	66.7	68	69.3	71.4
RPS29	P62273	P62273	40S ribosomal protein S29	9.56429	NaN	8.48875	8.48247	NaN	8.73147	8.88355	8.22601	8.80292	8.46525	8.41228	NaN	8.59932	32.7719	4	4	4	48.2	48.2	48.2	6.6767	0	63.605	43	0	6	2	0	5	11	3	5	2	7	0	2	0	48.2	32.1	0	46.4	33.9	32.1	48.2	46.4	48.2
RPS7	P62081	P62081	40S ribosomal protein S7	9.55987	5.94414	8.88129	8.135	NaN	8.58781	9.10863	8.1312	8.57725	8.37851	8.23335	6.43008	8.12782	35.2166	14	14	14	67.5	67.5	67.5	22.127	0	311.28	316	2	50	22	0	50	42	24	57	29	23	3	14	9.8	58.8	57.7	0	62.4	56.7	55.7	58.2	62.4	62.9
FAU	P62861	P62861	40S ribosomal protein S30	9.55646	7.17155	8.63164	8.50623	6.70697	8.80033	8.84294	8.10548	8.68327	8.59968	8.40262	7.49682	8.32787	32.7459	3	3	3	20.3	20.3	20.3	6.6478	0	10.008	90	5	18	4	1	10	16	3	10	9	8	3	3	20.3	20.3	20.3	16.9	20.3	20.3	20.3	20.3	20.3	20.3
SF1	Q15637	Q15637	Splicing factor 1	9.54419	6.34486	8.13194	8.5478	NaN	8.79224	8.29274	8.36097	8.90994	8.73586	8.51942	NaN	8.44229	35.5124	25	25	25	35.1	35.1	35.1	68.329	0	323.31	720	3	68	51	0	102	73	48	115	111	99	0	50	9.4	29.4	26.8	0	31.3	24.9	26.8	31.6	28	31.5
DDX17	Q92841	Q92841	Probable ATP-dependent RNA helicase DDX17	9.54145	6.16655	8.34756	8.47357	4.78525	8.73599	8.56872	8.26229	8.8949	8.66894	8.54497	6.33876	8.4064	36.8254	47	38	38	58.8	50.2	50.2	80.272	0	323.31	1176	6	190	66	0	128	195	63	137	153	154	7	77	11.2	56.2	55.1	3.6	57.1	55.8	54.6	56.1	56.1	56.1
SNRPB	P14678	P14678	Small nuclear ribonucleoprotein-associated proteins B and B	9.50025	6.27704	7.89652	8.64753	5.27644	8.749	8.10667	8.30423	8.74933	8.69721	8.60733	6.42623	8.4498	35.3665	13	13	2	43.3	43.3	14.2	24.61	0	146.59	599	2	63	47	0	75	76	43	79	85	87	2	40	6.2	33.3	41.7	2.9	35.8	33.3	33.3	35	35	35
IGHV3-20;IGHV3-49;IGHV3-73;IGHV3-64;IGHV3-43;IGHV3-74;IGHV3-38;IGHV3-21;IGHV3-66;IGHV3-72;IGHV3-23	P01772;P01768;P0DP03;P0DTE1;A0A0C4DH32;A0A0A0MS15;A0A0B4J1V6;A0A075B6Q5;A0A0B4J1X8;P0DP04;A0A0J9YX35;A0A0B4J1X5;P0DP02;A0A0C4DH36;A0A0B4J1V1;A0A0C4DH42;A0A0B4J1Y9;P01767;P01762;P01763;P01764;P01782;P01780;P01766	P01772;P01768;P0DP03;P0DTE1;A0A0C4DH32;A0A0A0MS15;A0A0B4J1V6;A0A075B6Q5;A0A0B4J1X8;P0DP04;A0A0J9YX35;A0A0B4J1X5;P0DP02;A0A0C4DH36;A0A0B4J1V1;A0A0C4DH42;A0A0B4J1Y9;P01767;P01762;P01763;P01764;P01782;P01780;P01766	Ig heavy chain V-III region KOL;Ig heavy chain V-III region CAM;Ig heavy chain V-III region BUT;Ig heavy chain V-III region TRO;Ig heavy chain V-III region WEA;Ig heavy chain V-III region 23;Ig heavy chain V-III region DOB;Ig heavy chain V-III region JON;Ig heavy chain V-III region BRO	9.49642	9.49642	NaN	NaN	NaN	NaN	NaN	NaN	NaN	NaN	NaN	NaN	NaN	34.3538	2	2	1	22.2	22.2	16.2	13.074	0	36.973	1	1	0	0	0	0	0	0	0	0	0	0	0	22.2	16.2	16.2	0	16.2	16.2	0	0	16.2	16.2
SEC16A	O15027	O15027	Protein transport protein Sec16A	9.49349	9.34549	5.71158	7.17365	8.56085	7.58152	6.15497	5.50505	6.30348	7.65975	7.54082	8.57212	7.39301	37.8405	175	175	175	64.6	64.6	64.6	251.89	0	323.31	1363	588	10	34	139	89	22	3	13	126	125	155	59	64.6	8	40.8	41.3	41.7	15.8	3.1	6.2	50.4	50.1
FAM98B	Q52LJ0	Q52LJ0	Protein FAM98B	9.49161	NaN	8.05377	8.60325	NaN	8.75574	8.2444	8.40914	8.86509	8.60443	8.42047	NaN	8.27212	35.9899	29	29	24	67.4	67.4	58.7	45.547	0	323.31	964	0	96	90	0	130	120	72	159	127	121	0	49	0	55.4	60	0	58.9	57.7	61.7	63	57.5	57.5
ERH	P84090	P84090	Enhancer of rudimentary homolog	9.47881	6.98317	8.1117	8.59424	6.2333	8.79231	8.35286	8.3748	8.94285	8.35465	8.21463	6.7365	8.09212	33.8099	6	6	6	45.2	45.2	45.2	12.259	0	129.81	97	3	14	6	0	14	10	4	12	13	14	2	5	14.4	38.5	45.2	14.4	38.5	38.5	38.5	45.2	45.2	45.2
RPL39;RPL39P5	P62891;Q59GN2	P62891;Q59GN2	60S ribosomal protein L39;Putative 60S ribosomal protein L39-like 5	9.46534	7.22081	8.42802	8.34747	NaN	8.70499	8.89235	8.03096	8.76368	8.34805	8.03898	NaN	8.02152	31.4432	3	3	3	25.5	25.5	25.5	6.4066	0	17.946	42	4	11	2	0	4	4	2	4	5	4	0	2	25.5	19.6	19.6	0	19.6	19.6	19.6	19.6	19.6	19.6
HIST1H1E	P10412;P22492	P10412	Histone H1.4	9.46157	8.1707	6.50695	8.14703	7.45864	7.75884	7.09743	7.57129	7.82572	7.7516	7.4721	9.35923	7.43236	34.7526	22	22	3	47	47	13.2	21.865	0	221.89	150	40	4	8	6	11	7	7	15	9	14	23	6	32.9	14.6	17.4	23.3	27.9	17.4	17.4	24.7	17.4	17.4
RPS19	P39019	P39019	40S ribosomal protein S19	9.45968	6.34118	8.58742	8.30281	6.36506	8.75986	8.86909	7.93109	8.57421	8.3493	8.20731	6.47981	8.10237	34.7463	14	14	14	62.1	62.1	62.1	16.06	0	70.871	290	2	70	12	5	34	55	10	28	30	29	3	12	10.3	43.4	49.7	13.1	57.9	50.3	43.4	50.3	50.3	49
ATAD3B	Q5T9A4	Q5T9A4	ATPase family AAA domain-containing protein 3B	9.45788	9.07704	7.32294	7.64653	8.48015	8.53301	7.57615	7.61681	8.39744	8.17438	8.0029	8.48518	7.91799	36.5477	102	102	41	94.6	94.6	50.3	72.572	0	323.31	1113	252	65	34	77	136	65	43	122	100	104	74	41	93.1	49.1	55.7	46.8	68.2	48.1	57.4	65.9	57.4	58.3
RPS4X	P62701;Q8TD47;P22090	P62701	40S ribosomal protein S4, X isoform	9.45347	6.80155	8.5018	8.3604	4.82079	8.63888	8.74817	8.17193	8.62809	8.49244	8.33951	6.72548	8.26604	35.3106	27	27	27	74.9	74.9	74.9	29.597	0	262.54	562	8	97	35	1	68	76	30	69	71	68	5	34	29.7	65	65.4	13.3	65.4	69.6	62.7	62.7	65.8	65.8
TFG	Q92734	Q92734	Protein TFG	9.45159	NaN	7.22784	8.76508	NaN	8.8933	6.76284	8.6016	8.81945	8.25368	8.05926	NaN	7.94573	34.9825	13	13	13	43.8	43.8	43.8	43.447	0	323.31	415	0	21	44	0	76	14	50	78	52	53	0	27	0	30.8	37.5	0	43.8	30.8	43.8	43.8	43.8	43.8
RPS13	P62277	P62277	40S ribosomal protein S13	9.45019	6.24025	8.0574	8.50653	NaN	8.77322	8.28883	8.16923	8.78918	8.5596	8.4018	6.76336	8.32455	34.5627	19	19	19	64.9	64.9	64.9	17.222	0	84.592	333	4	42	23	0	43	39	18	45	49	42	3	25	21.9	56.3	56.3	0	62.9	48.3	44.4	62.3	64.9	64.9
HNRNPA1;HNRNPA1L2	P09651;Q32P51	P09651;Q32P51	Heterogeneous nuclear ribonucleoprotein A1;Heterogeneous nuclear ribonucleoprotein A1, N-terminally processed;Heterogeneous nuclear ribonucleoprotein A1-like 2	9.44105	7.73495	8.39677	8.33361	6.05744	8.7003	8.60846	7.982	8.62568	8.26811	8.1112	8.57927	8.08146	35.5324	30	29	29	68	68	68	38.746	0	323.31	535	23	80	29	0	75	87	25	69	48	46	24	29	46	48.1	50.3	8.1	53.5	48.4	50	62.4	46.8	46.8
HNRNPD	Q14103	Q14103	Heterogeneous nuclear ribonucleoprotein D0	9.43718	6.68083	8.38173	8.51702	6.21951	8.81122	8.53859	8.19995	8.68473	8.25542	8.19893	7.85189	8.06269	35.0501	21	21	20	45.4	45.4	43.1	38.434	0	323.31	425	6	72	26	3	55	78	20	53	39	45	8	20	9.3	42.8	34.4	6.2	41.7	39.4	33.8	45.1	39.4	39.4
RPL22	P35268	P35268	60S ribosomal protein L22	9.42888	7.11714	8.67636	8.15975	NaN	8.35873	8.87675	7.85458	8.40125	8.51473	8.33834	7.40839	8.2479	33.3221	7	7	6	67.2	67.2	60.9	14.787	0	97.411	95	2	18	6	0	7	23	3	11	9	8	3	5	19.5	51.6	57.8	0	57.8	60.9	42.2	57.8	50.8	50.8
U2AF2	P26368	P26368	Splicing factor U2AF 65 kDa subunit	9.42583	5.52205	8.02719	8.40632	6.00454	8.78928	8.26851	8.16616	8.79186	8.50914	8.38901	6.15851	8.22227	35.2188	21	21	21	59.6	59.6	59.6	53.5	0	323.31	583	1	74	33	0	95	57	29	91	80	81	3	39	3.8	48.8	47.4	2.1	59.6	50.9	56.8	57.3	53.3	53.3
	CON__ENSEMBL:ENSBTAP00000033053	CON__ENSEMBL:ENSBTAP00000033053		9.41467	9.41456	NaN	NaN	NaN	NaN	NaN	NaN	5.79678	NaN	NaN	NaN	NaN	33.8598	9	9	6	50.4	50.4	43.9	14.759	0	198.48	23	22	0	0	0	0	0	0	1	0	0	0	0	50.4	0	0	0	0	0	0	15.1	0	0
RAN	P62826	P62826	GTP-binding nuclear protein Ran	9.40262	5.28773	7.25575	8.50229	NaN	8.89685	7.46626	8.15685	8.77373	8.43342	8.27332	6.59535	8.23764	34.5568	12	12	12	44	44	44	24.423	0	144.97	243	1	14	18	0	49	15	17	37	40	35	2	15	6.5	27.3	40.3	0	43.5	31	40.3	40.3	44	44
RPS2	P15880	P15880	40S ribosomal protein S2	9.39929	5.99954	8.54482	8.33076	NaN	8.5576	8.77374	8.10802	8.48396	8.39728	8.24017	NaN	8.11574	35.3937	20	20	20	58.7	58.7	58.7	31.324	0	188.96	441	3	87	34	0	60	80	26	51	44	36	0	20	8.9	55.3	52.6	0	58	58	49.8	52.9	58.7	56
HMGN2	P05204	P05204	Non-histone chromosomal protein HMG-17	9.39515	8.3582	6.66964	NaN	NaN	6.88976	7.92829	NaN	7.32814	7.35883	7.14314	9.31854	7.26228	32.795	2	2	2	32.2	32.2	32.2	9.3926	0	13.502	29	7	2	0	0	1	6	0	3	2	2	4	2	16.7	16.7	0	0	16.7	16.7	0	16.7	16.7	16.7
RPS11	P62280	P62280	40S ribosomal protein S11	9.38276	7.23787	8.57385	8.30651	6.26527	8.48071	8.8504	7.93043	8.43853	8.22853	8.07584	7.67149	8.04735	34.4908	23	23	23	73.4	73.4	73.4	18.431	0	123.26	261	12	45	13	0	23	48	13	26	32	27	10	12	67.1	53.8	53.8	10.1	53.8	53.8	53.2	53.8	61.4	61.4
ANXA2;ANXA2P2	P07355;A6NMY6	P07355;A6NMY6	Annexin A2;Putative annexin A2-like protein	9.38146	NaN	6.94654	8.29581	4.96757	8.62074	7.15103	8.19232	8.71708	8.65375	8.57724	NaN	8.42042	35.624	33	33	33	77.3	77.3	77.3	38.604	0	323.31	630	0	34	39	0	95	36	47	101	114	109	0	55	0	55.5	69.9	5.3	77.3	56	68.4	74.9	74.9	75.2
TUFM	P49411	P49411	Elongation factor Tu, mitochondrial	9.37887	NaN	7.83749	8.28461	NaN	8.74847	8.09594	8.2748	8.75529	8.43689	8.35581	NaN	8.2748	36.1101	35	35	35	74.6	74.6	74.6	49.541	0	323.31	897	0	89	54	0	134	103	61	137	123	130	2	64	0	69.2	68.4	0	74.3	69.2	71.2	74.6	73.2	73.2
RPLP2	P05387	P05387	60S acidic ribosomal protein P2	9.37276	5.83765	7.13127	8.79777	6.49912	8.63089	7.21368	8.45137	8.74216	8.307	8.0794	7.46627	7.92	33.4576	11	11	10	97.4	97.4	82.6	11.665	0	165.18	176	2	8	18	4	23	8	15	29	27	22	6	14	28.7	84.3	73.9	39.1	80.9	69.6	95.7	80.9	88.7	88.7
RPL11	P62913	P62913	60S ribosomal protein L11	9.37157	6.76613	8.54125	8.3372	6.20656	8.51822	8.75568	7.92418	8.39293	8.37892	8.24284	6.67283	8.11604	34.3016	14	14	14	67.4	67.4	67.4	20.252	0	84.525	201	4	51	9	0	25	49	8	19	15	14	2	5	15.2	45.5	38.2	3.9	45.5	42.7	20.8	43.3	48.9	37.6
DAZAP1	Q96EP5	Q96EP5	DAZ-associated protein 1	9.36687	NaN	7.6832	8.40559	NaN	8.78514	7.74095	8.27903	8.73089	8.39625	8.32903	NaN	8.22886	34.438	15	15	15	49.1	49.1	49.1	43.383	0	184.7	318	0	34	27	0	50	22	26	45	45	46	0	23	0	36.6	48.4	0	37.8	23.1	48.4	48.4	35.1	35.1
PSPC1	Q8WXF1	Q8WXF1	Paraspeckle component 1	9.36244	NaN	7.6832	8.58025	5.55624	8.65031	7.82888	8.46327	8.69733	8.45318	8.19678	NaN	8.11541	35.3493	30	29	29	60.4	60.4	60.4	58.743	0	323.31	506	0	47	42	0	80	51	46	88	71	54	0	27	0	44.7	45.1	1.7	52.2	42.1	47.2	52	48.6	50.9
HSPA1A;HSPA1B	P0DMV8;P0DMV9	P0DMV8;P0DMV9	Heat shock 70 kDa protein 1A;Heat shock 70 kDa protein 1B	9.35818	9.01557	7.62326	8.24861	7.26404	8.25701	7.84564	7.84296	8.15637	8.36597	8.22334	7.05964	8.12195	36.0872	87	87	53	80	80	60.2	70.051	0	323.31	889	261	61	46	15	71	74	38	70	101	93	15	44	75.2	56.2	60.8	18.6	63.3	59.8	60.8	62.1	62.7	64.4
SNRPF	P62306	P62306	Small nuclear ribonucleoprotein F	9.35539	6.29951	7.97427	8.66131	NaN	8.67231	8.1949	8.33772	8.67068	8.14289	8.17453	NaN	8.04368	32.6629	3	3	3	24.4	24.4	24.4	9.7251	0	33.921	32	1	4	1	0	4	6	2	2	4	6	0	2	24.4	24.4	24.4	0	24.4	24.4	24.4	24.4	24.4	24.4
RBM3	P98179	P98179	RNA-binding protein 3	9.35292	6.1173	8.0898	8.20981	NaN	8.90659	8.39959	7.87956	8.69782	8.18036	7.94928	7.18732	7.90145	34.0697	7	7	7	58	58	58	17.17	0	194.71	199	3	34	11	0	36	35	8	29	16	16	4	7	22.3	49	50.3	0	56.7	55.4	50.3	56.7	50.3	49
RPS5	P46782	P46782	40S ribosomal protein S5;40S ribosomal protein S5, N-terminally processed	9.35232	NaN	8.50496	7.98772	NaN	8.59706	8.85331	7.70203	8.49779	8.18244	8.06852	NaN	7.95681	34.3897	19	19	19	59.3	59.3	59.3	22.876	0	259.42	222	0	33	11	0	33	50	10	28	22	25	0	10	7.4	55.9	42.2	0	48	54.9	43.6	46.6	47.1	47.1
RPS15A	P62244	P62244	40S ribosomal protein S15a	9.34498	NaN	8.19568	8.46995	NaN	8.6691	8.36014	8.04372	8.4735	8.47494	8.28688	NaN	8.21717	34.2133	11	11	11	73.1	73.1	73.1	14.839	0	89.905	241	0	42	12	0	28	48	11	23	36	25	0	16	0	66.2	43.8	0	66.9	71.5	43.8	50.8	66.9	51.5
GNB2L1	P63244	P63244	Guanine nucleotide-binding protein subunit beta-2-like 1;Guanine nucleotide-binding protein subunit beta-2-like 1, N-terminally processed	9.34323	NaN	7.45241	8.5792	NaN	8.80578	7.7276	8.19159	8.6934	8.28533	8.18239	NaN	8.03854	35.3595	22	22	22	88	88	88	35.076	0	323.31	511	0	39	47	0	103	45	39	85	63	60	0	30	0	67.8	85.2	0	87.7	64	74.1	78.9	74.4	76.7
PPP1CA	P62136	P62136	Serine/threonine-protein phosphatase PP1-alpha catalytic subunit	9.34161	NaN	7.87272	8.4466	NaN	8.64365	8.18004	8.17903	8.69608	8.40707	8.31956	5.3014	8.14048	35.2021	23	23	6	77	77	24.8	37.512	0	323.31	582	0	81	43	0	86	72	47	94	58	69	1	31	0	73.6	70	0	73	73.6	70	70	74.2	77
EIF4A1	P60842	P60842	Eukaryotic initiation factor 4A-I	9.34031	NaN	7.12503	8.51679	5.08821	8.85373	7.28565	8.10092	8.71282	8.30025	8.17429	6.26644	8.08117	35.4872	32	32	19	80	80	51.7	46.153	0	323.31	517	0	42	39	0	84	38	34	87	78	77	1	37	0	53	71.7	2.5	79.8	56.9	70.9	75.6	75.9	75.9
RBM14	Q96PK6	Q96PK6	RNA-binding protein 14	9.33598	6.03627	7.63599	8.35717	4.80347	8.62414	7.89223	8.2798	8.73419	8.48942	8.248	7.16997	8.21368	35.537	37	37	37	55.3	55.3	55.3	69.491	0	323.31	870	5	83	64	0	124	84	61	140	129	111	16	53	6.6	45.9	48.7	1.2	52.2	44.4	48	51.6	55.3	55.3
ATP5C1	P36542	P36542	ATP synthase subunit gamma, mitochondrial	9.33449	NaN	8.23611	8.20658	NaN	8.73311	8.48441	8.02032	8.606	8.30354	8.15281	NaN	8.11173	34.5935	12	12	12	42.6	42.6	42.6	32.996	0	193.38	404	0	56	29	0	78	49	24	64	42	40	0	22	0	41.9	42.6	0	42.6	31.5	42.6	42.6	42.6	42.6
SERPINH1	P50454	P50454	Serpin H1	9.32818	5.23724	6.95928	8.20658	NaN	8.9294	7.12542	7.78738	8.88738	8.06258	7.90972	NaN	7.81903	35.5111	29	29	29	68.4	68.4	68.4	46.44	0	323.31	466	1	25	27	0	111	29	23	99	59	62	0	30	6.2	45.5	56	0	67.7	39.5	51.2	67.7	64.4	64.1
CKAP4	Q07065	Q07065	Cytoskeleton-associated protein 4	9.32152	NaN	7.90731	7.98954	5.77849	8.82352	8.15903	8.00527	8.76517	8.23185	8.13567	NaN	8.06655	36.2134	44	44	44	72.1	72.1	72.1	66.022	0	323.31	973	0	126	46	0	161	130	54	143	117	132	0	64	0	63.8	62.1	2.2	71.6	65.4	61.1	67.8	65.4	66.6
RPS27	P42677	P42677	40S ribosomal protein S27	9.31733	8.13748	8.31829	8.00035	7.27731	8.50749	8.66357	7.85751	8.5138	8.19142	8.00509	7.89843	7.97933	32.9515	9	9	4	50	50	20.2	9.461	0	58.394	132	12	21	6	6	12	21	6	14	11	12	6	5	48.8	41.7	41.7	38.1	41.7	41.7	41.7	41.7	41.7	41.7
RAVER1	Q8IY67	Q8IY67	Ribonucleoprotein PTB-binding 1	9.31171	NaN	7.71697	8.24775	NaN	8.6344	7.92765	8.22279	8.75518	8.4191	8.2396	NaN	8.12375	35.2548	27	27	27	66.5	66.5	66.5	63.876	0	323.31	879	0	103	61	0	139	101	70	158	101	98	0	48	0	54.5	62.5	0	65.2	61.9	57.9	61.9	65.5	63.4
SNRPA1	P09661	P09661	U2 small nuclear ribonucleoprotein A	9.30585	5.33045	7.70103	8.12457	NaN	8.67733	7.88973	8.03973	8.64468	8.50395	8.39436	NaN	8.22383	34.2353	19	19	19	74.1	74.1	74.1	28.415	0	316.09	404	1	42	20	0	64	47	26	65	54	58	0	27	4.3	54.5	66.7	0	74.1	65.1	69.8	71	74.1	74.1
RPS26;RPS26P11	P62854;Q5JNZ5	P62854;Q5JNZ5	40S ribosomal protein S26;Putative 40S ribosomal protein S26-like 1	9.29996	6.71006	8.67368	8.16173	NaN	8.18597	8.85336	7.71586	8.18301	8.10226	7.90955	7.36069	7.85207	33.2157	5	5	5	50.4	50.4	50.4	13.015	0	36.318	176	9	33	12	0	19	47	8	17	12	10	2	7	36.5	50.4	44.3	0	44.3	50.4	33.9	50.4	33.9	33.9
RPL23A	P62750	P62750	60S ribosomal protein L23a	9.29835	6.041	8.52308	8.25624	5.79809	8.31328	8.78241	7.77761	8.19901	8.30812	8.05846	7.35685	8.00813	33.6958	10	10	10	42.9	42.9	42.9	17.695	0	87.344	269	2	67	15	2	24	51	10	23	33	23	7	12	8.3	42.9	42.9	8.3	42.9	42.9	42.9	42.9	42.9	42.9
RBM25	P49756	P49756	RNA-binding protein 25	9.29576	NaN	7.32623	8.27701	5.4707	8.61992	7.56271	8.04677	8.63093	8.52061	8.39571	NaN	8.28481	35.8341	54	54	54	47.3	47.3	47.3	100.18	0	323.31	861	0	53	63	0	147	65	63	150	130	125	0	65	0	31.6	43.9	1.7	44.4	28.7	43.8	43.9	43.4	44.2
PCMT1	P22061	P22061	Protein-L-isoaspartate(D-aspartate) O-methyltransferase	9.28691	7.96142	7.17621	8.3413	6.17852	8.56056	7.27377	8.18424	8.64239	8.47062	8.28997	5.8306	8.15613	34.3099	19	19	19	92.5	92.5	92.5	24.636	0	273.9	322	35	18	20	2	32	15	18	42	57	55	2	26	75.3	64.3	61.2	8.4	81.9	59.5	64.8	83.3	64.8	64.8
SF3B2	Q13435	Q13435	Splicing factor 3B subunit 2	9.2824	6.01376	7.43794	8.09061	4.8947	8.56452	7.67147	7.84495	8.57318	8.59335	8.45775	6.28861	8.35272	36.1574	63	63	63	63	63	63	100.23	0	323.31	1226	4	93	63	1	150	112	53	161	245	226	8	110	7	46.5	49.7	2.5	56.4	48.5	49.8	57.4	61	61
RPLP1	P05386	P05386	60S acidic ribosomal protein P1	9.27448	NaN	7.21339	8.59591	NaN	8.56304	7.23353	8.54985	8.61976	8.15673	7.99341	NaN	7.87298	32.3941	4	3	3	67.5	52.6	52.6	11.514	0	37.19	66	0	6	6	0	9	5	8	13	7	8	0	4	0	66.7	52.6	0	52.6	51.8	67.5	52.6	66.7	67.5
	CON__Q1RMN8	CON__Q1RMN8		9.27035	9.25052	NaN	6.1262	7.63534	6.50083	NaN	5.83952	6.49453	5.20311	5.57662	7.49073	5.4767	33.9654	18	18	18	49.6	49.6	49.6	24.536	0	323.31	90	62	0	2	8	3	0	1	5	0	1	8	0	49.6	0	20.9	17.1	27.8	0	6	27.8	13.2	19.2
HSPD1	P10809	P10809	60 kDa heat shock protein, mitochondrial	9.26399	7.35951	6.73319	8.59881	7.06859	8.73127	6.96864	8.1506	8.6065	8.068	7.97868	7.0596	7.916	35.8187	57	57	57	88.3	88.3	88.3	61.054	0	323.31	948	43	28	128	21	198	29	79	160	96	100	18	48	65.1	49	76.8	21.8	79.6	41.2	73.3	76.4	66	71.2
DDX6	P26196	P26196	Probable ATP-dependent RNA helicase DDX6	9.26098	NaN	7.61031	8.46975	NaN	8.66743	7.83765	8.20596	8.61147	8.23646	8.06759	NaN	7.98053	35.4081	32	32	32	78.5	78.5	78.5	54.416	0	323.31	598	0	64	46	0	100	57	47	106	77	67	0	34	0	62.3	71.8	0	78.5	54	71.8	74.9	72.7	69.2
SEC13	P55735	P55735	Protein SEC13 homolog	9.25672	9.11072	5.29588	7.18204	8.34713	7.58866	6.23261	6.52794	7.02645	7.3786	7.11697	8.24105	7.08073	34.4505	31	31	31	75.5	75.5	75.5	35.54	0	323.31	135	42	1	7	14	12	4	3	7	14	11	14	6	75.5	17.1	45	24.5	53.7	20.5	21.4	41.6	56.5	56.5
KRT9	P35527;CON__P35527	P35527;CON__P35527	Keratin, type I cytoskeletal 9	9.25467	8.8278	6.87641	7.59813	8.2989	7.94928	7.02309	7.42093	7.8595	7.58528	7.27383	8.7788	7.34626	35.4438	68	68	67	79.3	79.3	79.3	62.064	0	323.31	573	169	28	22	48	53	30	23	49	46	29	55	21	75	40.6	46.2	55.1	60.4	45.9	51.2	61	52.5	52.5
RPS12	P25398	P25398	40S ribosomal protein S12	9.25008	NaN	7.06077	8.49633	NaN	8.67896	7.59951	8.02845	8.60837	8.23518	8.1765	6.52925	7.99263	33.5355	9	9	9	58.3	58.3	58.3	14.515	0	118.97	153	0	8	15	0	27	17	12	26	16	21	1	10	0	28	58.3	0	58.3	53.8	54.5	58.3	57.6	58.3
SF3B1	O75533	O75533	Splicing factor 3B subunit 1	9.24947	NaN	6.98721	8.1012	5.41991	8.61369	7.19835	7.93334	8.63067	8.48203	8.36329	NaN	8.21995	36.6087	85	85	85	70.8	70.8	70.8	145.83	0	323.31	1653	0	89	103	0	271	86	104	271	294	303	0	132	0	47.3	61.7	0.6	68.1	48.5	62.8	67.2	67.5	68.1
HNRNPL	P14866	P14866	Heterogeneous nuclear ribonucleoprotein L	9.24797	6.17803	7.85942	8.25285	NaN	8.57327	8.05515	8.05694	8.58938	8.33694	8.21719	7.23355	8.10551	35.1134	30	30	29	77.1	77.1	75.9	64.132	0	323.31	646	3	81	33	0	86	90	36	89	86	87	13	42	5.9	58.2	66	0	70.3	59.6	56.5	75	72.7	68.6
PGAM5	Q96HS1	Q96HS1	Serine/threonine-protein phosphatase PGAM5, mitochondrial	9.24127	9.17064	6.9699	7.04798	7.66718	7.84227	7.20669	6.84261	7.57267	6.84668	6.51272	7.69936	6.63064	34.6988	51	51	51	96.9	96.9	96.9	32.004	0	323.31	336	180	18	6	15	28	20	7	19	12	8	17	6	96.9	35.3	26.3	27.3	69.2	32.9	27	46	26	22.5
KRT1	P04264;CON__P04264	P04264;CON__P04264	Keratin, type II cytoskeletal 1	9.24105	8.69378	6.93313	7.71259	8.26947	7.96911	7.52484	7.50394	8.04665	7.8027	7.5631	8.77077	7.62275	35.6523	76	76	56	73.8	73.8	66.3	66.038	0	323.31	830	206	29	38	72	69	47	30	71	74	57	97	40	71.6	40.1	54.5	50.9	56.2	50.9	44.7	54.2	58.1	55.7
FARSA	Q9Y285	Q9Y285	Phenylalanine--tRNA ligase alpha subunit	9.2389	4.9558	7.59523	8.15192	NaN	8.71257	7.89245	8.10728	8.60198	8.27363	8.11995	NaN	8.04356	35.1504	24	24	24	56.5	56.5	56.5	57.563	0	323.31	657	1	74	41	0	105	88	46	91	84	86	0	41	2.8	40.4	47.6	0	54.5	40.6	44.5	45.3	53.9	53.9
YBX1	P67809;Q9Y2T7	P67809	Nuclease-sensitive element-binding protein 1	9.23757	5.78514	7.66394	8.5342	6.32613	8.48143	7.87712	8.18182	8.44431	8.38326	8.16456	7.18256	8.09916	34.2716	19	19	13	57.4	57.4	50	35.924	0	323.31	435	2	32	43	6	56	30	34	57	73	65	9	28	6.2	47.8	52.8	19.8	56.2	47.5	52.5	56.5	54.9	54.9
RPL35	P42766	P42766	60S ribosomal protein L35	9.2296	6.8407	8.36736	8.2205	6.93101	8.30257	8.58676	7.9189	8.29403	8.23396	7.97889	7.64686	8.01907	32.6601	7	7	7	30.9	30.9	30.9	14.551	0	41.451	121	3	23	6	3	11	18	6	13	14	13	4	7	12.2	26.8	26	8.1	29.3	26.8	26	29.3	30.1	30.1
RPS3A	P61247	P61247	40S ribosomal protein S3a	9.22549	5.89688	8.0936	8.32191	5.38686	8.55704	8.30066	7.94713	8.34207	8.31477	8.16373	5.43473	8.0951	34.7339	24	24	24	67.4	67.4	67.4	29.945	0	284.45	472	3	61	34	1	65	70	24	52	62	66	4	30	12.9	60.6	59.5	6.4	63.3	58.7	48.5	56.4	67	67.4
SF3B3	Q15393	Q15393	Splicing factor 3B subunit 3	9.22298	4.48618	6.9723	8.16817	NaN	8.61361	7.09944	7.85122	8.5315	8.4683	8.34994	NaN	8.20976	36.366	65	65	65	65.6	65.6	65.6	135.58	0	323.31	1370	1	75	86	0	240	62	90	232	240	231	0	113	1	38.5	51.8	0	60.9	36.2	55.5	63	56.7	57.3
CCDC124	Q96CT7	Q96CT7	Coiled-coil domain-containing protein 124	9.21622	NaN	7.94022	8.16376	5.83715	8.59732	8.31334	7.96305	8.56423	8.18583	8.01853	NaN	7.9728	34.2006	18	18	18	57.4	57.4	57.4	25.835	0	221.47	431	0	64	27	0	65	65	29	52	50	53	0	26	0	53.4	46.2	3.6	53.8	57.4	49.8	57.4	53.4	53.4
CHERP	Q8IWX8	Q8IWX8	Calcium homeostasis endoplasmic reticulum protein	9.20935	NaN	7.09219	8.41878	NaN	8.61521	7.38661	8.1049	8.66802	8.15918	7.9852	NaN	7.87083	35.5928	32	32	32	44.1	44.1	44.1	103.7	0	323.31	724	0	53	59	0	114	61	50	127	109	104	0	47	0	35.3	39.4	0	41	31.8	36.8	40.9	39.7	39.7
BCLAF1	Q9NYF8	Q9NYF8	Bcl-2-associated transcription factor 1	9.20836	5.49303	7.86217	8.42615	6.12846	8.40598	8.14439	8.04198	8.59701	8.19648	8.10319	6.60176	7.93862	35.7595	56	56	55	47.9	47.9	47.9	106.12	0	323.31	868	2	125	58	0	86	124	45	112	126	130	6	54	3.4	38.2	40.3	3.7	36.3	33.9	31.5	39.7	41.4	42.6
SHMT2	P34897	P34897	Serine hydroxymethyltransferase, mitochondrial	9.20615	NaN	7.12545	8.26907	NaN	8.64693	7.30591	7.8601	8.66946	8.24485	8.12837	NaN	7.97689	35.4401	35	35	34	74.8	74.8	74.8	55.992	0	323.31	623	0	43	41	0	110	43	34	126	90	100	0	36	0	53.6	69.8	0	74.8	57.3	65.9	73.2	73.2	73.2
RPS23	P62266	P62266	40S ribosomal protein S23	9.20507	7.38959	8.35349	8.15183	6.65386	8.27612	8.56386	7.7834	8.20328	8.25176	8.06595	7.73089	7.9172	33.1636	12	12	12	60.8	60.8	60.8	15.807	0	121.27	150	12	23	9	3	14	26	7	16	14	15	7	4	60.1	49	49	29.4	49	49.7	41.3	49	49	49
EIF5A;EIF5AL1	P63241;Q6IS14;Q9GZV4	P63241;Q6IS14	Eukaryotic translation initiation factor 5A-1;Eukaryotic translation initiation factor 5A-1-like	9.19885	6.01812	6.52728	8.40291	NaN	8.57221	6.62185	8.2267	8.55105	8.28517	8.14541	6.46761	7.93485	33.558	17	17	17	71.4	71.4	71.4	16.832	0	229.88	242	3	7	24	0	49	8	24	44	38	31	2	12	15.6	45.5	61.7	0	71.4	45.5	66.2	71.4	71.4	71.4
TUBB	P07437	P07437	Tubulin beta chain	9.19811	7.19215	7.58704	8.33304	6.52037	8.56683	7.77784	8.0683	8.52902	8.27175	8.09513	6.62596	8.02383	34.8034	34	7	6	74.5	20.5	17.1	49.67	0	157.68	321	14	31	24	4	47	30	24	51	40	35	2	19	74.5	61.9	71.6	21.8	71.6	70.5	69.8	71.8	62.8	62.8
MCM5	P33992	P33992	DNA replication licensing factor MCM5	9.19499	NaN	7.30976	8.15397	NaN	8.6635	7.52489	7.93388	8.60113	8.26713	8.13181	NaN	8.01724	35.8671	51	51	51	66.1	66.1	66.1	82.285	0	323.31	993	0	80	68	0	179	83	63	156	144	148	0	72	0	51.4	59.3	0	64.9	50.4	59.3	62.1	58	62.7
BUB3	O43684	O43684	Mitotic checkpoint protein BUB3	9.19287	NaN	7.36316	8.16516	NaN	8.57127	7.56736	7.87881	8.47738	8.39166	8.2987	NaN	8.20134	34.4449	18	18	18	70.4	70.4	70.4	37.154	0	323.31	314	0	28	21	0	48	26	22	45	51	49	0	24	0	43.9	62.5	6.1	68.3	46.3	59.1	68.3	59.5	68
EIF4E2	O60573	O60573	Eukaryotic translation initiation factor 4E type 2	9.18735	NaN	7.51758	8.27616	NaN	8.43826	7.7688	8.02641	8.46647	8.44621	8.23671	NaN	8.12629	34.1047	14	14	14	61.6	61.6	61.6	28.362	0	278.39	283	0	30	23	0	43	30	20	42	39	37	0	19	0	50.6	59.6	0	60	44.9	49.4	59.6	60	60
CFL1	P23528	P23528	Cofilin-1	9.18696	NaN	6.89135	8.31631	5.65727	8.5899	6.97901	8.16071	8.44107	8.32282	8.20019	6.65989	8.11331	33.8403	16	16	12	66.9	66.9	45.8	18.502	0	170.02	247	0	14	19	1	44	8	19	40	40	39	3	20	0	57.2	57.8	12.7	66.9	38.6	57.8	62	57.8	57.8
SRRT	Q9BXP5	Q9BXP5	Serrate RNA effector molecule homolog	9.18665	NaN	7.63043	8.1365	5.32615	8.47513	7.89682	7.94503	8.46073	8.43521	8.27135	NaN	8.15655	35.9097	54	54	54	50.1	50.1	50.1	100.67	0	323.31	1095	0	109	78	0	151	127	68	154	174	155	0	79	0	41.2	43.6	0.9	46.9	42.5	39.3	48.2	48.3	47.9
SLC25A5	P05141	P05141	ADP/ATP translocase 2;ADP/ATP translocase 2, N-terminally processed	9.16817	6.86917	8.02776	7.91704	6.25674	8.65993	8.16776	7.83953	8.50818	8.04485	7.90518	6.15703	7.93593	34.704	28	10	9	58.4	29.9	27.2	32.852	0	122.71	242	12	35	10	2	40	31	13	38	22	19	1	19	42.3	39.9	43.3	10.4	46	42.6	40.3	47	47.7	45.3
U2SURP	O15042	O15042	U2 snRNP-associated SURP motif-containing protein	9.16548	5.07693	7.10775	8.43425	NaN	8.5171	7.27437	8.08593	8.55788	8.20753	8.0128	NaN	7.92364	35.695	49	49	49	52.6	52.6	52.6	118.29	0	323.31	1008	1	67	102	0	165	66	93	192	136	123	0	63	1.8	34.3	50.3	0	47.8	37	49.8	52.6	47.9	47.1
THRAP3	Q9Y2W1	Q9Y2W1	Thyroid hormone receptor-associated protein 3	9.16453	5.46337	7.78145	8.32183	5.64465	8.41537	8.05557	8.03571	8.55394	8.17211	8.05975	6.81818	7.89855	35.8363	48	47	47	40.5	40.5	40.5	108.66	0	323.31	813	2	105	53	0	92	109	49	123	108	111	11	50	3.4	34.6	32.8	2.5	37	35.5	28.9	36.4	37.7	37.1
RPL17	P18621	P18621	60S ribosomal protein L17	9.15106	6.30033	8.2997	8.21301	6.56213	8.19789	8.52075	7.73958	8.25152	8.14242	7.89325	7.59902	7.83308	33.5691	13	13	13	53.8	53.8	53.8	21.397	0	126.76	341	1	76	21	2	28	75	14	31	33	36	8	16	4.9	47.3	48.9	12.5	48.9	52.2	47.3	48.9	48.9	48.9
TOP1	P11387;Q969P6	P11387	DNA topoisomerase 1	9.14965	5.10319	7.05599	8.24711	5.11488	8.48649	7.26823	8.03922	8.65567	8.1656	8.01982	6.34301	7.91787	35.6799	49	49	49	55.6	55.6	55.6	90.725	0	323.31	858	3	49	70	0	140	54	67	157	117	127	7	67	3	36.5	41.6	2.7	51.1	32.2	41.7	50.7	48.5	45.9
ATXN2L	Q8WWM7	Q8WWM7	Ataxin-2-like protein	9.14814	NaN	7.57454	8.2929	5.64056	8.42354	7.81149	8.0306	8.42975	8.32371	8.13075	NaN	8.07958	35.5594	46	46	46	51.3	51.3	51.3	113.37	0	323.31	1043	0	116	77	0	125	115	74	134	163	160	0	79	0	48.4	44.9	0.8	46	43.8	46	48.9	51.2	51.2
SMU1	Q2TAY7	Q2TAY7	WD40 repeat-containing protein SMU1;WD40 repeat-containing protein SMU1, N-terminally processed	9.14429	NaN	7.64047	8.02102	NaN	8.32434	7.86224	7.79817	8.32131	8.49468	8.33298	NaN	8.20841	35.0772	24	24	24	56.1	56.1	56.1	57.543	0	323.31	690	0	82	36	0	76	88	33	81	122	118	0	54	0	48	50.9	0	55.9	48	47.6	55.9	54.6	54.6
UBAP2	Q5T6F2	Q5T6F2	Ubiquitin-associated protein 2	9.1437	NaN	7.79189	8.06711	NaN	8.39231	8.03354	7.75062	8.22102	8.47838	8.28999	NaN	8.14697	35.0752	28	28	28	42.4	42.4	42.4	117.11	0	323.31	670	0	91	36	0	80	100	35	72	104	103	0	49	0	32.9	36.1	0	40.2	38.9	35.3	37.2	41.6	41.6
RPS9	P46781	P46781	40S ribosomal protein S9	9.14123	NaN	7.82559	8.35038	NaN	8.44381	8.08393	7.86326	8.28178	8.31408	8.06565	NaN	8.03088	33.8259	15	15	15	45.4	45.4	45.4	22.591	0	56.421	252	0	37	18	0	35	38	16	29	33	29	0	17	0	40.7	44.8	0	44.8	44.8	44.8	44.8	45.4	45.4
HSPA5	P11021	P11021	78 kDa glucose-regulated protein	9.14092	7.49284	7.88964	8.23236	6.10998	8.41674	8.09314	7.65432	8.28919	8.32228	8.1813	6.473	8.05331	35.3654	54	53	53	63.5	63.5	63.5	72.332	0	323.31	1055	62	152	59	14	108	149	43	109	138	133	20	68	50.9	50.9	52.1	19.1	52.4	53.8	45.9	51.7	53.8	54.4
DHX15	O43143	O43143	Pre-mRNA-splicing factor ATP-dependent RNA helicase DHX15	9.13925	NaN	6.86942	8.06013	4.60747	8.43908	7.12274	8.08654	8.43788	8.41338	8.25597	5.28785	8.12028	35.6078	51	50	50	65.5	64.4	64.4	90.932	0	323.31	1038	0	53	70	0	146	57	69	143	203	201	1	95	0	43.5	52.1	1.8	65	45.2	60.5	61.9	60.6	61.1
LSM14A	Q8ND56	Q8ND56	Protein LSM14 homolog A	9.13878	NaN	7.40145	8.48199	NaN	8.40877	7.71149	8.1867	8.47787	8.15369	7.91305	NaN	7.78953	34.6063	26	26	26	55.9	55.9	55.9	50.529	0	323.31	504	0	47	50	0	73	45	49	77	73	60	0	30	0	35	53.1	0	51.2	39.1	53.1	53.1	51.6	51.6
ATP5A1	P25705	P25705	ATP synthase subunit alpha, mitochondrial	9.13726	6.47022	7.60387	8.25368	5.52546	8.5975	7.82325	7.84418	8.47198	8.1014	8.008	5.67382	7.96163	35.3075	34	34	34	66.5	66.5	66.5	59.75	0	323.31	722	10	84	56	3	131	83	44	99	78	85	5	44	21.3	57	57.5	11.4	61.1	57.3	53.7	59.3	59.7	61.1
HNRNPH3	P31942	P31942	Heterogeneous nuclear ribonucleoprotein H3	9.12934	5.43276	7.86833	8.03403	NaN	8.45272	8.03611	7.85437	8.38991	8.29719	8.13261	7.26837	8.01246	34.327	18	16	16	77.7	74.9	74.9	36.926	0	323.31	464	1	48	32	0	71	66	27	65	63	61	8	22	3.5	64.7	64.7	0	69.4	76.9	64.7	69.7	69.9	69.9
SF3B6	Q9Y3B4	Q9Y3B4	Splicing factor 3B subunit 6	9.11889	NaN	7.01808	8.05461	NaN	8.49845	7.06985	7.81135	8.47779	8.32813	8.23588	5.83344	8.05423	33.2923	6	6	6	53.6	53.6	53.6	14.585	0	51.667	153	0	8	10	0	24	8	11	22	29	27	1	13	0	32	44.8	0	53.6	32	53.6	53.6	53.6	53.6
GIGYF2	Q6Y7W6;REV__Q86UU1	Q6Y7W6	PERQ amino acid-rich with GYF domain-containing protein 2	9.11361	NaN	7.43646	8.17094	4.96065	8.38358	7.65349	7.87115	8.43955	8.3537	8.16358	NaN	8.06228	35.7983	63	63	63	54	54	54	150.07	0	323.31	1085	0	94	84	0	145	103	69	148	186	170	0	86	0	37.6	47.4	2	44.6	36.3	45.2	50.2	49.7	47.6
ZNF207	O43670	O43670	BUB3-interacting and GLEBS motif-containing protein ZNF207	9.11234	NaN	7.39454	8.04825	NaN	8.54616	7.58091	7.74499	8.36609	8.30406	8.18865	NaN	8.09736	32.8555	10	10	10	18.6	18.6	18.6	50.75	0	59.183	138	0	13	8	0	27	10	9	24	18	17	0	12	0	15.5	16.1	0	18.6	15.5	18.4	18.6	16.3	16.3
MYL6	P60660	P60660	Myosin light polypeptide 6	9.1123	NaN	8.19767	7.35799	5.91078	8.0904	8.37378	7.07214	8.74399	7.81964	7.82367	6.44696	7.71883	33.5923	9	9	7	70.2	70.2	54.3	16.93	0	210.04	162	0	32	6	1	16	30	5	35	14	15	1	7	0	65.6	42.4	13.2	47.7	65.6	42.4	52.3	47.7	52.3
RPS8	P62241	P62241	40S ribosomal protein S8	9.11049	NaN	7.45062	8.40447	5.72171	8.42259	7.62565	7.90126	8.36681	8.23444	8.02662	7.31519	7.95133	33.5863	12	12	12	58.7	58.7	58.7	24.205	0	148.22	277	0	30	22	2	35	30	18	35	34	38	8	25	0	57.7	53.8	6.2	54.3	58.7	57.7	53.4	58.7	58.7
RPS15	P62841	P62841	40S ribosomal protein S15	9.10833	NaN	8.11863	7.87545	5.41774	8.35647	8.43892	8.07886	8.40878	7.95206	7.79046	NaN	7.6731	32.8422	6	6	6	64.8	64.8	64.8	17.04	0	280.37	175	0	36	9	0	20	39	9	18	18	18	0	8	0	64.8	55.9	8.3	64.8	64.8	55.9	64.8	64.8	64.8
XRN2	Q9H0D6	Q9H0D6	5-3 exoribonuclease 2	9.10106	NaN	7.41905	8.25336	NaN	8.45938	7.65364	8.13631	8.47134	8.14666	7.9447	NaN	7.79512	35.818	63	63	63	75.1	75.1	75.1	108.58	0	323.31	1238	0	114	105	0	201	132	100	210	158	147	0	71	0	48.1	69.6	0	70.1	50.8	69.1	71.2	71.5	72.1
PRPF40A	O75400	O75400	Pre-mRNA-processing factor 40 homolog A	9.0974	NaN	7.00813	8.08615	NaN	8.42886	7.21553	7.83014	8.42579	8.35282	8.2045	NaN	8.0596	35.3083	50	50	48	51.4	51.4	50.2	108.8	0	323.31	762	0	58	50	0	116	46	44	110	143	134	0	61	0	25.8	34.5	0	44.4	23.3	31.7	38.3	44.7	44.5
RPL27A	P46776	P46776	60S ribosomal protein L27a	9.09635	5.82929	8.2236	8.18446	6.11909	8.24214	8.31124	7.70255	8.21706	8.17307	7.98193	7.08973	7.87101	33.0248	9	9	9	39.9	39.9	39.9	16.561	0	37.352	95	1	14	5	1	9	14	5	10	11	14	5	6	7.4	35.1	29.7	8.8	29.7	35.1	29.7	38.5	35.1	35.1
HSPA9	P38646	P38646	Stress-70 protein, mitochondrial	9.0936	8.10377	7.44271	8.18789	6.88946	8.43066	7.70206	7.78827	8.4111	8.08279	7.94211	7.03181	7.81659	35.4561	69	68	68	69.5	69.5	69.5	73.68	0	323.31	1052	98	96	69	25	134	111	59	146	117	116	30	51	55.8	51.7	51	28	55.8	51.5	52.1	55.8	57.1	57
RPL23	P62829	P62829	60S ribosomal protein L23	9.09153	7.21861	8.35913	7.90164	7.19053	7.86103	8.51981	7.50645	7.89099	8.14401	7.95196	7.93352	7.81964	33.3713	17	17	17	78.6	78.6	78.6	14.865	0	104.64	257	13	68	6	2	13	67	6	12	29	24	7	10	66.4	72.1	44.3	32.1	45.7	72.1	44.3	45	58.6	58.6
RPL22L1	Q6P5R6	Q6P5R6	60S ribosomal protein L22-like 1	9.08607	NaN	6.59067	8.23355	NaN	8.74176	7.14063	8.08468	8.5414	NaN	6.38435	6.60487	6.4246	32.1833	4	3	3	45.9	39.3	39.3	14.606	0	36.935	59	0	3	8	0	18	8	7	14	0	0	1	0	0	29.5	45.9	0	45.9	39.3	39.3	45.9	0	19.7
U2AF1	Q01081;P0DN76;Q8WU68	Q01081;P0DN76	Splicing factor U2AF 35 kDa subunit	9.08296	5.81255	7.85056	8.03391	NaN	8.49375	8.03747	7.80353	8.42529	8.06262	7.97285	6.36131	7.83593	33.6324	11	11	11	62.1	62.1	62.1	27.872	0	216.63	227	1	28	13	0	33	33	14	33	26	31	1	14	5.8	50.8	50.8	0	54.6	50.8	50.8	54.6	58.3	62.1
EIF3F	O00303	O00303	Eukaryotic translation initiation factor 3 subunit F	9.08246	NaN	7.36877	8.00273	NaN	8.59765	7.33098	7.67982	8.40768	8.17638	8.0717	NaN	7.98275	34.0781	17	17	17	68.1	68.1	68.1	37.563	0	188.85	300	0	29	18	0	54	23	17	47	41	48	0	23	0	44.5	61.1	0	65.5	36.7	53.2	63.3	63.9	55.7
DDX42	Q86XP3	Q86XP3	ATP-dependent RNA helicase DDX42	9.08232	NaN	7.65858	8.01469	4.44304	8.50619	7.83523	7.89139	8.4606	8.09726	8.02407	NaN	7.86306	35.5631	53	53	53	68.4	68.4	68.4	102.97	0	323.31	941	0	111	56	0	141	113	57	143	124	134	0	62	0	60.6	58.7	1.1	67.5	60.4	59.9	66.4	61.4	65.5
RPS24	P62847	P62847	40S ribosomal protein S24	9.07878	NaN	8.02816	8.19019	NaN	8.32629	8.18424	7.82025	8.22329	8.21722	7.92258	6.37103	7.9452	32.744	6	6	6	35.3	35.3	35.3	15.423	0	36.994	176	0	26	12	0	21	37	11	21	20	17	2	9	0	30.1	30.1	0	30.1	30.1	30.1	30.1	30.1	30.1
HNRNPA3	P51991	P51991	Heterogeneous nuclear ribonucleoprotein A3	9.07838	6.76643	7.99104	7.93967	4.49395	8.38005	8.24423	7.81277	8.34518	7.97278	7.84665	7.89385	7.79736	34.4057	26	26	26	48.7	48.7	48.7	39.594	0	323.31	434	7	63	21	0	61	60	28	58	47	40	21	28	15.6	45.2	43.4	3.7	46.6	45.2	46.6	46.6	38.4	44.4
KRT8	P05787;CON__P05787;CON__H-INV:HIT000292931;CON__Q9H552;CON__H-INV:HIT000016045;CON__REFSEQ:XP_092267	P05787;CON__P05787	Keratin, type II cytoskeletal 8	9.0778	6.91554	7.79336	5.18803	6.81439	8.0731	7.9183	5.79407	7.85941	8.57991	8.34457	7.28657	8.3511	35.0138	51	44	37	81.8	79.3	73.3	53.704	0	323.31	674	5	77	1	3	72	106	1	56	145	136	3	69	19.7	74.9	6	5	69.4	73.1	8.1	59.6	76	76
SF3B5	Q9BWJ5	Q9BWJ5	Splicing factor 3B subunit 5	9.069	6.37387	6.81186	8.00372	NaN	8.47202	7.21077	7.76634	8.4207	8.2551	8.16699	NaN	8.00475	32.4485	6	6	6	83.7	83.7	83.7	10.135	0	99.814	124	1	5	8	0	19	9	8	22	20	23	0	9	17.4	43	70.9	0	83.7	43	70.9	83.7	83.7	83.7
POLDIP3	Q9BY77	Q9BY77	Polymerase delta-interacting protein 3	9.06804	5.28149	7.61839	8.20693	NaN	8.38444	7.89259	7.94821	8.47048	8.07562	7.895	5.42726	7.80886	34.7084	31	31	31	73.2	73.2	73.2	46.089	0	323.31	562	1	70	41	0	78	77	35	89	71	62	3	35	1.9	52.3	54.9	0	62	54.6	52.3	62.5	54.4	51.5
KPNA2	P52292	P52292	Importin subunit alpha-1	9.06796	NaN	7.80861	8.00881	NaN	8.554	8.03539	7.80234	8.50684	7.79264	7.71288	NaN	7.58069	34.445	24	24	24	73.3	73.3	73.3	57.861	0	323.31	576	0	77	42	0	111	83	36	100	48	53	0	26	0	65.6	58.4	0	71.8	65.6	56.1	64.1	71.8	71.8
	CON__ENSEMBL:ENSBTAP00000014147	CON__ENSEMBL:ENSBTAP00000014147		9.06603	9.05165	NaN	6.69113	6.8988	6.53486	NaN	6.20493	6.81007	5.93156	5.92421	7.07737	NaN	32.4386	6	6	6	57.5	57.5	57.5	11.756	0	119.61	53	29	0	2	6	2	0	1	3	2	2	6	0	57.5	0	27.4	39.8	27.4	0	13.3	27.4	13.3	13.3
RBMX	P38159;O75526;Q8N7X1	P38159	RNA-binding motif protein, X chromosome;RNA-binding motif protein, X chromosome, N-terminally processed	9.06356	5.86311	7.83492	7.82575	5.84125	8.24057	8.07664	7.58323	8.20167	8.26245	8.09216	8.09719	7.99311	34.8089	33	33	15	59.8	59.8	27.6	42.331	0	323.31	404	3	52	12	2	48	58	17	45	59	56	27	25	9.7	43	33	15.1	48.3	43.2	27.4	44	48.1	47.6
CDK11B	P21127;Q13882	P21127	Cyclin-dependent kinase 11B	9.06047	NaN	7.54148	8.14752	NaN	8.2858	7.80876	7.8619	8.31507	8.28894	8.1303	NaN	8.03274	35.4201	58	58	7	55.6	55.6	9.3	92.619	0	323.31	847	0	92	58	0	99	89	53	110	141	134	0	71	0	41.4	46.2	0	46.3	41.3	41.3	46.4	51.8	54.6
FAM98A	Q8NCA5	Q8NCA5	Protein FAM98A	9.05614	NaN	7.66686	8.3022	NaN	8.29471	7.94761	7.95687	8.28019	8.18207	8.02094	NaN	7.82631	34.5432	20	15	15	48.8	41.5	41.5	55.272	0	323.31	401	0	56	32	0	46	65	28	58	50	43	0	23	0	31.3	39.4	0	38.4	43.2	32.8	47.5	35.9	44
SRSF3	P84103	P84103	Serine/arginine-rich splicing factor 3	9.05115	6.18853	7.41707	8.17085	NaN	8.33568	7.31218	7.75185	8.32862	8.22292	8.07769	7.81049	7.95954	32.8746	12	12	11	49.4	49.4	49.4	19.329	0	101.38	125	3	11	8	0	18	11	6	13	17	18	11	9	21.3	18.3	25	0	27.4	18.3	24.4	24.4	31.7	31.7
EIF1AX;EIF1AY	P47813;O14602	P47813;O14602	Eukaryotic translation initiation factor 1A, X-chromosomal;Eukaryotic translation initiation factor 1A, Y-chromosomal	9.04995	NaN	8.35	7.67127	5.97776	8.28812	8.52851	7.51286	8.24376	7.67653	7.52532	NaN	7.46991	32.8707	9	9	9	65.3	65.3	65.3	16.46	0	128.75	246	0	60	11	0	36	50	12	32	19	16	0	10	0	65.3	50	7.6	65.3	65.3	50	65.3	56.9	50
FIP1L1	Q6UN15	Q6UN15	Pre-mRNA 3-end-processing factor FIP1	9.03627	NaN	7.54856	8.26069	4.67152	8.3355	7.71347	7.88741	8.38801	8.12326	7.94421	5.38292	7.76896	34.4102	19	19	19	50.8	50.8	50.8	66.526	0	323.31	341	0	37	32	0	49	33	25	48	57	40	1	19	0	41.1	46.8	2.4	48	41.1	43.1	46.8	44.8	44.4
WDR82	Q6UXN9	Q6UXN9	WD repeat-containing protein 82	9.03423	NaN	7.55596	8.14703	NaN	8.30281	7.90182	7.94284	8.29433	8.20268	8.01102	NaN	7.89481	33.9179	20	20	20	79.9	79.9	79.9	35.079	0	323.31	348	0	50	26	0	39	47	23	42	49	50	0	22	0	68.7	71.2	0	71.2	69.6	69.6	67.7	58.1	60.4
ATAD3A	Q9NVI7	Q9NVI7	ATPase family AAA domain-containing protein 3A	9.03028	8.05751	7.35463	7.59049	7.14731	8.32247	7.52197	7.61538	8.29072	8.253	8.06837	7.23942	7.9495	35.2074	88	35	25	85.5	45.7	39.7	71.368	0	323.31	683	91	34	33	20	126	49	27	80	89	76	21	37	74.1	40.2	49.7	42.4	63.2	45	51.3	60.9	63.2	59.6
TOX4	O94842;O15405;O94900;Q96NM4	O94842	TOX high mobility group box family member 4	9.02959	NaN	7.35015	8.23606	NaN	8.27295	7.55365	7.91884	8.35832	8.21638	7.9944	NaN	7.89322	33.9026	19	19	19	41.4	41.4	41.4	66.194	0	298.15	376	0	33	31	0	47	34	27	56	67	51	0	30	0	27.2	39.5	0	39.5	26.1	36.6	39.5	40.1	41.4
NPM1	P06748	P06748	Nucleophosmin	9.02857	5.5056	7.32539	8.08817	6.31277	8.21838	7.44143	8.00424	8.36491	7.91296	7.82917	8.30291	7.66425	33.5772	19	19	19	57.1	57.1	57.1	32.575	0	323.31	164	2	15	15	1	26	17	10	28	15	19	9	7	18	43.9	43.9	5.8	47.3	38.4	38.4	46.6	46.9	49.3
PPIB	P23284	P23284	Peptidyl-prolyl cis-trans isomerase B	9.02768	5.556	7.33975	8.32554	NaN	8.44273	7.4814	7.94324	8.2999	8.01808	7.86962	5.21386	7.76933	33.6897	16	16	16	60.2	60.2	60.2	23.742	0	62.762	285	2	25	25	0	39	30	21	37	45	41	1	19	13.4	39.8	50.9	0	54.2	39.8	53.2	50.9	56.9	60.2
ATP5J2	P56134	P56134	ATP synthase subunit f, mitochondrial	9.02531	NaN	7.97495	7.8177	NaN	8.41399	8.14295	7.61684	8.24944	8.07474	7.94813	NaN	7.87515	31.9815	2	2	2	25.5	25.5	25.5	10.918	0	16.615	74	0	11	4	0	12	10	4	10	10	9	0	4	0	25.5	25.5	0	25.5	25.5	25.5	25.5	25.5	25.5
SF3A1	Q15459	Q15459	Splicing factor 3A subunit 1	9.01637	NaN	6.63155	7.94776	5.1336	8.39827	6.73144	7.60248	8.29719	8.307	8.15299	5.43618	8.02612	35.081	47	47	47	57.6	57.6	57.6	88.885	0	323.31	750	0	28	55	0	123	22	45	118	153	138	1	67	0	26	47	2	46.9	26.4	40.4	49.1	54.9	52.7
KHSRP	Q92945	Q92945	Far upstream element-binding protein 2	9.01544	5.0993	7.06956	8.07824	NaN	8.38494	6.88354	7.87424	8.40855	8.10599	8.04891	5.61282	7.92043	35.0779	40	40	36	61.3	61.3	58.1	73.114	0	323.31	672	2	55	51	0	108	41	40	104	104	111	3	53	2.8	46.4	53.2	0	61.3	39.2	46.6	59.8	50.1	49.1
MCM3	P25205	P25205	DNA replication licensing factor MCM3	9.01216	NaN	7.1208	7.95418	5.01878	8.46132	7.31956	7.76969	8.38507	8.13184	8.00911	5.19237	7.87916	35.6383	62	62	62	76.2	76.2	76.2	90.98	0	323.31	1045	0	82	68	0	191	83	70	175	150	145	2	79	0	57.4	56.1	1.1	67.3	53	56.4	62.6	67.8	67.2
RPSA	P08865	P08865	40S ribosomal protein SA	9.01123	NaN	7.83838	8.36775	NaN	8.33482	7.99634	7.7798	8.19022	7.95504	7.72852	NaN	7.69736	33.635	15	15	15	58.3	58.3	58.3	32.854	0	218.08	254	0	41	21	0	29	38	15	24	37	33	0	16	0	53.2	58.3	0	58.3	53.2	58.3	58.3	58.3	53.9
RPL31	P62899	P62899	60S ribosomal protein L31	9.00587	6.55677	7.79997	8.0379	6.78821	8.21919	7.98628	7.70805	8.16708	8.2446	7.98615	7.30807	7.89376	32.7242	7	7	7	45.6	45.6	45.6	14.463	0	24.721	105	2	16	6	2	11	14	4	10	16	15	4	5	15.2	44.8	25.6	15.2	37.6	38.4	25.6	32	44.8	45.6
NUFIP2	Q7Z417	Q7Z417	Nuclear fragile X mental retardation-interacting protein 2	9.00091	NaN	7.61857	8.12538	5.20379	8.19901	7.84539	7.79167	8.15497	8.26519	8.07606	NaN	7.9575	34.6553	30	30	30	55	55	55	76.12	0	323.31	485	0	58	36	0	54	65	25	55	83	72	0	37	0	43.2	43.2	3.6	41.6	43	39.1	42.3	43.9	43.9
PABPN1	Q86U42;A6NDY0	Q86U42	Polyadenylate-binding protein 2	9.00017	NaN	8.01565	7.97121	NaN	8.33141	8.25044	7.65921	8.22971	7.87507	7.79274	6.94611	7.69411	33.4829	14	14	14	49.7	49.7	49.7	32.749	0	151.42	293	0	53	20	0	43	59	20	32	26	24	3	13	0	47.7	47.1	0	47.7	47.7	49.7	49.7	49.7	47.7
RPS28	P62857	P62857	40S ribosomal protein S28	8.99881	NaN	7.40418	8.12074	NaN	8.45281	7.67176	7.89317	8.35079	7.89633	7.81768	6.37411	7.77738	31.4784	6	6	6	56.5	56.5	56.5	7.8409	0	49.074	61	0	3	3	0	7	6	4	7	11	14	1	5	0	30.4	36.2	0	36.2	30.4	36.2	36.2	56.5	56.5
SF3A3	Q12874	Q12874	Splicing factor 3A subunit 3	8.9986	NaN	6.46997	7.89081	NaN	8.41049	6.77562	7.71187	8.38283	8.15622	8.11207	NaN	7.93987	34.4163	34	34	34	70.9	70.9	70.9	58.848	0	323.31	493	0	13	32	0	89	19	33	86	89	90	0	42	0	23.6	51.1	0	63.7	27.3	57.3	64.9	69.3	69.3
PRMT3	O60678	O60678	Protein arginine N-methyltransferase 3	8.99613	NaN	7.5906	8.08728	NaN	8.35518	7.80727	7.95483	8.36271	7.97929	7.84325	NaN	7.72832	34.4081	27	27	27	50.5	50.5	50.5	59.902	0	302.02	523	0	58	36	0	72	75	38	83	67	66	0	28	0	43.7	44.1	0	44.4	46.1	47.5	44.4	46.7	48.6
DHX9	Q08211	Q08211	ATP-dependent RNA helicase A	8.98633	NaN	7.71133	7.98263	3.93178	8.26364	7.92312	7.79312	8.33195	8.06326	7.95305	6.20986	7.84688	35.7827	68	68	68	61.1	61.1	61.1	140.96	0	323.31	1389	0	189	97	0	196	182	89	196	171	173	10	86	0	55.5	48.5	0.6	56.6	48	46.4	52.9	54.2	53.2
ABCF2	Q9UG63	Q9UG63	ATP-binding cassette sub-family F member 2	8.98299	NaN	7.67078	7.89043	NaN	8.35369	7.86749	7.56054	8.30064	8.10123	7.98135	NaN	7.89936	34.8409	45	45	45	61.3	61.3	61.3	71.289	0	323.31	787	0	104	40	0	107	122	39	99	108	110	0	58	0	47.4	47.7	0	58.6	47.8	55.7	58.6	47.5	47.5
PCBP1	Q15365	Q15365	Poly(rC)-binding protein 1	8.98081	6.37464	6.78534	8.16411	4.96908	8.40076	7.0904	8.02588	8.42433	7.7662	7.77648	6.32333	7.66565	33.9211	19	19	14	83.4	83.4	70.2	37.497	0	323.31	301	5	13	30	0	49	16	31	55	30	45	6	21	19.4	32	77	3.1	80.1	37.6	77	80.1	68.8	82.3
IK	Q13123	Q13123	Protein Red	8.98038	NaN	7.76908	7.64374	NaN	8.08332	7.99843	7.55836	8.16732	8.30615	8.14544	5.25406	8.02833	34.3557	38	38	38	66.8	66.8	66.8	65.601	0	323.31	577	0	73	22	0	55	95	27	68	101	90	2	44	0	50.4	38.4	0	58.5	49.2	40.6	49.2	57.8	57.3
DNAJA1	P31689	P31689	DnaJ homolog subfamily A member 1	8.97383	7.12966	7.32838	7.87416	NaN	8.49993	7.58013	7.62445	8.35162	7.95572	7.80254	NaN	7.75654	34.0584	29	29	29	77.8	77.8	77.8	44.868	0	323.31	398	17	39	20	0	72	35	19	59	58	49	0	30	26.4	49.4	58.2	0	74.1	48.4	54.7	62.2	58.9	58.7
HNRNPC	P07910;O60812;B7ZW38;B2RXH8;P0DMR1;Q86SE5	P07910	Heterogeneous nuclear ribonucleoproteins C1/C2	8.96635	7.2683	7.03997	7.55506	6.63354	7.76139	7.2638	6.93913	7.63174	7.58733	7.41417	8.80754	7.33248	33.8731	23	23	23	51.3	51.3	51.3	33.67	0	124.6	186	29	23	9	5	13	22	5	14	17	16	25	8	33.3	38.2	25.5	25.8	25.5	28.1	19	24.2	27.8	30.1
PUF60	Q9UHX1	Q9UHX1	Poly(U)-binding-splicing factor PUF60	8.95527	5.93205	6.75722	7.89673	5.32807	8.3367	6.98924	7.55063	8.07022	8.25486	8.13399	NaN	8.08135	34.2723	31	31	31	67.3	67.3	67.3	59.875	0	323.31	474	3	23	29	0	73	32	26	53	94	92	0	49	13.8	35.6	58.3	1.6	59.7	33.3	50.3	56	64.6	65.8
HNRNPF	P52597	P52597	Heterogeneous nuclear ribonucleoprotein F;Heterogeneous nuclear ribonucleoprotein F, N-terminally processed	8.95041	6.40564	7.15906	8.13431	5.44722	8.3697	7.27251	7.96931	8.36341	7.83034	7.66474	6.68126	7.6321	33.6395	19	17	17	67.2	60.7	60.7	45.671	0	323.31	315	6	27	29	1	46	32	26	52	38	35	4	19	17.1	55.2	57.1	3.9	57.8	51.1	57.1	62.9	63.4	63.4
PTBP1	P26599;O95758	P26599	Polypyrimidine tract-binding protein 1	8.94779	NaN	6.73363	8.01858	NaN	8.41442	6.83591	7.98677	8.32895	7.94629	7.73922	6.98058	7.67538	34.0459	21	21	21	68.7	68.7	68.7	57.221	0	323.31	343	0	22	33	0	64	14	30	60	49	44	4	23	0	29.4	59.1	0	59.1	30.9	59.1	65.2	61	54.8
NIPSNAP1	Q9BPW8	Q9BPW8	Protein NipSnap homolog 1	8.94546	NaN	6.0308	7.69931	NaN	8.31838	6.30612	7.72687	8.20839	8.26626	8.08221	NaN	8.00147	33.6231	17	17	16	68.7	68.7	65.8	33.31	0	227.36	238	0	4	14	0	41	10	18	28	52	48	0	23	0	8.5	51.1	0	65.5	18.7	53.5	59.2	65.5	65.8
MYL12B	O14950	O14950	Myosin regulatory light chain 12B	8.94388	NaN	7.70913	7.09534	NaN	7.92831	7.86563	6.72565	8.77868	7.18851	7.39051	NaN	7.03862	32.8809	13	13	1	80.2	80.2	17.4	19.779	0	202.96	165	0	29	4	0	14	34	4	42	15	17	0	6	0	80.2	39	0	56.4	62.8	33.1	62.2	44.8	62.8
ARF1;ARF3	P84077;P61204	P84077;P61204	ADP-ribosylation factor 1;ADP-ribosylation factor 3	8.94225	5.41664	7.01628	8.03334	NaN	8.43132	7.18099	7.70445	8.21861	8.05415	7.86498	NaN	7.83946	33.0274	13	13	8	79	79	50.3	20.697	0	127.92	174	1	10	16	0	36	7	13	26	28	23	0	14	9.9	37	75.1	0	79	26	73.5	79	52.5	50.8
USP10	Q14694	Q14694	Ubiquitin carboxyl-terminal hydrolase 10	8.94094	NaN	7.47673	8.0898	4.61671	8.26091	7.69406	7.83597	8.24613	8.00783	7.88637	NaN	7.8095	34.7886	40	40	40	66.9	66.9	66.9	87.133	0	323.31	682	0	79	48	0	98	82	45	97	93	93	0	47	0	46	54.9	0.9	62.5	48.1	51.1	59.6	50.6	50.4
C2orf49	Q9BVC5	Q9BVC5	Ashwin	8.93696	NaN	7.31608	8.1596	5.99119	8.18729	7.64265	7.78948	8.24289	8.11197	7.85403	NaN	7.80321	33.5948	16	16	16	68.5	68.5	68.5	25.858	0	282.69	327	0	34	29	0	45	32	21	48	48	47	0	23	0	59.5	60.8	5.6	64.2	59.5	61.2	60.8	65.5	68.1
HNRNPA0	Q13151	Q13151	Heterogeneous nuclear ribonucleoprotein A0	8.9364	NaN	8.01766	7.70437	NaN	8.23109	8.21275	7.4367	8.20243	7.83829	7.73029	7.35017	7.6414	33.4935	14	14	14	53.8	53.8	53.8	30.84	0	323.31	226	0	49	11	0	32	40	7	27	18	23	10	9	0	50.2	40.3	0	49.8	45.2	34.4	47.9	44.9	45.2
RPL24	P83731	P83731	60S ribosomal protein L24	8.9333	6.23419	7.65501	8.12392	6.51664	8.22178	7.95376	7.62045	8.0864	8.04493	7.82448	7.32662	7.74246	32.8457	5	5	5	30.6	30.6	30.6	17.779	0	19.966	118	2	15	6	3	11	17	6	13	15	18	5	7	10.2	24.8	25.5	13.4	30.6	24.8	30.6	30.6	30.6	30.6
	CON__P15636	CON__P15636		8.9318	8.80737	NaN	NaN	8.1024	NaN	NaN	NaN	NaN	NaN	NaN	7.93618	NaN	34.1302	25	25	25	30	30	30	68.124	0	323.31	60	45	0	0	7	0	0	0	0	0	0	8	0	30	0	0	20.5	3.5	3.8	0	2.9	0	0
PDLIM7	Q9NR12	Q9NR12	PDZ and LIM domain protein 7	8.93077	NaN	7.06092	7.34637	NaN	8.13729	7.34325	7.20145	8.15969	8.32666	8.21208	NaN	8.09437	34.1268	21	21	21	66.7	66.7	66.7	49.844	0	236.95	379	0	26	14	0	46	39	17	49	73	80	0	35	0	50.8	43.8	0	55.1	48.4	44.2	53.6	65.2	65.2
KRT10	P13645;CON__P13645;Q7Z3Y7;CON__Q148H6;CON__Q7Z3Y7;Q7Z3Z0;Q7Z3Y8;CON__Q7Z3Z0;CON__Q7Z3Y8	P13645;CON__P13645	Keratin, type I cytoskeletal 10	8.93007	8.06621	6.69507	7.57069	8.0331	7.71075	7.49326	7.39792	7.88452	7.46494	7.30537	8.51004	7.44034	34.3655	49	48	31	67.8	67.8	58	58.826	0	323.31	476	76	12	28	46	45	48	24	56	37	36	47	21	58.4	25.3	51.7	38.7	56	53.3	52.7	53.1	52.7	53.1
SNW1	Q13573	Q13573	SNW domain-containing protein 1	8.92977	NaN	7.49857	7.95312	5.86136	8.02057	7.76873	7.92405	8.17765	8.20914	7.99216	6.24157	7.83759	34.3079	31	31	31	56	56	56	61.494	0	323.31	544	0	59	27	0	52	75	37	69	97	87	6	35	0	49.3	43.5	2.8	47.9	49.1	49.1	50.7	54.3	54.5
C19orf43	Q9BQ61	Q9BQ61	Uncharacterized protein C19orf43	8.9296	NaN	7.57267	8.04127	NaN	8.23987	7.78489	7.76379	8.14913	8.08522	7.96413	NaN	7.74486	31.9854	11	11	11	69.9	69.9	69.9	18.419	0	87.194	160	0	19	14	0	26	17	10	26	18	22	0	8	0	60.2	56.2	0	60.8	60.2	47.2	61.9	69.3	69.3
HNRNPH2	P55795	P55795	Heterogeneous nuclear ribonucleoprotein H2	8.9267	NaN	7.67554	7.87299	NaN	8.21656	7.98554	7.71275	8.17307	8.04206	7.93334	NaN	7.81147	33.8237	20	10	10	55.5	36.1	36.1	49.263	0	292.88	288	0	37	18	0	32	57	15	31	40	40	0	18	10.2	48.3	48.3	7.3	52.1	48.3	48.3	48.3	51.2	51.2
KRT7	P08729;CON__Q3KNV1	P08729;CON__Q3KNV1	Keratin, type II cytoskeletal 7	8.92408	5.0786	8.06239	NaN	NaN	NaN	8.24175	NaN	NaN	8.37363	8.19783	NaN	8.19165	34.5031	42	33	3	69.5	60.8	6.4	51.385	0	323.31	450	1	89	0	0	0	97	0	0	111	101	0	51	8.1	58.8	1.5	3	3.2	62	1.5	1.5	68.4	68.4
ENO1	P06733	P06733	Alpha-enolase	8.92405	6.45785	4.97667	8.33315	5.65284	8.31484	4.59814	7.84614	8.13605	7.94725	7.79111	6.30162	7.74	34.1045	30	30	27	74	74	65.4	47.168	0	314.23	341	7	1	49	4	59	1	27	53	53	55	5	27	32	2.8	63.1	21.7	67.5	1.6	56.2	62	64.7	66.6
API5	Q9BZZ5	Q9BZZ5	Apoptosis inhibitor 5	8.9237	NaN	7.71344	7.86174	NaN	8.36354	7.98239	7.62771	8.37057	7.68405	7.53433	NaN	7.44348	34.2877	33	33	33	66.2	66.2	66.2	59.004	0	323.31	496	0	91	34	0	82	65	23	94	44	41	0	22	0	54.4	49.2	0	49.4	46.8	44.7	59.2	39.9	46.6
SLC25A3	Q00325	Q00325	Phosphate carrier protein, mitochondrial	8.9219	5.40909	7.82122	7.7493	6.48068	8.39145	8.02305	7.59725	8.17765	7.83302	7.66741	6.52519	7.69868	33.8859	19	19	19	51.4	51.4	51.4	40.094	0	128.17	353	1	41	20	3	63	58	17	46	38	41	3	22	3.9	33.7	36.5	3.3	50.8	33.7	38.4	45.3	36.7	38.1
ILF2	Q12905	Q12905	Interleukin enhancer-binding factor 2	8.92051	NaN	7.85114	7.94518	NaN	8.25842	8.06326	7.60861	8.16083	7.91783	7.75153	5.68682	7.71198	33.8812	25	25	25	80.3	80.3	80.3	43.062	0	323.31	530	0	90	33	0	84	94	31	74	54	46	1	23	0	68.2	64.6	0	76.7	66.2	61.8	76.7	64.6	67.7
CHTOP	Q9Y3Y2	Q9Y3Y2	Chromatin target of PRMT1 protein	8.91727	NaN	7.70388	7.93556	5.9069	8.2381	7.94761	7.76952	8.35845	7.75199	7.56739	6.94319	7.58008	32.7925	8	8	8	30.2	30.2	30.2	26.396	0	156.01	161	0	24	10	0	22	36	9	23	12	14	3	8	0	30.2	29.8	11.7	30.2	30.2	30.2	30.2	30.2	30.2
SF3B4	Q15427	Q15427	Splicing factor 3B subunit 4	8.91562	NaN	7.37242	7.64247	NaN	8.20431	7.48632	7.47141	8.09156	8.28199	8.12297	5.60616	7.94247	33.202	6	6	6	23.6	23.6	23.6	44.385	0	164.13	191	0	22	12	0	24	14	10	19	39	34	1	16	0	23.1	18.9	0	23.6	19.1	18.9	18.9	23.6	23.6
RCC2	Q9P258	Q9P258	Protein RCC2	8.91292	NaN	7.78051	7.97495	4.8768	8.23353	8.03985	7.81423	8.19565	7.84207	7.69691	NaN	7.6159	34.3629	30	30	30	65.7	65.7	65.7	56.084	0	323.31	631	0	109	39	0	83	108	44	80	70	64	0	34	0	64.8	53.6	1.5	65.5	59.2	62.5	63.2	60.5	60.7
FUBP1	Q96AE4	Q96AE4	Far upstream element-binding protein 1	8.91047	NaN	6.41954	7.91524	NaN	8.27713	6.57192	7.65678	8.16941	8.13111	8.07302	NaN	7.95017	34.5068	30	26	25	56.4	53.7	52.3	67.56	0	251.26	498	0	18	33	0	78	19	30	64	103	103	0	50	0	27.6	46.7	0	53	25.5	43.9	44.6	50.6	49.5
RPS6	P62753	P62753	40S ribosomal protein S6	8.90636	NaN	7.55437	7.9436	6.1642	8.21846	7.87316	7.71925	8.16492	8.01355	7.83781	7.03894	7.77346	32.7562	15	15	15	44.6	44.6	44.6	28.68	0	92.058	163	0	16	13	0	21	15	9	27	23	24	2	13	0	31.7	33.7	3.2	36.9	33.3	33.7	41	37.3	37.3
C1QBP	Q07021	Q07021	Complement component 1 Q subcomponent-binding protein, mitochondrial	8.9054	NaN	7.00333	8.03447	NaN	8.40943	7.18182	7.7341	8.29032	7.89753	7.69864	NaN	7.55317	33.3905	13	13	13	63.1	63.1	63.1	31.362	0	287.38	260	0	17	23	0	53	16	19	38	43	37	0	14	0	31.6	62.8	0	62.8	31.6	42.9	62.8	63.1	63.1
RBM27	Q9P2N5	Q9P2N5	RNA-binding protein 27	8.9023	5.4202	7.32081	7.99451	NaN	8.11109	7.67934	7.98554	8.27602	8.01246	7.79781	NaN	7.70269	34.8207	51	51	49	50.5	50.5	49.3	118.72	0	323.31	693	3	57	51	0	84	94	55	102	110	89	0	48	2.2	38.9	42	0	39.3	42.5	45.4	44.1	49.2	49.2
SAFB	Q15424	Q15424	Scaffold attachment factor B1	8.9018	NaN	7.36059	8.08888	3.5445	8.1358	7.63369	7.78743	8.29086	7.96539	7.84863	6.72347	7.67559	34.7806	45	45	27	44.5	44.5	25	102.64	0	323.31	615	0	62	45	0	80	74	42	95	82	89	10	36	0	23.9	36.1	0.8	42.7	32.1	33	42.1	30.4	30.4
PPIA	P62937;Q9Y536;F5H284;P0DN37;P0DN26;A0A0B4J2A2;A0A075B767;A0A075B759	P62937	Peptidyl-prolyl cis-trans isomerase A;Peptidyl-prolyl cis-trans isomerase A, N-terminally processed	8.90154	6.2655	6.88845	8.3158	NaN	8.19092	7.11341	7.76941	8.01895	8.03906	7.86346	6.74355	7.78684	32.8922	14	14	14	79.4	79.4	79.4	18.012	0	79.843	167	3	13	15	0	21	14	14	21	24	24	6	12	40	57	65.5	0	71.5	48.5	65.5	66.7	70.9	70.9
EIF3B	P55884	P55884	Eukaryotic translation initiation factor 3 subunit B	8.9012	NaN	7.19137	7.81121	NaN	8.41974	7.29132	7.51599	8.25513	7.93179	7.87632	NaN	7.78084	34.6566	47	47	47	67.8	67.8	67.8	92.48	0	323.31	660	0	63	44	0	123	54	34	105	90	97	0	50	0	44.5	55.8	0	62.8	40.9	44.3	63.6	55.2	55.2
PQBP1	O60828	O60828	Polyglutamine-binding protein 1	8.89398	NaN	7.71305	7.49649	NaN	8.33127	7.88038	7.3912	8.18279	7.98907	7.88667	NaN	7.76749	32.7151	12	12	12	57	57	57	30.472	0	252.6	219	0	38	7	0	31	33	9	25	33	29	0	14	0	53.6	38.5	0	50.2	50.2	41.9	46.4	57	57
HYPK	Q9NX55	Q9NX55	Huntingtin-interacting protein K	8.89224	8.31016	NaN	6.60918	8.5135	6.6754	NaN	7.50924	7.88571	6.57414	6.88784	8.06013	6.74013	32.1243	12	12	12	57.4	57.4	57.4	14.665	0	282.1	70	20	0	1	13	2	0	6	12	1	3	11	1	57.4	11.6	43.4	40.3	43.4	11.6	45.7	45.7	43.4	45.7
LSG1	Q9H089	Q9H089	Large subunit GTPase 1 homolog	8.88958	NaN	7.51582	8.08418	5.60332	8.23404	7.78965	7.79326	8.1975	7.86859	7.72193	NaN	7.61899	34.618	44	44	44	69.8	69.8	69.8	75.225	0	323.31	784	0	96	67	0	123	116	57	112	87	83	0	43	0	55.5	65.7	2.6	68.5	57.3	60.9	62.3	54	54
S100A10	P60903	P60903	Protein S100-A10	8.88935	NaN	6.53608	7.66146	NaN	8.14273	6.71448	7.42794	8.20047	8.25563	8.08037	NaN	7.98113	31.5298	4	4	4	40.2	40.2	40.2	11.203	0	48.65	78	0	2	5	0	10	2	4	12	18	16	0	9	0	17.5	17.5	0	35.1	17.5	17.5	35.1	40.2	40.2
	CON__ENSEMBL:ENSBTAP00000024462	CON__ENSEMBL:ENSBTAP00000024462		8.88368	8.83723	NaN	7.11962	6.63566	7.25801	NaN	6.88379	7.42418	6.01565	5.92855	6.73742	5.64583	33.7589	31	31	7	77.8	77.8	27.4	46.543	0	323.31	161	106	0	7	3	11	0	6	17	2	2	6	1	74	0	41.5	2.9	47.7	0	41.1	45.1	6.7	6.7
PABPC4	Q13310;P0CB38	Q13310	Polyadenylate-binding protein 4	8.88169	5.47703	7.22186	7.83333	NaN	8.22071	7.34453	7.50954	8.1352	8.14142	7.99822	5.62292	7.90722	34.4586	34	23	22	57.5	40.1	38.7	70.782	0	323.31	373	2	38	24	0	58	38	26	59	51	49	2	26	3.7	50.6	46.1	1.7	56.1	49.2	49.1	52.8	55.1	55.1
HNRNPR	O43390	O43390	Heterogeneous nuclear ribonucleoprotein R	8.87478	5.55553	7.72083	7.69583	NaN	7.99826	7.98228	7.56462	8.06841	8.0731	7.99967	6.447	7.88378	34.5688	33	26	26	50.6	41.4	41.4	70.942	0	323.31	608	2	90	34	0	69	103	31	67	80	79	11	42	6	41.2	44.4	0	46.8	41.9	40.1	45.5	47.4	47.7
PPIL1	Q9Y3C6	Q9Y3C6	Peptidyl-prolyl cis-trans isomerase-like 1	8.87445	NaN	7.47787	7.98191	NaN	7.97051	7.79802	7.82138	8.08282	8.10013	7.91566	NaN	7.85222	32.4803	7	7	7	60.8	60.8	60.8	18.237	0	113	120	0	16	8	0	10	21	9	13	15	19	0	9	0	56	56	0	35.5	56	56	56	56	60.8
EIF4B	P23588;REV__P23588	P23588	Eukaryotic translation initiation factor 4B	8.8724	NaN	7.35075	7.74327	NaN	8.16548	7.62906	7.55047	8.02759	8.13319	8.04525	NaN	7.95296	34.1174	33	33	33	55.8	55.8	55.8	69.15	0	323.31	508	0	50	29	0	82	51	31	55	83	88	0	39	0	35.2	33.6	0	45.3	35.5	32.4	39.3	51.4	52.9
LSM12	Q3MHD2	Q3MHD2	Protein LSM12 homolog	8.87146	NaN	7.3814	7.98513	NaN	8.20336	7.56038	7.77914	8.18594	8.04017	7.75361	NaN	7.67272	32.4703	5	5	5	41	41	41	21.701	0	70.74	128	0	13	12	0	22	9	11	22	20	12	0	7	0	24.1	36.4	0	33.8	36.4	29.2	41	41	41
NSUN2	Q08J23	Q08J23	tRNA (cytosine(34)-C(5))-methyltransferase	8.86968	NaN	7.96008	7.29537	NaN	7.94217	8.17272	7.21632	7.79733	8.13024	7.99556	NaN	7.9048	34.9238	62	62	62	83.6	83.6	83.6	86.47	0	323.31	920	0	163	25	0	93	157	34	75	152	145	0	76	0	80.4	53.8	0	77.7	79	61.3	71.7	78.1	78.1
CSRP1	P21291	P21291	Cysteine and glycine-rich protein 1	8.86836	NaN	6.42852	6.69991	NaN	7.92608	6.74943	6.41526	7.89321	8.38338	8.26252	NaN	8.13117	32.9195	8	8	8	59.1	59.1	59.1	20.567	0	135.92	130	0	6	3	0	20	7	2	21	28	28	0	15	0	38.9	28	0	59.1	33.2	16.6	59.1	54.4	54.4
DNAJA3	Q96EY1	Q96EY1	DnaJ homolog subfamily A member 3, mitochondrial	8.86834	6.37643	7.17178	7.7411	5.2101	8.25008	7.47365	7.48141	8.25457	8.04222	7.89043	5.24638	7.78027	33.9195	23	23	23	46	46	46	52.488	0	236.29	465	9	38	26	1	84	56	26	75	64	53	1	32	17.9	30	38.5	5.8	43.5	44.2	37.9	43.3	43.1	41
TRMT112	Q9UI30	Q9UI30	Multifunctional methyltransferase subunit TRM112-like protein	8.86489	NaN	8.08196	7.75052	NaN	8.10595	8.26522	7.48014	7.94531	7.76326	7.51386	NaN	7.54115	32.2559	6	6	6	72	72	72	14.199	0	141.67	104	0	20	7	0	16	20	6	11	11	8	0	5	0	53.6	42.4	0	72	53.6	42.4	53.6	53.6	53.6
SRP14	P37108	P37108	Signal recognition particle 14 kDa protein	8.86436	5.79283	7.63752	7.82965	NaN	7.90487	7.87728	7.7894	7.93927	8.11744	8.00604	6.52319	7.9039	32.2541	9	9	9	63.2	63.2	63.2	14.57	0	87.742	142	1	18	6	0	13	15	8	14	25	27	2	13	10.3	55.9	34.6	0	33.1	55.9	35.3	35.3	62.5	62.5
SLC39A7	Q92504	Q92504	Zinc transporter SLC39A7	8.86266	NaN	7.39791	7.67285	NaN	8.08807	7.70555	7.59465	8.09566	8.22953	7.97423	NaN	7.74609	32.4411	4	4	4	13.2	13.2	13.2	50.117	0	94.857	105	0	10	9	0	15	10	7	16	17	14	0	7	0	3	8.5	0	8.5	7.7	8.5	13.2	13.2	13.2
PRMT1	Q99873;Q9NR22	Q99873	Protein arginine N-methyltransferase 1	8.85901	NaN	6.99094	8.03771	NaN	8.2351	7.29447	7.84401	8.32504	7.76907	7.62339	NaN	7.4833	33.7509	21	21	21	57.1	57.1	57.1	42.461	0	222.77	319	0	29	26	0	48	32	24	53	39	44	0	24	0	41.2	53.1	0	57.1	43.9	53.6	53.6	54.2	54.7
MYCBP	Q99417	Q99417	C-Myc-binding protein	8.85856	6.26107	6.83371	7.97488	NaN	8.17181	7.25885	7.81943	8.31418	7.94854	7.71237	NaN	7.60004	32.0125	9	9	9	73.8	73.8	73.8	11.967	0	49.278	99	1	6	10	0	15	11	8	18	13	11	0	6	8.7	52.4	65	0	71.8	71.8	65	71.8	73.8	64.1
FAM195A	Q9BUT9	Q9BUT9	Protein FAM195A	8.85342	NaN	7.01645	8.00173	NaN	8.24559	7.28888	7.7204	8.17228	7.96155	7.7911	NaN	7.72198	31.7323	7	7	7	74.4	74.4	74.4	17.828	0	216.4	122	0	10	12	0	22	10	11	21	13	15	0	8	0	53.8	74.4	0	74.4	53.8	67.5	74.4	62.5	74.4
MYH9	P35579;P12883;P13533;P11055;A7E2Y1	P35579	Myosin-9	8.85293	4.77514	7.74923	6.59641	4.70791	7.55828	7.9977	5.77318	8.68036	6.92579	7.30841	NaN	6.92962	36.0812	167	167	139	67.1	67.1	58.4	226.53	0	323.31	1632	1	346	30	0	114	390	7	473	69	152	1	49	1.2	52.8	24.4	1.7	44.3	53.8	9.4	65.7	41.4	46.3
TUBB8	Q3ZCM7;A6NNZ2	Q3ZCM7;A6NNZ2	Tubulin beta-8 chain;Tubulin beta-8 chain-like protein LOC260334	8.85019	NaN	NaN	8.05119	NaN	8.3082	7.43805	7.79872	8.36126	7.20052	7.57663	NaN	7.27263	33.6476	14	4	4	34.2	16.4	16.4	49.775	0	157.5	55	0	0	5	0	12	9	5	10	4	7	0	3	15.5	22.7	30.2	7.4	30.2	30.2	28.4	30.2	33.6	33.6
RBM17	Q96I25	Q96I25	Splicing factor 45	8.85019	5.91806	6.90869	8.09075	NaN	8.29671	7.0103	7.72254	8.21798	7.82246	7.68188	5.64523	7.54275	33.9233	25	25	25	67.8	67.8	67.8	44.961	0	187.87	331	3	25	28	0	53	23	21	54	54	46	3	21	11.2	36.4	53.9	0	61.1	32.4	41.9	60.8	53.6	49.9
RPRD1B	Q9NQG5	Q9NQG5	Regulation of nuclear pre-mRNA domain-containing protein 1B	8.84731	NaN	7.08604	7.85016	NaN	8.04123	7.26252	7.66953	8.13783	8.17102	7.9594	5.52442	7.83602	33.1975	15	15	10	56.4	56.4	44.2	36.899	0	173.15	244	0	23	20	0	33	17	13	33	45	40	1	19	0	49.7	50.9	0	48.5	43.6	50.9	48.8	53.7	53.4
DCAF7	P61962	P61962	DDB1- and CUL4-associated factor 7	8.84623	6.88056	6.26734	7.97737	5.4115	8.27563	6.82664	7.80777	8.26496	7.85613	7.64013	5.1525	7.57912	33.2934	18	18	18	64.6	64.6	64.6	38.926	0	179.96	209	10	4	16	3	36	11	21	41	28	25	0	14	23.1	17	59.6	13.5	62.3	26	49.4	62.3	49.4	49.4
DRG1	Q9Y295	Q9Y295	Developmentally-regulated GTP-binding protein 1	8.84392	NaN	7.79886	7.54127	5.53974	8.33824	7.92898	7.52808	8.18378	7.66123	7.54579	NaN	7.47492	33.9024	27	27	26	80.1	80.1	78.2	40.542	0	323.31	384	0	63	18	0	62	67	20	53	39	41	0	21	0	71.7	58.6	1.9	78.2	66.8	56.4	65.1	57.5	59.4
EIF3D	O15371	O15371	Eukaryotic translation initiation factor 3 subunit D	8.84325	NaN	7.44094	7.72174	5.02804	8.33987	7.67265	7.49737	8.16587	7.79694	7.768	NaN	7.71289	33.9615	32	32	32	66.4	66.4	66.4	63.972	0	323.31	442	0	58	24	0	82	60	20	60	57	53	0	28	0	53.5	40	1.5	61.5	44.5	48.5	51.5	48	44
RBM26	Q5T8P6	Q5T8P6	RNA-binding protein 26	8.84088	NaN	7.4558	7.82919	5.16077	8.11264	7.70509	7.6871	8.12103	8.02106	7.85621	NaN	7.7719	34.498	46	44	44	35.9	34.7	34.7	113.6	0	301.4	662	0	79	37	0	79	87	42	88	106	96	0	48	0	30.9	29.3	1.2	33.4	32.3	28.6	32.5	35	33
RPL13	P26373	P26373	60S ribosomal protein L13	8.83788	6.29977	7.89835	7.79339	6.58716	7.92474	8.11116	7.52629	7.85911	7.87106	7.80936	7.32728	7.7935	32.6807	9	9	9	41.7	41.7	41.7	24.261	0	88.743	141	4	21	6	6	12	18	8	14	19	18	6	9	17.5	34.1	29.4	15.2	28.9	29.4	34.1	34.1	32.2	32.2
EIF3M	Q7L2H7	Q7L2H7	Eukaryotic translation initiation factor 3 subunit M	8.8353	NaN	7.08983	7.69539	NaN	8.32693	7.02457	7.46048	8.38847	7.66419	7.65091	NaN	7.54685	33.5981	19	19	19	57.8	57.8	57.8	42.502	0	280.87	268	0	27	18	0	47	21	16	43	37	37	0	22	0	54.3	57.8	0	57.8	44.4	52.1	57.8	47.6	47.6
	CON__Q05B55	CON__Q05B55		8.83443	8.80082	NaN	6.98531	6.75141	6.98683	NaN	6.63733	7.16605	5.5523	5.79053	6.71081	5.86809	32.6693	26	26	26	60.4	60.4	60.4	26.59	0	323.31	93	61	0	7	2	4	0	3	11	0	2	3	0	60.4	0	35.8	3.3	35.8	0	27.9	35.8	9.2	9.2
DPM1	O60762	O60762	Dolichol-phosphate mannosyltransferase subunit 1	8.8339	NaN	7.77398	7.30207	NaN	8.05919	7.86238	7.64341	7.97418	8.06621	7.95027	NaN	7.85364	33.2525	15	15	15	66.5	66.5	66.5	29.634	0	159.03	221	0	40	7	0	24	34	10	25	32	33	0	16	0	61.9	38.5	0	46.5	50	46.5	49.6	66.5	62.3
CDK9	P50750;Q96Q40	P50750	Cyclin-dependent kinase 9	8.83339	NaN	7.0658	7.97537	NaN	8.14114	7.28974	7.78723	8.14476	7.99218	7.82376	NaN	7.71338	33.5138	23	22	22	64.5	62.4	62.4	42.777	0	296.3	320	0	28	19	0	41	30	25	48	51	50	0	28	0	55.6	58.6	0	64.2	53.8	60.2	64.2	54.6	60.8
EIF3A	Q14152	Q14152	Eukaryotic translation initiation factor 3 subunit A	8.83074	NaN	7.04801	7.666	4.6306	8.34388	7.26668	7.52857	8.16432	7.89001	7.82102	NaN	7.75463	35.3351	101	101	101	65.2	65.2	65.2	166.57	0	323.31	1293	0	93	76	0	267	109	68	203	183	193	0	101	0	40.4	43.6	1.2	63.5	42.8	41.2	57.5	57.5	56.9
PDZD11	Q5EBL8	Q5EBL8	PDZ domain-containing protein 11	8.83009	NaN	7.46632	7.75869	NaN	8.13878	7.68905	7.33019	8.18574	8.0141	7.84919	NaN	7.73526	32.1403	7	7	7	75	75	75	16.131	0	64.317	152	0	15	9	0	25	18	5	22	24	23	0	11	0	68.6	68.6	0	75	68.6	42.9	68.6	68.6	68.6
PPP1R10	Q96QC0	Q96QC0	Serine/threonine-protein phosphatase 1 regulatory subunit 10	8.82717	NaN	7.12512	7.96896	NaN	8.0159	7.44892	7.83755	8.21259	7.97336	7.77967	NaN	7.67393	34.7155	44	44	44	53.9	53.9	53.9	99.057	0	323.31	753	0	66	63	0	81	77	56	119	119	118	0	54	0	36.8	48	0	42.1	39.6	40.1	48.4	44.3	44.3
FAM120A	Q9NZB2;Q5T035	Q9NZB2	Constitutive coactivator of PPAR-gamma-like protein 1	8.82707	8.73192	7.06247	7.0057	4.91833	6.97164	7.39797	6.83535	6.91516	7.41392	7.27533	NaN	7.20766	34.9953	43	43	41	47.9	47.9	46.7	121.89	0	323.31	465	2	81	27	0	31	89	29	27	71	67	0	41	2.4	41.1	36.3	1.3	30	38	34.3	24.9	37.9	41.7
HNRNPUL1	Q9BUJ2	Q9BUJ2	Heterogeneous nuclear ribonucleoprotein U-like protein 1	8.82352	NaN	7.4354	7.95857	5.95143	8.15706	7.71316	7.79578	8.13811	7.7839	7.7051	6.22256	7.58748	34.4404	37	37	37	48.2	48.2	48.2	95.737	0	323.31	666	0	77	49	0	94	97	52	93	83	80	4	37	0	41.2	40.5	4.1	45.7	45.4	44.2	42.8	39.4	38.2
DYNLL1	P63167	P63167	Dynein light chain 1, cytoplasmic	8.82219	6.19237	7.03346	7.95887	NaN	8.29962	7.27669	7.61172	8.17499	7.74882	7.72928	NaN	7.62559	31.6286	6	6	3	65.2	65.2	39.3	10.366	0	121.06	84	2	7	6	0	18	10	6	15	8	9	0	3	25.8	64	62.9	0	65.2	50.6	62.9	65.2	64	64
CRIP2	P52943	P52943	Cysteine-rich protein 2	8.81847	NaN	5.37998	7.03334	NaN	7.5643	NaN	6.96852	7.54904	8.39763	8.263	NaN	8.12356	31.8793	7	7	7	66.3	66.3	66.3	22.492	0	109.52	83	0	1	2	0	6	0	4	8	23	26	0	13	0	15.4	23.1	0	36.5	0	32.2	45.7	66.3	66.3
NAA15	Q9BXJ9	Q9BXJ9	N-alpha-acetyltransferase 15, NatA auxiliary subunit	8.81699	8.28301	5.34392	7.13004	7.45591	6.95172	5.95889	7.96156	8.33638	7.36348	7.51052	7.28791	7.4585	34.9899	123	123	105	89.1	89.1	85	101.27	0	323.31	919	294	4	32	52	35	12	83	155	67	90	45	50	78.8	5.9	38.9	31.2	34.4	15.1	64.2	63.4	48.5	53.6
FXR1	P51114	P51114	Fragile X mental retardation syndrome-related protein 1	8.80707	5.01187	7.81468	7.73726	4.50025	8.06408	8.08906	7.58751	8.05369	7.78787	7.54397	5.75247	7.53015	34.1144	42	42	40	66.8	66.8	64.3	69.72	0	323.31	566	1	104	34	0	71	109	39	68	59	48	2	31	1.3	63.3	58	1.3	54.9	57.8	48.3	63.1	54.3	49.9
DNAJC8	O75937	O75937	DnaJ homolog subfamily C member 8	8.80632	NaN	6.79759	7.68424	5.5202	8.27552	7.10958	7.54935	8.29137	7.85738	7.68876	NaN	7.50412	33.0613	19	19	19	51	51	51	29.841	0	236.42	223	0	12	19	0	48	17	16	42	30	24	0	15	0	34.8	49.8	2.8	47.4	39.1	39.9	45.8	49.8	46.6
RCN2	Q14257	Q14257	Reticulocalbin-2	8.80059	6.84931	6.84683	7.65302	7.08153	8.33644	7.00143	7.3707	8.29035	7.67884	7.51624	6.87787	7.43011	33.0423	23	23	23	75.1	75.1	75.1	36.876	0	298.63	242	8	20	17	13	46	18	11	42	23	24	7	13	22.1	36.3	65	18.9	68.8	30.9	51.1	65.3	49.2	43.8
RPS27A;UBC;UBB	P62979;P0CG48;P0CG47	P62979;P0CG48;P0CG47	Ubiquitin-40S ribosomal protein S27a;Ubiquitin;40S ribosomal protein S27a;Polyubiquitin-C;Ubiquitin;Polyubiquitin-B;Ubiquitin	8.79698	7.89312	7.57999	7.90469	7.21924	8.0898	7.76392	7.44976	7.94605	7.39256	7.19357	7.77551	7.20569	31.8079	18	18	3	67.3	67.3	21.2	17.965	0	173.01	128	33	17	7	6	13	13	5	12	5	3	11	3	46.2	50.6	37.8	21.8	42.9	42.9	42.3	42.3	21.8	34
TECR	Q9NZ01	Q9NZ01	Very-long-chain enoyl-CoA reductase	8.79465	6.19948	7.68962	7.51366	4.21378	8.03133	7.94589	7.20374	7.89548	8.00852	7.91675	NaN	7.81402	33.0226	14	14	14	33.4	33.4	33.4	36.034	0	86.21	233	2	37	8	0	28	41	8	28	30	35	0	16	9.4	27.6	21.4	2.3	26.6	29.5	23.7	26.6	29.9	30.5
CTTN	Q14247	Q14247	Src substrate cortactin	8.78825	NaN	7.02633	7.67021	5.30967	8.06933	7.36775	7.52082	7.96472	8.1065	7.94743	NaN	7.86979	33.9488	34	34	34	54.2	54.2	54.2	61.585	0	323.31	425	0	32	27	0	60	35	23	52	77	83	0	36	0	42.5	39.3	5.5	45.8	40.7	40.5	42.5	52	54.2
RBM39	Q14498	Q14498	RNA-binding protein 39	8.78825	6.86294	7.89767	7.70775	5.22399	8.06435	8.03415	7.52782	7.9933	7.65426	7.62825	5.64989	7.50856	33.7789	24	24	22	48.1	48.1	43.2	59.379	0	323.31	375	18	68	14	1	43	68	20	40	42	37	3	21	29.6	45.5	33.8	2.8	38.5	43.6	36.4	36.4	40	40
KRT18	P05783;Q92764;CON__H-INV:HIT000015463;CON__Q92764	P05783	Keratin, type I cytoskeletal 18	8.77581	5.90807	7.39097	NaN	NaN	7.89155	7.60416	NaN	7.72853	8.23457	8.02906	NaN	8.08347	33.7375	33	32	22	78.1	76.5	61.4	48.057	0	323.31	360	5	38	0	0	37	50	0	33	83	75	0	39	15.3	48.1	1.6	1.6	51.4	46.3	1.6	53	78.1	78.1
RPL27	P61353	P61353	60S ribosomal protein L27	8.77236	6.43093	6.98019	8.20933	6.02173	7.94101	7.34737	7.58122	7.92043	7.86652	7.65707	7.24864	7.69206	31.463	7	7	7	49.3	49.3	49.3	15.798	0	38.51	94	2	5	11	0	12	9	8	10	15	10	3	9	31.6	29.4	49.3	6.6	48.5	36	38.2	32.4	49.3	49.3
HSP90AA1	P07900;Q14568;Q58FG0	P07900	Heat shock protein HSP 90-alpha	8.77218	5.94698	5.88481	8.42141	6.00467	8.22165	6.14891	7.60648	7.84578	7.2521	7.02592	6.51706	7.17528	34.228	48	48	32	59.3	59.3	41.8	84.659	0	323.31	389	7	4	93	6	85	6	45	68	30	18	8	19	12.3	4.1	52	6.3	53.8	4.9	40.8	50.3	26.4	26.4
FBL	P22087	P22087	rRNA 2-O-methyltransferase fibrillarin	8.76954	5.67264	7.21293	7.92076	6.21109	8.10285	7.50771	7.50854	8.07609	7.88993	7.68622	7.21932	7.52415	33.3797	19	19	18	63.6	63.6	60.1	33.784	0	138.69	279	2	25	22	0	45	29	20	43	36	32	11	14	5.9	51.4	51.4	2.8	54.5	41.1	57.6	51.4	57.6	57.6
EIF4G1	Q04637;REV__Q8NEG2	Q04637	Eukaryotic translation initiation factor 4 gamma 1	8.76813	NaN	7.41802	7.64159	5.60097	8.24556	7.60873	7.32037	8.10907	7.77375	7.6703	5.58026	7.6358	35.1271	72	72	66	50.5	50.5	47.1	175.49	0	323.31	1101	0	145	64	0	191	140	53	152	139	141	0	76	0	40.4	38.6	1	45.3	38	32.3	44.2	41	37.8
EIF3I	Q13347	Q13347	Eukaryotic translation initiation factor 3 subunit I	8.76637	NaN	7.14289	7.64466	NaN	8.28594	7.38104	7.47732	8.11916	7.76365	7.67448	NaN	7.62147	33.3692	22	22	22	85.8	85.8	85.8	36.501	0	297.28	325	0	39	17	0	58	38	18	54	39	40	0	22	0	73.2	63.1	0	82.5	62.2	66.8	82.5	75.4	78.8
CSRP2	Q16527	Q16527	Cysteine and glycine-rich protein 2	8.76448	NaN	6.47489	7.67044	NaN	8.20661	6.95061	7.5339	8.20447	7.89292	7.69664	NaN	7.5972	32.5744	12	12	12	67.9	67.9	67.9	20.954	0	106.18	130	0	7	9	0	27	13	10	23	17	16	0	8	0	39.9	46.6	0	67.9	42	46.6	63.7	53.9	59.1
CNBP	P62633	P62633	Cellular nucleic acid-binding protein	8.76362	NaN	6.54152	7.90764	NaN	8.26696	6.9269	7.76502	8.28407	7.11866	7.32664	NaN	7.24687	32.8125	9	9	9	54.2	54.2	54.2	19.463	0	86.184	133	0	5	14	0	30	11	14	29	6	16	0	8	0	39	45.2	0	54.2	39	49.7	54.2	40.1	48
MCM7	P33993	P33993	DNA replication licensing factor MCM7	8.76327	4.77929	7.11321	7.6711	4.81753	8.1959	7.34838	7.41471	8.15725	7.86884	7.72254	NaN	7.64492	34.3964	42	42	42	67	67	67	81.307	0	323.31	686	1	68	42	0	117	53	36	104	112	98	1	54	1.4	61.8	54.7	1.4	61.2	57.3	50.8	59.4	62.6	60.8
FRG1	Q14331	Q14331	Protein FRG1	8.76081	NaN	7.29493	8.05706	NaN	8.06752	7.5668	7.7204	7.96602	7.80037	7.73214	5.23442	7.42737	32.8032	15	15	15	47.7	47.7	47.7	29.172	0	121.81	208	0	21	15	0	31	26	12	22	35	33	1	12	0	31.8	32.6	0	44.2	40.7	37.2	37.2	40.3	43.4
HSP90AB1	P08238;Q58FF7	P08238	Heat shock protein HSP 90-beta	8.75526	5.63378	6.41446	8.26912	5.89638	8.22817	6.50817	7.53978	7.9383	7.55712	7.3799	5.95402	7.39534	34.2136	45	30	26	60.4	43.6	40.7	83.263	0	323.31	389	5	11	56	4	74	9	33	67	48	50	5	27	13.8	17.4	55.2	12.6	55.1	23.8	55	55	42.4	48.1
ILF3	Q12906	Q12906	Interleukin enhancer-binding factor 3	8.74963	5.24487	7.80325	7.77481	NaN	8.01708	8.00979	7.49772	7.97072	7.60865	7.42159	7.21566	7.37851	34.1949	50	50	44	67.6	67.6	64.7	95.337	0	323.31	778	2	145	47	0	96	153	46	90	76	69	22	32	4.8	59.2	41.9	0	53	56.8	39.1	44.6	53.1	43.5
EIF3K	Q9UBQ5	Q9UBQ5	Eukaryotic translation initiation factor 3 subunit K	8.74933	NaN	7.0393	7.72946	NaN	8.27121	7.26451	7.404	8.08347	7.71471	7.72428	NaN	7.60642	32.5241	12	12	12	70.2	70.2	70.2	25.059	0	101.34	197	0	16	16	0	43	19	13	33	22	24	0	11	0	49.1	64.7	0	67	41.3	45	66.5	69.7	69.7
USMG5	Q96IX5	Q96IX5	Up-regulated during skeletal muscle growth protein 5	8.74564	NaN	7.46737	7.77857	NaN	8.1173	7.70941	7.58048	7.98715	7.80918	7.64735	NaN	7.61407	30.6374	4	4	4	44.8	44.8	44.8	6.4575	0	79.743	63	0	8	4	0	10	10	3	9	8	7	0	4	0	44.8	44.8	0	44.8	44.8	44.8	44.8	44.8	44.8
ZNF598	Q86UK7	Q86UK7	Zinc finger protein 598	8.74192	NaN	7.44869	7.78232	4.84463	7.98568	7.71322	7.58086	8.01841	7.874	7.74442	NaN	7.62371	34.2099	50	50	50	69.1	69.1	69.1	98.636	0	323.31	808	0	109	55	0	104	115	51	110	107	102	0	55	0	61.5	54.8	2	59.3	64.8	55.2	58.8	54.8	58.1
HNRNPDL	O14979	O14979	Heterogeneous nuclear ribonucleoprotein D-like	8.73979	6.68641	6.97736	7.75007	7.54516	8.20363	7.25842	7.33076	8.02003	7.61356	7.59191	7.49242	7.45156	33.4253	18	17	17	29	27.1	27.1	46.437	0	294.48	226	3	23	17	0	34	24	13	34	25	26	13	14	6.9	19.3	22.1	1.7	22.1	19.3	19.3	22.1	19.3	19.3
ATP5H	O75947	O75947	ATP synthase subunit d, mitochondrial	8.73834	NaN	7.33387	7.61264	NaN	8.13478	7.49956	7.43627	8.08973	7.85894	7.6504	NaN	7.69606	32.3501	13	13	13	78.9	78.9	78.9	18.491	0	114.72	186	0	24	11	0	30	26	11	24	25	21	0	14	0	78.3	72.7	0	78.3	73.3	64.6	77.6	78.3	78.3
PPIL4	Q8WUA2	Q8WUA2	Peptidyl-prolyl cis-trans isomerase-like 4	8.73757	NaN	7.16557	7.94772	4.76454	7.97454	7.37533	7.6261	8.03173	7.89834	7.73632	NaN	7.61909	33.6694	26	26	26	60.2	60.2	60.2	57.224	0	323.31	412	0	44	35	0	51	47	28	55	64	61	0	27	0	45.1	49.4	1.6	50.4	44.3	45.1	49	60.2	60.2
SMNDC1	O75940	O75940	Survival of motor neuron-related-splicing factor 30	8.73718	NaN	7.58311	7.74944	6.28594	8.08718	7.89692	7.60666	8.026	7.64538	7.5078	5.6534	7.39898	32.1942	10	10	10	47.1	47.1	47.1	26.711	0	188.22	139	0	22	10	0	17	27	8	17	15	14	1	8	0	47.1	43.7	2.9	41.6	47.1	38.7	41.6	42	42
VIM	P08670;P17661;P41219;Q16352	P08670	Vimentin	8.73653	6.461	7.3591	7.61437	5.05469	8.18512	7.62615	6.86561	7.98926	7.87538	7.66193	6.66936	7.71754	34.0221	48	44	42	85.4	82	79.4	53.651	0	323.31	530	12	64	27	0	86	74	15	72	70	59	13	38	28.5	62	58.4	4.9	75.3	61.8	50.9	68	76.8	74.7
NHP2	Q9NX24	Q9NX24	H/ACA ribonucleoprotein complex subunit 2	8.73619	NaN	7.70202	7.73359	NaN	7.99241	7.8677	7.43363	8.00048	7.78472	7.67242	NaN	7.51891	31.3429	6	6	6	68.6	68.6	68.6	17.201	0	112.69	111	0	21	6	0	12	19	5	14	14	13	1	6	0	68.6	52.3	0	68.6	68.6	68.6	68.6	52.3	52.3
NCL	P19338	P19338	Nucleolin	8.7355	6.04017	7.08704	8.12769	5.52515	7.96495	7.31275	7.79231	7.98814	7.68794	7.49142	7.30986	7.37638	34.1479	35	35	35	38.6	38.6	38.6	76.613	0	323.31	389	7	38	33	2	47	40	38	59	47	42	16	20	13.2	28.9	31.5	5.4	30.3	28.5	32.7	31.5	32.4	32.4
SAP30BP	Q9UHR5	Q9UHR5	SAP30-binding protein	8.7301	NaN	7.30505	7.9116	5.83202	7.94054	7.55337	7.54861	8.0154	7.90139	7.72318	NaN	7.60431	32.9076	15	15	15	42.5	42.5	42.5	33.87	0	114.43	182	0	20	17	0	16	20	8	25	32	28	0	16	0	38.6	42.5	2.6	36.7	33.8	36.4	42.5	39.3	42.5
EIF4G2	P78344	P78344	Eukaryotic translation initiation factor 4 gamma 2	8.72747	NaN	6.85605	7.82291	5.73875	8.15993	7.12251	7.46783	8.11358	7.78825	7.6684	NaN	7.53938	34.6068	44	44	44	57.2	57.2	57.2	102.36	0	323.31	690	0	59	54	0	111	72	44	102	104	97	0	47	0	46.1	48.1	0.8	51.4	45	46.3	53.6	49.2	51.4
YWHAE	P62258	P62258	14-3-3 protein epsilon	8.72695	6.50289	6.8624	8.04937	NaN	8.14845	7.11056	7.7443	8.01628	7.64512	7.45396	NaN	7.40107	33.0777	20	20	18	73.7	73.7	73.7	29.174	0	222.53	192	9	14	22	0	36	13	23	31	17	16	0	11	31.8	29	63.1	0	64.3	29	64.3	61.2	54.5	47.8
RPLP0;RPLP0P6	P05388;Q8NHW5	P05388;Q8NHW5	60S acidic ribosomal protein P0;60S acidic ribosomal protein P0-like	8.72067	NaN	6.32634	8.02506	NaN	7.95832	6.77458	7.74751	8.1506	7.75508	7.54177	5.26858	7.49835	32.6699	15	15	15	49.8	49.8	49.8	34.273	0	99.752	184	0	6	17	0	23	13	16	41	28	25	1	14	0	19.9	42.6	0	46.4	34.1	42.6	49.5	46.1	44.2
PCBP2	Q15366;P57723	Q15366	Poly(rC)-binding protein 2	8.72064	5.89055	6.2925	7.82202	NaN	8.18585	6.72006	7.75475	8.10023	7.69005	7.55252	NaN	7.48179	32.9693	18	13	12	70.1	57.3	57.3	38.58	0	208.37	162	4	3	14	0	27	7	14	32	25	23	0	13	20.3	16.7	63.8	3	63.8	28.8	53.2	63.8	69	69
EIF3C;EIF3CL	Q99613;B5ME19	Q99613;B5ME19	Eukaryotic translation initiation factor 3 subunit C;Eukaryotic translation initiation factor 3 subunit C-like protein	8.71918	NaN	6.89062	7.53784	4.81654	8.26335	7.08923	7.30705	8.10353	7.69589	7.68297	NaN	7.61049	34.3221	36	36	36	40.1	40.1	40.1	105.34	0	323.31	521	0	42	28	0	100	49	30	81	71	77	0	43	0	30.4	31.1	2.2	36.4	31.8	30.6	36.4	37.6	34.1
RPL10	P27635;Q96L21	P27635	60S ribosomal protein L10	8.71898	7.27379	7.64021	7.46635	6.33828	7.82187	8.04434	7.25438	7.69984	7.89836	7.66663	7.26496	7.60796	31.9638	17	17	17	63.1	63.1	63.1	24.604	0	155.75	161	11	28	5	0	15	32	6	14	22	15	5	8	38.8	46.3	34.6	9.8	40.7	42.5	32.7	36.9	45.3	45.3
TCEB2	Q15370	Q15370	Transcription elongation factor B polypeptide 2	8.71853	NaN	7.44392	7.75236	5.6318	7.98937	7.73657	7.47637	7.99955	7.78947	7.76533	NaN	7.56203	31.7697	10	10	10	84.7	84.7	84.7	13.133	0	96.159	108	0	14	8	0	12	14	6	15	15	16	0	8	0	84.7	77.1	7.6	78	84.7	69.5	78	78	78
TCERG1	O14776;Q5VWI1	O14776	Transcription elongation regulator 1	8.71844	NaN	7.14669	7.41737	5.0486	8.12714	7.47531	7.45571	8.0141	7.86461	7.78814	NaN	7.71839	34.2474	58	58	58	44.9	44.9	44.9	123.9	0	323.31	680	0	65	25	0	108	80	49	99	92	107	0	55	0	28.8	27	0.6	40.3	32.4	34.2	42.4	37.2	38.5
IMPDH2	P12268	P12268	Inosine-5-monophosphate dehydrogenase 2	8.71707	6.31589	6.16767	7.78968	5.45656	8.13928	6.76777	7.37647	7.93614	7.89966	7.82853	5.73994	7.7384	33.3498	27	27	26	69.1	69.1	67.5	55.804	0	323.31	354	6	12	31	0	70	13	23	51	56	60	1	31	12.8	23.9	52.7	1.9	55.6	21.2	54.7	55.4	67.3	59.1
CDKN2AIPNL	Q96HQ2	Q96HQ2	CDKN2AIP N-terminal-like protein	8.71539	NaN	5.772	7.93632	NaN	8.18099	6.70612	7.80676	8.19413	7.4345	7.19131	NaN	7.09191	31.5369	6	6	6	56.9	56.9	56.9	13.196	0	98.87	99	0	2	10	0	22	7	11	19	14	9	0	5	0	26.7	56.9	0	56.9	43.1	56.9	56.9	56.9	44
EFTUD2	Q15029	Q15029	116 kDa U5 small nuclear ribonucleoprotein component	8.71441	5.47932	7.13978	7.64575	NaN	8.1564	7.33868	7.43175	8.06826	7.76902	7.71255	5.60582	7.60002	34.6491	61	61	60	76.9	76.9	76.9	109.43	0	323.31	920	7	89	61	0	166	98	61	135	118	122	2	61	11	60.6	61	0	71.9	61.1	65.2	70.2	68.4	67.5
LSM4	Q9Y4Z0	Q9Y4Z0	U6 snRNA-associated Sm-like protein LSm4	8.71228	NaN	7.3256	7.76758	NaN	8.13175	7.59929	7.47038	8.121	7.61113	7.49194	NaN	7.43307	32.1115	8	8	8	53.2	53.2	53.2	15.35	0	47.472	159	0	23	9	0	19	32	5	24	19	19	0	9	0	46	41	0	51.1	46	41	53.2	25.9	30.9
LARP1	Q6PKG0	Q6PKG0	La-related protein 1	8.70936	NaN	7.43114	7.56668	NaN	7.89687	7.61818	7.32081	7.79805	8.03104	7.87729	NaN	7.78772	34.8388	73	73	68	65.8	65.8	62.1	123.51	0	323.31	964	0	131	44	0	109	133	43	94	160	160	0	90	0	55.1	48.3	0	59.1	54	46.8	53.2	64	64.1
TKT	P29401	P29401	Transketolase	8.70933	6.00497	6.7466	7.62093	NaN	7.64576	6.97979	6.74894	7.23239	8.22115	8.09475	NaN	7.98434	33.7391	35	35	35	76.4	76.4	76.4	67.877	0	323.31	428	4	27	33	0	39	29	13	25	106	101	0	51	8.5	37.7	50.7	0	59.7	39.5	33.7	41.7	63.1	69
TCEB1	Q15369	Q15369	Transcription elongation factor B polypeptide 1	8.70921	NaN	7.6208	7.66603	NaN	7.82608	7.88422	7.36601	7.86144	7.89071	7.77096	NaN	7.67708	31.7387	8	8	8	92.9	92.9	92.9	12.473	0	132.61	124	0	22	6	0	10	28	4	12	21	15	0	6	0	66.1	49.1	0	49.1	83	37.5	49.1	66.1	66.1
RPL26;RPL26L1	P61254;Q9UNX3	P61254;Q9UNX3	60S ribosomal protein L26;60S ribosomal protein L26-like 1	8.70792	6.42439	7.42387	7.57139	5.50543	7.80844	7.8896	7.31118	7.87444	8.11327	7.50869	7.29146	7.39338	31.512	12	12	12	45.5	45.5	45.5	17.258	0	37.341	90	2	9	7	0	10	15	6	12	12	10	4	3	13.8	31	37.9	6.2	29	24.8	31.7	40	29	33.1
EIF4A3	P38919	P38919	Eukaryotic initiation factor 4A-III;Eukaryotic initiation factor 4A-III, N-terminally processed	8.70742	NaN	6.38528	7.66388	5.87685	8.24839	6.60771	7.42126	8.12956	7.68864	7.56851	NaN	7.50927	33.3848	30	27	27	74.9	69.1	69.1	46.871	0	204.67	300	0	13	23	0	64	13	18	56	44	48	0	21	0	38.4	61.8	3.4	67.4	36.3	58.4	66.4	59.1	63
PRPF19	Q9UMS4	Q9UMS4	Pre-mRNA-processing factor 19	8.70603	5.70245	7.62417	7.75485	NaN	7.95176	7.91927	7.36506	8.04466	7.64122	7.51557	5.09391	7.40683	33.0907	19	19	19	62.7	62.7	62.7	55.18	0	323.31	307	3	57	21	0	38	58	17	36	30	29	1	17	7.3	54.8	51	0	53.2	54.8	47	53.2	41.5	41.5
DBR1	Q9UK59	Q9UK59	Lariat debranching enzyme	8.70378	NaN	7.26012	7.90235	NaN	8.00035	7.59937	7.75055	8.03591	7.67876	7.50955	NaN	7.35591	33.2352	25	25	25	47.4	47.4	47.4	61.554	0	207.12	311	0	39	25	0	40	49	23	37	39	39	0	20	0	36.8	45.8	0	44.5	38.6	42.1	39.9	31.8	40.1
CIRBP	Q14011	Q14011	Cold-inducible RNA-binding protein	8.70345	NaN	7.74068	7.64835	NaN	8.08679	7.92911	7.60588	8.02494	7.38428	7.26465	NaN	6.9869	32.2341	7	7	7	45.3	45.3	45.3	18.648	0	144.13	111	0	13	8	0	21	16	9	17	11	11	0	5	0	38.4	39.5	0	45.3	38.4	39.5	45.3	39.5	26.2
KRT17	Q04695;CON__Q04695;Q9C075;CON__Q9C075;CON__Q99PS0	Q04695;CON__Q04695	Keratin, type I cytoskeletal 17	8.70116	5.12034	7.87398	NaN	NaN	NaN	8.06348	NaN	4.99388	8.13526	7.94579	5.51884	7.93756	33.7626	43	25	9	85.4	61.8	32.2	48.105	0	323.31	343	2	74	0	0	0	89	0	0	73	64	2	39	22.2	79.4	5.3	9.7	5.3	79.4	5.3	11.3	76.6	76.6
CRIP1	P50238	P50238	Cysteine-rich protein 1	8.70032	NaN	NaN	NaN	NaN	NaN	NaN	NaN	NaN	8.26564	8.22272	NaN	8.17667	30.9018	3	3	3	49.4	49.4	49.4	8.5328	0	45.37	29	0	0	0	0	0	0	0	0	9	14	0	6	0	0	0	0	0	0	0	0	49.4	49.4
DDX39A	O00148	O00148	ATP-dependent RNA helicase DDX39A	8.69013	5.70766	6.86136	7.98334	4.98825	8.01582	7.08091	7.61563	8.00724	7.70955	7.62359	5.961	7.51753	33.2602	23	23	11	56.9	56.9	31.9	49.129	0	150.26	258	3	25	20	0	33	28	19	35	33	41	2	19	7.3	36.3	49.2	1.9	44.5	48.7	41.2	44.5	41.7	49.4
SART1	O43290	O43290	U4/U6.U5 tri-snRNP-associated protein 1	8.68981	NaN	7.577	7.64592	5.68361	7.9977	7.79007	7.50126	8.00035	7.66238	7.57069	5.30272	7.48823	34.1523	56	56	56	60.2	60.2	60.2	90.254	0	323.31	688	0	101	42	0	93	105	46	98	83	77	1	42	0	55.6	49.2	1.1	59.6	55.8	55.6	57.4	56.5	55.9
YWHAQ	P27348	P27348	14-3-3 protein theta	8.68878	5.89403	6.24724	7.91075	5.64895	8.05865	6.2395	7.74861	8.10343	7.59523	7.52935	4.99014	7.49872	32.6708	16	14	14	49.8	46.5	46.5	27.764	0	307.77	183	1	7	22	2	29	5	17	33	25	26	0	16	9	32.7	49.8	5.7	49.8	24.5	46.9	49.8	49.8	49.8
PDAP1	Q13442	Q13442	28 kDa heat- and acid-stable phosphoprotein	8.6866	NaN	7.96707	7.45644	NaN	7.95485	8.20502	7.16411	7.78926	7.26524	7.01106	NaN	6.97216	31.6637	9	9	9	40.3	40.3	40.3	20.63	0	161.43	119	0	26	6	0	18	28	5	18	9	5	0	4	0	40.3	22.7	0	33.1	38.1	22.7	22.7	22.1	23.8
RPL30	P62888	P62888	60S ribosomal protein L30	8.68561	6.73533	7.46312	8.01624	NaN	7.95735	7.72185	7.58118	7.9507	7.44116	7.40914	6.62298	7.26345	31.4379	7	7	7	58.3	58.3	58.3	12.784	0	84.381	92	4	12	7	0	12	13	6	11	10	10	2	5	32.2	57.4	51.3	0	51.3	51.3	51.3	51.3	51.3	51.3
SF3A2	Q15428	Q15428	Splicing factor 3A subunit 2	8.68458	NaN	6.06874	7.66683	NaN	8.10346	6.17193	7.36567	8.02865	7.91429	7.78252	NaN	7.54407	32.6569	13	13	13	33.4	33.4	33.4	49.255	0	157.22	169	0	4	12	0	30	4	14	29	31	33	0	12	0	11.2	26.1	0	31.2	17	24.8	24.8	28.4	28.4
EIF3H	O15372	O15372	Eukaryotic translation initiation factor 3 subunit H	8.68157	NaN	6.627	7.42835	NaN	8.25806	6.74265	7.38609	8.14117	7.57555	7.5642	NaN	7.40807	33.1615	21	21	21	70.7	70.7	70.7	39.93	0	218.16	288	0	15	18	0	70	13	19	54	39	38	0	22	0	37.8	58	0	70.7	26.1	55.7	68.2	70.7	68.5
PRDX2	P32119	P32119	Peroxiredoxin-2	8.67953	5.42607	NaN	7.84522	NaN	7.98651	5.78827	7.50118	7.99803	7.85496	7.78617	NaN	7.66545	32.2922	17	16	16	73.2	67.7	67.7	21.892	0	121.39	142	1	0	12	0	20	3	10	21	31	31	0	13	11.6	5.6	62.1	0	66.2	18.7	53.5	62.1	70.7	70.7
EIF3E	P60228	P60228	Eukaryotic translation initiation factor 3 subunit E	8.67649	NaN	7.1478	7.45647	NaN	8.17924	7.24633	7.19537	7.98579	7.76529	7.69333	NaN	7.63682	33.6301	31	31	31	70.3	70.3	70.3	52.22	0	323.31	395	0	42	22	0	82	32	21	65	50	54	0	27	0	49.7	59.1	0	67.6	45.4	53	70.3	65.6	64
CCNT1	O60563	O60563	Cyclin-T1	8.67634	NaN	7.01666	7.80676	4.55337	7.8424	7.28952	7.5508	7.8322	7.96222	7.806	NaN	7.71531	33.5226	22	22	20	43.4	43.4	39.3	80.684	0	251.35	384	0	32	26	0	43	46	28	46	64	68	0	31	0	30.3	39.3	1.2	36	33.6	40.5	36.4	43.4	42
PRPS1	P60891	P60891	Ribose-phosphate pyrophosphokinase 1	8.67532	NaN	6.40596	7.69112	5.26406	8.18642	7.01932	7.39719	8.09026	7.68548	7.3788	5.30005	7.56771	32.8188	19	19	8	56.9	56.9	23.6	34.834	0	121.74	189	0	11	17	0	35	16	14	38	23	22	0	13	0	23.6	53.8	2.2	56.9	36.5	50.9	56.6	44	43.7
EIF3L	Q9Y262	Q9Y262	Eukaryotic translation initiation factor 3 subunit L	8.67397	NaN	7.04669	7.59329	NaN	8.18633	7.23729	7.25044	7.95681	7.72775	7.68092	NaN	7.61404	33.6723	30	30	30	56	56	56	66.726	0	323.31	402	0	48	25	0	72	47	21	50	53	57	0	29	0	38.8	39.2	0	54.3	42	40.6	46.6	53.5	52
SNRPB2	P08579	P08579	U2 small nuclear ribonucleoprotein B	8.67191	NaN	6.8012	7.60889	NaN	8.01574	7.08828	7.33127	7.97128	7.92263	7.81725	NaN	7.62856	32.1294	11	8	8	44.9	41.8	41.8	25.486	0	87.338	116	0	8	7	0	19	9	7	19	21	18	0	8	0	22.7	28	0	34.7	30.7	35.6	35.6	44.9	40.4
RPL21	P46778	P46778	60S ribosomal protein L21	8.67128	6.01841	7.65835	7.8521	5.65019	7.78721	7.992	7.46944	7.78813	7.62527	7.46604	6.93031	7.3158	31.6127	8	8	8	37.5	37.5	37.5	18.565	0	80.703	106	1	23	6	1	10	29	5	9	6	10	2	4	9.4	32.5	27.5	13.8	32.5	37.5	31.9	31.9	27.5	31.9
IGHG1;IGHG3	P01857;P01860	P01857;P01860	Ig gamma-1 chain C region;Ig gamma-3 chain C region	8.66332	7.2211	NaN	NaN	6.03322	NaN	NaN	8.0854	8.50508	NaN	NaN	6.08174	NaN	32.6858	8	8	5	32.4	32.4	20.3	36.105	0	24.495	37	12	0	0	4	0	0	6	11	0	0	4	0	24.2	0	0	12.4	0	0	4.5	4.5	0	0
NOB1	Q9ULX3	Q9ULX3	RNA-binding protein NOB1	8.65903	NaN	7.65576	7.43427	NaN	7.99085	7.9335	7.1407	7.89862	7.65444	7.53439	NaN	7.43998	33.157	21	21	21	64.6	64.6	64.6	46.674	0	323.31	286	0	51	13	0	39	51	15	34	36	30	0	17	0	45.6	35.9	0	50.2	44.4	27.7	43.2	53.9	53.9
EEF2	P13639	P13639	Elongation factor 2	8.6588	6.27367	5.81983	8.11558	4.82402	8.1502	5.81986	7.54965	7.92357	7.39424	7.31863	NaN	7.19962	34.2558	49	48	48	62.1	61	61	95.337	0	323.31	604	13	11	91	0	134	8	65	113	69	68	0	32	17.2	14.7	60.5	1.5	61.3	13.3	55.2	58.4	48	55
PPP1R13L	Q8WUF5	Q8WUF5	RelA-associated inhibitor	8.65716	NaN	7.60767	5.9901	NaN	7.29846	7.82977	6.0892	7.35488	8.14718	7.9517	NaN	7.85415	33.9679	40	40	40	58.9	58.9	58.9	89.09	0	323.31	607	0	112	4	0	27	116	6	39	131	116	0	56	0	49.8	9.1	0	32.7	49.8	13.6	33.5	56.6	55.3
HEXIM1	O94992	O94992	Protein HEXIM1	8.65478	NaN	7.09156	7.73136	NaN	7.97658	7.41042	7.56754	7.93722	7.83445	7.53968	NaN	7.58538	32.21	16	16	15	43.7	43.7	41.5	40.623	0	150.7	178	0	16	15	0	24	22	12	23	26	24	0	16	0	35.7	37.6	0	37.6	35.1	35.4	35.4	42.1	41.5
WBSCR22	O43709	O43709	Probable 18S rRNA (guanine-N(7))-methyltransferase	8.65329	NaN	8.06341	7.07037	NaN	7.44903	8.36237	6.88182	7.32453	7.18341	7.00851	NaN	6.99799	31.7456	12	12	12	41.6	41.6	41.6	31.88	0	163.2	142	0	45	3	0	12	52	4	8	8	6	0	4	0	41.6	12.1	0	38.4	41.6	24.6	18.5	27.4	27.4
IGF2BP1	Q9NZI8;REV__Q15833	Q9NZI8	Insulin-like growth factor 2 mRNA-binding protein 1	8.64081	5.61999	5.94665	7.68614	NaN	8.30183	6.42019	7.41196	8.13043	6.92523	6.89341	6.39672	6.69016	33.611	24	22	22	45.4	41.4	41.4	63.48	0	201.17	247	3	12	24	0	63	15	20	53	20	20	6	11	6.2	14.4	37.3	0	44.9	18.7	35.5	37.3	33.1	30.5
ZC3H4	Q9UPT8	Q9UPT8	Zinc finger CCCH domain-containing protein 4	8.63907	NaN	7.44849	7.2882	NaN	7.72695	7.66891	7.18483	7.83483	7.98088	7.79003	NaN	7.67273	34.0559	32	32	32	42.1	42.1	42.1	140.26	0	323.31	678	0	104	26	0	68	105	31	82	114	101	0	47	0	41.1	26.6	0	31	41	28.8	34	39	36.4
KIF5B	P33176	P33176	Kinesin-1 heavy chain	8.6372	NaN	6.54769	7.40248	4.36832	7.99348	6.74619	7.33716	7.94195	7.88987	7.80232	NaN	7.70378	34.5501	69	69	54	69.8	69.8	57.7	109.68	0	323.31	809	0	44	48	0	142	51	52	120	140	148	0	64	0	41	54.5	1	62.7	39.8	51.3	63	64.5	66.8
CPSF2	Q9P2I0	Q9P2I0	Cleavage and polyadenylation specificity factor subunit 2	8.63673	NaN	6.92874	7.83454	NaN	7.87331	7.19335	7.59983	8.10667	7.63607	7.50476	NaN	7.36678	34.0482	54	54	54	78.5	78.5	78.5	88.486	0	323.31	632	0	52	58	0	81	58	50	117	89	88	0	39	0	55	68.7	0	65.1	57.4	69.1	70.8	66	66
CCNK	O75909	O75909	Cyclin-K	8.63644	NaN	7.14799	7.48945	NaN	8.00428	7.46244	7.35266	8.06333	7.69125	7.59321	NaN	7.49827	32.8596	15	15	15	35.7	35.7	35.7	64.239	0	205	264	0	30	16	0	38	41	13	45	32	34	0	15	0	25.7	27.4	0	27.6	30.9	24.7	27.6	33.4	35.7
PRRC2A	P48634	P48634	Protein PRRC2A	8.63618	5.17356	7.08849	7.82559	4.35091	7.88734	7.40107	7.59132	7.94717	7.75647	7.56373	5.93691	7.46045	35.2887	90	87	87	57.1	56.2	56.2	228.86	0	323.31	1600	3	137	144	0	221	180	135	235	223	209	0	113	2.6	40.6	46.8	0.5	49.1	46.5	50	49	50.4	49.7
EIF4E	P06730;A6NMX2	P06730	Eukaryotic translation initiation factor 4E	8.63604	NaN	7.31401	7.55604	NaN	8.0658	7.31719	7.18036	7.80059	7.82615	7.70044	NaN	7.63687	32.1477	10	10	10	38.2	38.2	38.2	25.097	0	46.454	119	0	13	8	0	20	12	5	14	18	18	0	11	0	26.3	31.3	0	35	23	23	34.6	31.3	35
HACD3	Q9P035	Q9P035	Very-long-chain (3R)-3-hydroxyacyl-CoA dehydratase 3	8.6345	NaN	7.09167	7.59836	NaN	8.17006	7.23241	7.6202	8.12603	7.21069	7.10387	NaN	6.98625	32.5901	12	12	12	29.8	29.8	29.8	43.159	0	116.71	160	0	20	15	0	33	16	14	28	14	13	0	7	0	27.6	27.6	0	29.8	21.5	27.6	29.8	27.6	27.6
PBXIP1	Q96AQ6	Q96AQ6	Pre-B-cell leukemia transcription factor-interacting protein 1	8.63357	NaN	7.34276	7.45864	NaN	7.56868	7.65291	7.34988	7.78934	7.98982	7.81462	NaN	7.70271	33.587	31	31	31	41.9	41.9	41.9	80.642	0	323.31	401	0	50	23	0	35	56	23	47	69	66	0	32	0	37.3	33.1	0	33.7	39.5	34.2	37.8	36.9	36.9
EIF2S3;EIF2S3L	P41091;Q2VIR3	P41091;Q2VIR3	Eukaryotic translation initiation factor 2 subunit 3;Putative eukaryotic translation initiation factor 2 subunit 3-like protein	8.63137	NaN	7.70215	7.51096	NaN	7.95825	7.99185	7.47982	7.73967	7.47777	7.35868	NaN	7.2594	33.1964	21	21	21	57	57	57	51.109	0	192.68	335	0	69	15	0	43	68	17	30	38	36	0	19	0	57	44.5	0	52.3	55.5	45.6	50.6	45.8	47.2
RPRD2	Q5VT52	Q5VT52	Regulation of nuclear pre-mRNA domain-containing protein 2	8.62993	NaN	6.95867	7.69581	NaN	7.82342	7.2461	7.45289	7.88103	7.90693	7.75407	NaN	7.61993	34.6222	63	63	63	66.1	66.1	66.1	156.02	0	323.31	858	0	75	68	0	105	82	51	110	149	146	0	72	0	37.2	59.6	0	58.4	40.8	45.5	55.9	56.7	60
RPL37A	P61513;A6NKH3	P61513	60S ribosomal protein L37a	8.62611	NaN	7.8857	7.61084	NaN	7.81087	8.17243	7.30846	7.77741	6.07711	6.52158	6.55253	6.52329	30.6553	5	5	5	51.1	51.1	51.1	10.275	0	71.776	43	0	6	3	0	5	14	3	7	0	2	1	2	0	42.4	41.3	0	42.4	42.4	41.3	50	41.3	41.3
AVEN	Q9NQS1	Q9NQS1	Cell death regulator Aven	8.62532	NaN	7.32783	7.64312	NaN	7.82509	7.62323	7.35752	7.86224	7.83929	7.67524	NaN	7.55536	32.9746	16	16	16	72.7	72.7	72.7	38.506	0	302.6	272	0	38	19	0	29	40	15	37	40	35	0	19	0	58.6	72.7	0	52.5	59.7	62.2	70.7	70.7	70.7
RPS27L	Q71UM5	Q71UM5	40S ribosomal protein S27-like	8.62514	6.31414	7.79704	7.47839	6.60067	7.75894	7.96988	7.20022	7.73056	7.65323	7.46988	6.76047	7.35071	30.6521	8	3	3	45.2	15.5	15.5	9.4771	0	23.329	74	1	16	3	2	9	13	3	8	7	7	1	4	41.7	41.7	41.7	38.1	41.7	41.7	41.7	41.7	41.7	40.5
ZNF593	O00488	O00488	Zinc finger protein 593	8.62065	NaN	7.53827	7.45274	NaN	7.92084	7.6726	7.05316	7.81216	7.80124	7.63619	NaN	7.61772	31.2222	8	8	8	68.7	68.7	68.7	15.199	0	51.71	93	0	15	5	0	11	14	4	12	13	12	0	7	0	67.9	53	0	53	68.7	38.8	53	53	53
TARDBP	Q13148	Q13148	TAR DNA-binding protein 43	8.61789	5.70301	6.38719	7.6717	NaN	8.08586	6.52669	7.65777	8.04689	7.51396	7.41387	6.3369	7.34418	32.3284	12	12	12	50.2	50.2	50.2	44.739	0	113.97	182	1	7	17	0	43	7	19	40	17	18	2	11	2.2	21.7	47.6	0	50.2	24.6	37.7	50.2	44.4	44.4
EIF3G	O75821	O75821	Eukaryotic translation initiation factor 3 subunit G	8.6175	NaN	7.01271	7.57686	NaN	8.15235	7.07766	7.05165	7.97671	7.62375	7.54721	NaN	7.46412	32.7142	19	19	19	62.5	62.5	62.5	35.611	0	211.08	221	0	23	17	0	45	16	12	32	31	31	0	14	0	38.8	53.4	0	57.2	29.1	33.4	33.4	52.2	52.5
MAP7	Q14244	Q14244	Ensconsin	8.61733	5.55507	7.5791	6.84048	NaN	6.36599	7.91406	6.66988	6.7074	8.09653	7.93572	NaN	7.80489	33.3266	30	30	29	46.7	46.7	45.8	84.051	0	254.23	336	1	60	11	0	6	72	9	10	68	67	0	32	1.5	36.8	25.8	0	11.7	43.4	20.4	14.4	41.5	45.4
RPL19	P84098	P84098	60S ribosomal protein L19	8.61675	NaN	7.00983	7.83298	NaN	7.94093	7.23406	7.51552	7.8347	7.80465	7.48498	6.95708	7.42369	31.2091	6	6	6	18.9	18.9	18.9	23.466	0	39.749	73	0	6	5	0	10	6	5	11	14	10	1	5	0	13.8	13.3	0	17.9	17.9	13.8	17.9	18.9	18.9
TUBB6	Q9BUF5	Q9BUF5	Tubulin beta-6 chain	8.61619	6.04657	6.85524	7.38956	4.90229	8.06179	7.34553	7.51937	7.94871	7.76301	7.49342	NaN	7.50361	32.8703	29	17	14	82.7	52.2	45.5	49.857	0	212.58	163	2	13	4	0	29	23	6	24	26	24	0	12	32.3	49.3	53.1	7.6	70.4	61.4	59.6	74.9	63.9	65.9
RPL36	Q9Y3U8	Q9Y3U8	60S ribosomal protein L36	8.61589	6.05694	6.86109	8.13758	NaN	7.89021	7.21479	7.43025	7.75631	7.5396	7.33716	7.08411	7.31591	30.2063	5	5	5	32.4	32.4	32.4	12.254	0	23.894	50	2	3	4	0	7	6	4	6	6	6	3	3	11.4	21	29.5	0	29.5	29.5	29.5	29.5	29.5	29.5
SLC3A2	P08195	P08195	4F2 cell-surface antigen heavy chain	8.61154	NaN	6.58126	7.58725	6.6141	7.54963	6.71357	7.0994	7.57174	8.07664	7.94772	NaN	7.80475	33.4649	26	26	26	50.3	50.3	50.3	67.993	0	323.31	323	0	27	23	0	28	19	16	33	70	75	0	32	0	30.3	40.2	1.7	33.3	22.7	27.9	34	50.3	48.9
YLPM1	P49750	P49750	YLP motif-containing protein 1	8.61145	NaN	7.3112	7.7482	4.85967	7.70075	7.57799	7.3678	7.83088	7.84755	7.66929	NaN	7.556	34.8734	95	95	95	49.7	49.7	49.7	241.64	0	323.31	1207	0	167	85	0	124	178	67	151	190	166	0	79	0	39	37.8	1.6	37	39.2	34.5	36.9	45	43.9
	CON__P02769	CON__P02769		8.60969	8.52955	4.50794	7.25351	7.04653	7.18566	NaN	6.13609	6.26311	6.47471	6.41539	7.10992	6.39993	33.9931	88	88	82	90.3	90.3	89.1	69.293	0	323.31	392	250	1	23	22	27	1	6	8	9	13	26	6	90.3	2.1	47.9	24.7	40	2.1	19.4	16.5	22.4	22.4
LUC7L2	Q9Y383	Q9Y383	Putative RNA-binding protein Luc7-like 2	8.60638	NaN	7.41522	7.40024	NaN	7.69616	7.88058	7.21648	7.61248	7.84765	7.73096	5.70659	7.65363	32.7597	19	19	14	47.7	47.7	35.7	46.513	0	208.23	276	0	39	11	0	25	47	14	26	44	50	1	19	0	35.5	32.4	0	36	32.1	38	39.5	47.7	47.7
TUBB2B	Q9BVA1	Q9BVA1	Tubulin beta-2B chain	8.60548	6.57726	6.60321	7.75965	4.97271	8.13213	6.08586	7.40926	8.22886	6.46888	6.20208	NaN	6.15333	32.8347	34	9	2	80.9	25.6	3.6	49.953	0	91.753	100	4	4	15	0	24	2	12	28	5	3	1	2	67.6	53	78.7	13.7	78.7	59.6	73	78.9	53.9	56.6
ATP5B	P06576	P06576	ATP synthase subunit beta, mitochondrial	8.60221	5.82061	6.39683	8.14292	NaN	8.10934	6.34712	7.40205	7.74161	7.29835	7.11711	5.59993	7.12698	33.4339	26	26	26	71.8	71.8	71.8	56.559	0	323.31	348	5	21	59	0	65	11	28	48	47	40	3	21	13.6	42	71.8	0	65	27.8	55.4	59.9	63.7	68.8
NOP10	Q9NPE3	Q9NPE3	H/ACA ribonucleoprotein complex subunit 3	8.59999	NaN	7.18004	7.57386	NaN	7.86884	7.6227	7.0994	7.87679	7.6239	7.59493	7.4142	7.53607	30.1535	6	6	6	84.4	84.4	84.4	7.7059	0	53.61	75	0	5	6	0	10	16	3	10	7	10	3	5	0	45.3	70.3	0	70.3	62.5	45.3	70.3	70.3	62.5
SSBP1	Q04837	Q04837	Single-stranded DNA-binding protein, mitochondrial	8.5982	6.85751	7.74878	7.57157	4.88292	7.74004	7.94343	6.89219	8.0278	7.01085	6.84467	7.12636	6.90542	31.7325	14	14	14	74.3	74.3	74.3	17.259	0	224.81	101	8	22	5	0	10	22	3	17	6	2	3	3	64.9	58.8	53.4	5.4	48	58.1	38.5	58.8	52	46.6
PDHA1	P08559;P29803	P08559	Pyruvate dehydrogenase E1 component subunit alpha, somatic form, mitochondrial	8.5936	NaN	6.259	7.70471	NaN	8.01565	6.71809	7.37339	8.0707	7.55249	7.47877	NaN	7.37661	33.0067	24	24	24	64.1	64.1	64.1	43.295	0	199.67	296	0	9	30	0	58	19	25	55	37	42	0	21	0	24.4	55.4	0	60	39.7	53.8	55.9	47.7	45.6
MRPL16	Q9NX20	Q9NX20	39S ribosomal protein L16, mitochondrial	8.59122	NaN	7.28912	7.72328	NaN	7.71144	7.46198	7.55249	7.78418	7.78765	7.63508	NaN	7.56064	31.9988	10	10	10	40.2	40.2	40.2	28.449	0	60.849	176	0	29	10	0	18	22	12	19	25	26	0	15	0	36.3	33.1	0	33.1	33.1	36.3	36.3	39.8	39.8
SCAF8	Q9UPN6	Q9UPN6	Protein SCAF8	8.58397	NaN	6.99736	7.57216	NaN	7.99404	7.27272	7.50214	7.99539	7.58726	7.45014	NaN	7.33143	33.8007	43	43	40	40.6	40.6	38.6	140.52	0	323.31	516	0	42	39	0	92	59	40	87	66	64	0	27	0	26.9	33	0	38.4	27.3	28.5	35.8	30.4	34.9
SRSF1	Q07955	Q07955	Serine/arginine-rich splicing factor 1	8.58379	NaN	6.17403	7.57508	NaN	7.5857	6.28301	6.99219	7.57292	7.95239	7.83687	7.64885	7.73169	32.2151	18	18	18	54.8	54.8	54.8	27.744	0	107.66	221	0	5	14	0	17	4	7	15	55	58	17	29	0	16.5	42.3	0	38.7	24.6	34.7	42.7	46.4	46.4
PHF5A	Q7RTV0	Q7RTV0	PHD finger-like domain-containing protein 5A	8.5828	5.53543	6.58297	7.49861	NaN	8.00372	6.81102	7.12411	8.02649	7.67729	7.63213	6.51057	7.42093	31.5114	9	9	9	70	70	70	12.405	0	53.48	76	1	5	5	0	15	5	5	16	9	9	1	5	13.6	32.7	40.9	0	55.5	40	40.9	61.8	30	58.2
SSR4	P51571	P51571	Translocon-associated protein subunit delta	8.58213	NaN	7.07972	7.57235	NaN	7.96483	7.24376	7.17967	7.85263	7.7609	7.63538	NaN	7.55312	31.3166	6	6	6	37	37	37	18.998	0	27.173	84	0	8	7	0	15	7	5	15	11	11	0	5	0	30.6	31.2	0	31.2	30.6	30.6	31.2	37	37
HNRNPM	P52272	P52272	Heterogeneous nuclear ribonucleoprotein M	8.58203	7.06217	6.58712	7.50348	5.94899	7.8312	6.50993	7.21125	7.82057	7.41589	7.35864	8.04293	7.32352	34.0324	49	49	49	75.1	75.1	75.1	77.515	0	294.48	527	21	33	37	3	92	24	36	85	60	68	36	32	22.2	37.4	51.8	13.2	64.9	26.4	51.1	61	51.8	53.3
HMGA1	P17096	P17096	High mobility group protein HMG-I/HMG-Y	8.58181	6.56701	7.55963	NaN	5.71236	NaN	7.78048	NaN	NaN	5.96487	NaN	8.44725	NaN	31.0931	7	7	7	51.4	51.4	51.4	11.676	0	76.171	49	2	21	0	0	0	19	0	0	1	0	6	0	23.4	41.1	0	23.4	0	41.1	0	0	23.4	0
CPSF1	Q10570	Q10570	Cleavage and polyadenylation specificity factor subunit 1	8.58027	NaN	7.03145	7.8076	4.84013	7.79434	7.26656	7.40929	7.94811	7.69174	7.54376	NaN	7.41664	34.5692	68	68	68	60.3	60.3	60.3	160.88	0	323.31	876	0	106	82	0	103	101	59	143	119	113	0	50	0	44.8	56.3	0.8	51.1	42.4	51.1	54.3	49.5	49.9
IGF2BP3	O00425	O00425	Insulin-like growth factor 2 mRNA-binding protein 3	8.57949	NaN	6.65507	7.75413	NaN	8.09896	6.80073	7.48753	7.96596	7.42267	7.28028	6.32139	7.19659	33.3584	25	25	23	47.8	47.8	43.9	63.704	0	219.88	306	0	24	34	0	61	21	25	56	30	34	3	18	0	33.2	40.9	0	46.1	35.1	38.5	44.4	37.8	42.1
EEF1A2	Q05639	Q05639	Elongation factor 1-alpha 2	8.57699	NaN	5.43075	7.96335	NaN	8.05869	NaN	7.97218	7.87478	5.7429	5.95884	NaN	5.84854	32.7401	29	11	11	73.9	40.8	40.8	50.47	0	123.26	102	0	1	21	0	29	0	25	21	2	2	0	1	23.3	44.5	69.8	17.5	68.3	30.7	65	65.9	38.4	38.4
TMPO	P42166	P42166	Lamina-associated polypeptide 2, isoform alpha;Thymopoietin;Thymopentin	8.57072	NaN	7.30068	7.33062	5.00903	8.04906	7.95847	7.46147	7.8073	7.10958	7.01611	6.20374	6.99396	33.5588	24	24	15	63	63	43.8	75.491	0	323.31	281	1	42	20	1	55	40	21	47	20	19	4	11	1.7	43.9	47.3	3.6	48	36.2	37.3	48.1	22.8	19.6
CTNND1	O60716	O60716	Catenin delta-1	8.56552	NaN	6.42867	7.41476	4.45865	7.99993	6.80412	7.21527	7.84406	7.7707	7.69129	NaN	7.58343	34.039	49	49	49	62.3	62.3	62.3	108.17	0	323.31	598	0	32	38	0	107	44	37	85	102	102	0	51	0	28.6	43.5	0.9	53.4	33.6	41	46.6	61.2	59.6
PARP1	P09874	P09874	Poly [ADP-ribose] polymerase 1	8.56529	5.82576	6.75266	7.75835	4.29732	8.02296	6.89299	7.61475	8.06062	7.03933	6.95551	6.80969	6.90411	34.1257	55	55	55	61.6	61.6	61.6	113.08	0	323.31	611	6	44	61	0	127	41	66	126	49	49	16	26	6.4	33.3	55.2	1.5	59.2	38.7	55.8	54.9	35.3	36.4
SRSF7	Q16629	Q16629	Serine/arginine-rich splicing factor 7	8.56407	NaN	6.59549	7.71922	NaN	7.66779	6.7572	7.17785	7.75429	7.80778	7.77169	7.23555	7.65816	31.9087	7	6	6	24.4	24.4	24.4	27.366	0	43.287	75	0	5	6	0	9	5	4	10	12	12	6	6	0	17.6	22.3	0	17.2	17.6	18.5	22.3	22.3	22.3
LSM2	Q9Y333	Q9Y333	U6 snRNA-associated Sm-like protein LSm2	8.56351	NaN	6.91676	7.43423	NaN	7.96663	7.44588	7.57499	8.05618	7.42959	7.20366	NaN	7.19866	31.0323	6	6	6	81.1	81.1	81.1	10.834	0	72.442	89	0	11	7	0	11	15	7	13	10	10	0	5	0	55.8	55.8	0	68.4	75.8	48.4	81.1	81.1	81.1
SNRNP40	Q96DI7	Q96DI7	U5 small nuclear ribonucleoprotein 40 kDa protein	8.56225	NaN	6.98048	7.46307	NaN	7.9899	7.30363	7.29839	7.92573	7.64527	7.52818	NaN	7.42231	32.5306	24	24	24	84.9	84.9	84.9	39.31	0	300.45	269	0	32	16	0	45	33	16	36	35	39	0	17	0	69.7	56.9	0	71.4	63.9	65	59.7	69.2	68.3
SCAF4	O95104	O95104	Splicing factor, arginine/serine-rich 15	8.56128	NaN	6.93204	7.75418	NaN	7.90106	7.22634	7.54792	7.90848	7.58259	7.45056	NaN	7.29168	33.0249	20	17	17	22.1	19.8	19.8	125.87	0	257.34	239	0	24	17	0	29	28	18	33	38	34	0	18	0	18.4	21	0	20.1	20.4	21	21	21.4	21.4
PDHB	P11177	P11177	Pyruvate dehydrogenase E1 component subunit beta, mitochondrial	8.558	NaN	6.64806	7.6786	NaN	7.97039	6.74117	7.35949	7.93616	7.61593	7.52115	NaN	7.42531	32.599	17	17	17	69.4	69.4	69.4	39.233	0	121.99	257	0	24	21	0	40	16	16	42	41	37	0	20	0	54.3	62.1	0	69.1	39	51	69.1	47.9	53.2
H2AFV;H2AFZ	Q71UI9;P0C0S5	Q71UI9;P0C0S5	Histone H2A.V;Histone H2A.Z	8.55784	5.88123	7.50382	6.86465	NaN	7.62244	7.81275	6.76062	7.38462	7.51992	7.40216	8.0086	7.38093	30.7505	6	4	4	53.9	46.9	46.9	13.509	0	65.496	61	1	13	2	0	6	8	3	7	9	5	2	5	35.2	53.9	46.1	12.5	53.9	53.9	46.1	53.9	53.9	53.9
NOSIP	Q9Y314	Q9Y314	Nitric oxide synthase-interacting protein	8.55727	NaN	6.75481	7.48177	NaN	8.05135	6.96627	7.08799	7.93872	7.62745	7.5206	NaN	7.45225	32.4266	16	16	16	68.8	68.8	68.8	33.172	0	118.3	210	0	16	14	0	45	17	11	36	23	30	0	18	0	55.1	66.1	0	68.8	51.5	56.1	66.4	56.5	56.5
RPL36AL;RPL36A	Q969Q0;P83881	Q969Q0;P83881	60S ribosomal protein L36a-like;60S ribosomal protein L36a	8.55483	NaN	7.84514	7.49358	5.87281	7.38471	8.2536	6.97755	7.50192	6.32826	6.17785	6.76965	6.40384	30.4185	5	5	5	42.5	42.5	42.5	12.469	0	43.635	44	0	12	4	0	5	12	2	5	1	1	1	1	0	42.5	27.4	8.5	27.4	42.5	20.8	27.4	12.3	12.3
NDUFA5	Q16718	Q16718	NADH dehydrogenase [ubiquinone] 1 alpha subcomplex subunit 5	8.5525	NaN	6.73448	7.30047	NaN	8.06153	6.90927	7.49719	8.09854	7.28535	7.25869	NaN	7.14013	30.7327	5	5	5	57.8	57.8	57.8	13.459	0	51.387	70	0	8	4	0	14	5	6	13	8	8	0	4	0	35.3	57.8	0	57.8	35.3	57.8	57.8	57.8	57.8
RPL10A	P62906	P62906	60S ribosomal protein L10a	8.54672	NaN	6.52254	7.93815	NaN	7.87206	6.85299	7.43783	7.89248	7.51238	7.33379	NaN	7.32	31.851	10	10	10	40.6	40.6	40.6	24.831	0	50.474	141	0	8	16	0	23	14	12	25	17	17	0	9	0	20.7	40.6	0	35	27.2	35	40.6	27.6	35
LSM3	P62310	P62310	U6 snRNA-associated Sm-like protein LSm3	8.54651	NaN	7.37284	7.66319	NaN	7.92249	7.47499	7.29241	7.8188	7.55363	7.42379	NaN	7.32263	29.9758	4	4	4	53.9	53.9	53.9	11.845	0	10.855	35	0	6	2	0	4	6	2	4	5	4	0	2	0	19.6	19.6	0	19.6	19.6	19.6	19.6	53.9	20.6
	P0DP25;P0DP24;P0DP23;P27482;P02585	P0DP25;P0DP24;P0DP23		8.54553	NaN	7.30769	7.93713	5.89126	7.72226	7.49324	7.20675	7.98389	7.37863	7.08472	6.29515	6.96289	31.5576	8	8	8	76.5	76.5	76.5	16.837	0	255.58	118	0	24	13	2	12	17	7	17	13	8	2	3	0	76.5	71.8	11.4	71.8	47	61.1	71.8	71.8	36.2
FEN1	P39748	P39748	Flap endonuclease 1	8.54326	NaN	7.52407	7.2957	NaN	8.00903	7.70608	7.27096	7.77646	7.43414	7.30023	NaN	7.24733	32.628	19	19	18	54.5	54.5	54.5	42.592	0	292.97	195	0	31	7	0	35	39	9	23	21	20	0	10	0	50	37.1	0	43.7	42.6	37.9	41.1	44.2	42.1
ELAVL1	Q15717	Q15717	ELAV-like protein 1	8.54104	5.75041	6.80449	7.77203	NaN	7.90179	7.0994	7.27561	7.8498	7.59262	7.43678	7.0393	7.34418	32.2796	17	17	16	58.6	58.6	55.8	36.091	0	101.05	134	3	11	13	0	21	13	10	20	15	14	6	8	7.4	25.2	51.5	0	58	28.8	37.4	51.5	45.7	38.3
LARP4	Q71RC2	Q71RC2	La-related protein 4	8.54018	NaN	7.39454	7.41002	NaN	7.88606	7.63387	7.22404	7.80522	7.58227	7.47958	NaN	7.43789	33.1247	31	31	30	55.2	55.2	54.3	80.595	0	323.31	425	0	58	27	0	66	76	24	56	44	50	0	24	0	50.4	38	0	45	48.2	36.2	40.1	35.6	42.7
MATR3	P43243	P43243	Matrin-3	8.54	6.07133	7.30259	7.34782	5.17574	7.82698	7.55853	7.1623	7.78311	7.62334	7.48847	7.39794	7.4268	33.6172	39	39	39	53.4	53.4	53.4	94.622	0	323.31	461	5	62	32	0	65	71	23	59	46	47	24	27	7.4	39.8	42.1	2.7	42.1	42.9	30.8	43.7	40.4	39.6
BANF1	O75531	O75531	Barrier-to-autointegration factor;Barrier-to-autointegration factor, N-terminally processed	8.537	6.10247	7.39243	7.43239	NaN	7.50881	7.51044	7.03092	8.0607	NaN	NaN	8.00402	NaN	30.6812	8	8	8	67.4	67.4	67.4	10.058	0	35.224	35	1	6	1	0	3	7	2	9	0	0	6	0	29.2	48.3	27	0	27	42.7	27	48.3	0	0
XRCC6	P12956	P12956	X-ray repair cross-complementing protein 6	8.53658	4.90164	6.73397	7.79953	NaN	7.78058	6.96589	7.40756	7.85723	7.72679	7.48985	6.54003	7.31603	33.4024	42	42	42	62.9	62.9	62.9	69.842	0	323.31	545	1	42	54	0	67	43	37	93	91	73	9	35	2.3	46.1	61.9	0	56.2	41.1	49.6	61.7	55	52.4
HSPE1	P61604	P61604	10 kDa heat shock protein, mitochondrial	8.53607	NaN	5.08668	8.34031	6.08286	7.74208	5.01653	7.42137	7.37345	6.7524	6.67265	6.35875	6.72957	31.3562	9	9	9	72.5	72.5	72.5	10.932	0	22.866	53	0	0	13	4	8	2	7	7	3	4	3	2	0	11.8	70.6	35.3	52	6.9	59.8	42.2	28.4	28.4
MRPL46	Q9H2W6	Q9H2W6	39S ribosomal protein L46, mitochondrial	8.53149	NaN	7.54173	7.18971	NaN	7.93985	7.7227	7.19382	7.79947	7.49643	7.33015	NaN	7.2659	32.2479	12	12	12	56.6	56.6	56.6	31.705	0	164.67	182	0	26	8	0	26	36	11	23	22	19	0	11	0	38	31.9	0	53.4	41.2	50.2	53.4	51.6	51.6
VAPA	Q9P0L0	Q9P0L0	Vesicle-associated membrane protein-associated protein A	8.53066	NaN	7.57686	7.39757	NaN	7.76745	7.8864	7.13418	7.76826	7.43883	7.30662	NaN	7.32461	31.9232	13	13	12	62.7	62.7	62.7	27.893	0	181.47	191	0	31	12	0	27	37	9	25	21	19	0	10	0	58.6	58.6	0	62.2	58.6	53.4	59	49	44.6
SNRNP200	O75643	O75643	U5 small nuclear ribonucleoprotein 200 kDa helicase	8.53065	4.19176	6.96072	7.39102	4.65287	8.01624	7.10476	7.30276	7.93154	7.49747	7.44688	5.07199	7.37983	35.1584	131	131	131	69.1	69.1	69.1	244.5	0	323.31	1449	1	140	90	0	270	137	89	232	177	212	3	98	1.4	44.1	44.4	1	65.4	41.5	47.5	56.9	55.4	56.4
TRIP6	Q15654	Q15654	Thyroid receptor-interacting protein 6	8.53008	NaN	6.97015	7.32228	NaN	7.86165	7.28201	7.11601	7.89049	7.69979	7.65184	NaN	7.49108	32.7286	25	25	25	77.1	77.1	77.1	50.287	0	323.31	275	0	33	14	0	42	36	13	46	36	35	0	20	0	62.6	52.5	0	69.3	62.8	53.6	65.3	57.4	59.5
ACP1	P24666	P24666	Low molecular weight phosphotyrosine protein phosphatase	8.5297	NaN	7.03635	7.80013	NaN	8.09729	7.18076	7.52222	7.91934	6.57305	6.27552	NaN	6.37701	31.505	8	8	8	66.5	66.5	66.5	18.042	0	181.71	103	0	16	12	0	23	13	12	19	4	2	0	2	0	58.9	66.5	0	66.5	58.9	66.5	66.5	19	30.4
MORF4L1	Q9UBU8	Q9UBU8	Mortality factor 4-like protein 1	8.52956	NaN	7.45379	7.45758	NaN	8.01469	7.49089	7.16625	7.87047	7.4055	7.27052	NaN	7.14678	32.3346	20	20	17	51.9	51.9	44.5	41.473	0	187.87	207	0	42	14	0	31	31	11	32	19	18	0	9	0	51.1	43.9	0	49.4	50.8	32.6	49.4	34.3	36.5
CBX3	Q13185	Q13185	Chromobox protein homolog 3	8.52878	6.70445	7.17987	7.50307	NaN	7.70442	7.08693	6.8332	7.4807	7.5677	7.51884	7.96832	7.36154	31.332	12	12	10	68.3	68.3	59.6	20.811	0	90.175	106	5	11	7	0	12	7	3	8	15	17	13	8	40.4	39.3	45.9	0	52.5	38.8	29.5	45.4	52.5	52.5
GSTP1	P09211	P09211	Glutathione S-transferase P	8.52655	5.32728	NaN	8.19858	5.46648	7.9439	NaN	7.50166	7.58324	6.95838	6.60809	5.62408	6.79173	31.6465	9	9	9	59.5	59.5	59.5	23.356	0	99.921	65	1	0	15	1	13	0	9	11	7	4	1	3	9	0	54.8	5.2	50	0	40	45.2	45.2	23.3
NCOA5	Q9HCD5	Q9HCD5	Nuclear receptor coactivator 5	8.52631	NaN	7.21701	7.31114	NaN	7.68252	7.49647	7.01364	7.83497	7.74129	7.72405	5.63121	7.50903	32.4937	23	23	23	61.8	61.8	61.8	65.536	0	185.78	277	0	31	10	0	32	40	11	36	44	46	2	25	0	49.9	41.1	0	51.3	55.8	41.5	55.4	55.8	60.1
TRA2B	P62995	P62995	Transformer-2 protein homolog beta	8.52587	NaN	6.73898	7.48078	NaN	7.7777	6.72521	6.98753	7.74588	7.63455	7.57741	7.77487	7.45914	31.7818	13	13	11	42.4	42.4	38.9	33.665	0	82.813	139	0	12	8	0	24	8	6	21	17	21	12	10	0	19.8	24.7	0	38.5	16.3	22.2	32.6	35.8	35.8
ABCF1	Q8NE71	Q8NE71	ATP-binding cassette sub-family F member 1	8.52506	NaN	7.62209	7.26297	5.14026	7.90356	7.84346	7.18387	7.74108	7.35363	7.23699	NaN	7.16566	33.529	40	40	40	54.1	54.1	54.1	95.925	0	323.31	535	0	114	28	0	87	121	28	66	41	35	0	15	0	51.6	40	1.7	50.1	50.9	39.8	46.4	40	45.2
NDUFS5	O43920	O43920	NADH dehydrogenase [ubiquinone] iron-sulfur protein 5	8.51887	NaN	7.79183	7.16456	NaN	7.73741	8.08016	6.98153	7.58534	7.1637	6.89448	NaN	6.92214	30.884	5	5	5	50.9	50.9	50.9	12.517	0	35.635	61	0	16	3	0	10	16	3	8	2	2	0	1	0	50.9	30.2	0	39.6	50.9	30.2	30.2	29.2	29.2
RANBP1	P43487	P43487	Ran-specific GTPase-activating protein	8.5178	NaN	NaN	7.94632	NaN	8.02751	NaN	7.4518	7.93737	6.80528	6.5951	6.73768	6.58941	30.8805	6	6	6	54.2	54.2	54.2	23.31	0	46.863	48	0	0	7	2	12	0	5	11	4	3	2	2	0	0	54.2	4.5	54.2	0	54.2	54.2	21.4	16.9
CYCS	P99999;CON__P62894	P99999	Cytochrome c	8.51679	NaN	6.64016	7.84722	NaN	8.0086	6.73093	7.26074	7.89147	7.34885	7.1813	NaN	7.11297	30.8771	6	6	6	55.2	55.2	55.2	11.749	0	31.667	84	0	9	9	0	13	6	6	12	13	10	0	6	0	38.1	47.6	0	55.2	31.4	55.2	55.2	55.2	55.2
ZC3H15	Q8WU90	Q8WU90	Zinc finger CCCH domain-containing protein 15	8.51575	NaN	7.60563	7.28652	NaN	7.92651	7.78365	7.13178	7.69879	7.43177	7.24517	NaN	7.17351	32.8737	22	22	22	58.7	58.7	58.7	48.602	0	323.31	320	0	74	12	0	48	69	15	36	31	24	0	11	0	56.8	32.9	0	54	46.5	45.3	41.5	30.8	26.3
ATP5F1	P24539	P24539	ATP synthase F(0) complex subunit B1, mitochondrial	8.51282	NaN	6.84381	7.63234	NaN	8.00779	7.12662	7.30732	7.83679	7.47561	7.28639	NaN	7.35112	32.279	16	16	16	54.3	54.3	54.3	28.908	0	269.73	206	0	21	14	0	45	16	11	30	31	24	0	14	0	47.3	35.9	0	52.3	37.9	35.9	41.4	46.5	43.4
ASPH	Q12797	Q12797	Aspartyl/asparaginyl beta-hydroxylase	8.51267	NaN	7.67347	6.81809	5.97996	7.12366	7.87984	6.66047	7.0445	7.85811	7.70259	NaN	7.63935	33.1854	36	36	36	45.9	45.9	45.9	85.862	0	323.31	428	0	101	11	0	24	101	13	19	73	54	0	32	0	42.3	17.4	1.2	28.9	40.1	23.5	24.5	41.7	43.7
MAPK1	P28482;Q16659;P31152	P28482	Mitogen-activated protein kinase 1	8.5118	NaN	6.06006	7.68639	5.07671	7.88913	6.43072	7.60398	7.81407	7.58383	7.46442	NaN	7.34427	32.735	24	24	20	74.2	74.2	65.6	41.389	0	178.7	230	0	11	24	0	39	10	26	39	32	32	0	17	0	33.6	61.9	2.5	65	25	69.4	64.4	59.2	59.2
YWHAZ	P63104	P63104	14-3-3 protein zeta/delta	8.50938	6.26323	6.55213	7.9162	5.51575	7.85371	6.82096	7.49969	7.76681	7.47406	7.20347	5.71063	7.31376	32.0749	19	17	16	66.1	66.1	60.4	27.745	0	217.51	166	5	10	18	1	27	13	17	25	21	18	1	10	26.1	36.7	61.6	5.7	45.7	42.9	49.4	49.4	52.2	52.2
IDH2	P48735	P48735	Isocitrate dehydrogenase [NADP], mitochondrial	8.50775	NaN	6.03635	7.52609	5.46468	8.15767	6.11327	7.46786	7.97647	6.80474	6.80249	NaN	6.70609	32.7857	28	28	27	60.4	60.4	60.4	50.909	0	152.23	218	0	11	21	0	67	10	24	51	14	14	0	6	0	20.8	50.4	2.9	60.4	23.5	56	58	29.6	32.1
BAG4	O95429	O95429	BAG family molecular chaperone regulator 4	8.50717	NaN	6.5744	7.53894	NaN	7.88081	6.75977	7.38151	7.88448	7.69194	7.45436	NaN	7.36195	31.8451	16	16	16	56.2	56.2	56.2	49.593	0	146.14	178	0	12	12	0	27	14	12	31	29	26	0	15	0	28.7	40.7	0	48.6	26	46.4	45.5	51.4	45.3
LDHA	P00338	P00338	L-lactate dehydrogenase A chain	8.50699	6.50204	5.51984	8.15869	5.6808	7.84278	5.64636	7.41755	7.41893	7.30683	7.03539	5.60401	7.28488	32.4295	19	19	18	75.9	75.9	72.3	36.688	0	128.44	197	5	6	37	2	28	6	20	25	27	24	1	16	10.5	12	67.2	10.2	67.5	8.4	64.8	45.2	59	53
MRPL14	Q6P1L8	Q6P1L8	39S ribosomal protein L14, mitochondrial	8.50632	NaN	7.52626	7.5406	NaN	7.64489	7.76416	7.31863	7.65888	7.54363	7.42076	NaN	7.35351	31.2574	7	7	7	51	51	51	15.947	0	62.348	123	0	23	8	0	14	24	8	16	12	11	0	7	0	51	41.4	0	51	51	49.7	51	51	51
PRRC2C	Q9Y520	Q9Y520	Protein PRRC2C	8.50402	NaN	7.14479	7.37818	NaN	7.78816	7.36966	7.11321	7.79369	7.6938	7.59549	NaN	7.51235	34.9363	107	107	104	43.3	43.3	42.6	316.91	0	323.31	1411	0	170	70	0	179	189	56	178	223	232	0	114	0	32.5	26.2	0	35.7	31.2	26.1	33.4	35.8	36.7
WDR5	P61964;Q86VZ2	P61964	WD repeat-containing protein 5	8.50304	7.58417	5.21131	7.63898	6.10714	7.84064	5.51837	7.26095	7.69617	7.62812	7.48707	5.46259	7.38162	32.2465	21	21	21	71.3	71.3	71.3	36.588	0	148.23	182	20	0	15	4	29	2	14	29	29	24	1	15	49.4	3.6	58.1	17.4	58.1	3.6	49.7	62	57.2	57.2
CCT4	P50991	P50991	T-complex protein 1 subunit delta	8.50296	6.45516	6.07324	7.68991	NaN	8.05239	6.30923	7.44454	7.9131	7.22655	7.09621	NaN	7.06074	33.2462	30	30	30	68.1	68.1	68.1	57.924	0	229.83	281	6	11	27	0	61	12	27	54	33	32	0	18	14.5	26.7	59.2	0	62.7	23.2	59.7	62.7	48.8	44
TIMM13	Q9Y5L4	Q9Y5L4	Mitochondrial import inner membrane translocase subunit Tim13	8.50286	NaN	6.28457	7.82595	NaN	7.91258	6.04918	7.46139	7.90245	7.41128	7.23469	5.91734	7.14414	30.8309	5	5	5	61.1	61.1	61.1	10.5	0	31.331	43	0	1	4	0	9	2	4	7	6	6	1	3	0	25.3	42.1	0	50.5	10.5	52.6	52.6	36.8	36.8
WDR77	Q9BQA1	Q9BQA1	Methylosome protein 50	8.50174	NaN	6.88431	7.58432	NaN	7.93709	7.28289	7.54366	7.8559	7.43929	7.24376	NaN	7.1456	31.7016	14	14	14	57.6	57.6	57.6	36.724	0	107.93	115	0	10	8	0	19	19	10	19	11	11	0	8	0	24.6	39.2	0	43.6	37.7	39.2	43.6	34.8	34.8
SOX2	P48431;O00570;P41225;O95416	P48431	Transcription factor SOX-2	8.50044	NaN	NaN	7.87082	5.50865	7.75535	NaN	7.83384	7.86537	NaN	NaN	7.63821	NaN	31.4078	14	14	10	44.5	44.5	38.8	34.31	0	75.629	79	0	0	18	0	19	0	15	19	0	0	8	0	0	0	42	2.8	36.3	0	30.3	42.3	0	0
PDIA6	Q15084	Q15084	Protein disulfide-isomerase A6	8.49849	NaN	NaN	7.93752	NaN	7.9638	4.41291	7.3952	7.82721	7.27247	7.13975	NaN	7.07791	32.3189	18	18	18	53.4	53.4	53.4	48.121	0	155.32	173	0	0	28	0	34	0	18	38	22	22	0	11	0	0	48	0	53.4	5.5	39.5	45.9	40.2	40.2
SRPRB	Q9Y5M8	Q9Y5M8	Signal recognition particle receptor subunit beta	8.49812	NaN	7.18806	7.64364	5.27503	8.0133	7.38207	7.3284	7.76924	7.30371	7.15706	5.95588	7.09875	32.2301	17	17	17	65.3	65.3	65.3	29.702	0	140.31	203	0	24	14	0	40	24	17	28	25	20	0	11	0	49.1	56.8	3.3	64.2	56.5	56.8	59.4	62.4	63.1
ZNF706	Q9Y5V0	Q9Y5V0	Zinc finger protein 706	8.49658	NaN	7.03663	7.61313	NaN	8.0125	7.0197	7.51476	7.93214	6.45054	7.24366	NaN	6.99365	29.81	3	3	3	39.5	39.5	39.5	8.4977	0	9.7277	29	0	2	3	0	6	1	3	4	3	5	0	2	0	14.5	30.3	0	39.5	14.5	30.3	30.3	39.5	30.3
DPYSL5	Q9BPU6	Q9BPU6	Dihydropyrimidinase-related protein 5	8.49567	7.41052	NaN	6.69893	6.93661	4.79105	NaN	6.33401	5.72826	NaN	NaN	8.43291	NaN	33.0294	11	11	11	35.1	35.1	35.1	61.421	0	33.39	17	1	0	8	0	0	0	4	1	0	0	3	0	1.2	0	27.5	1.2	2.8	0	13.3	5	0	0
ABCE1	P61221	P61221	ATP-binding cassette sub-family E member 1	8.49467	4.9948	4.71086	7.39888	NaN	8.13184	4.80504	7.28486	7.9653	7.22305	7.09698	NaN	7.03439	33.0767	27	27	27	56.6	56.6	56.6	67.314	0	256.69	243	1	2	24	0	68	1	24	57	28	24	0	14	1.3	2.5	40.4	0	50.4	2.7	44.2	50.4	33.7	33.1
EIF2S1	P05198	P05198	Eukaryotic translation initiation factor 2 subunit 1	8.49107	NaN	7.56793	7.37138	NaN	7.71156	7.84514	7.51903	7.72227	7.22214	7.13309	NaN	7.07052	32.6662	31	31	31	76.5	76.5	76.5	36.112	0	256.21	294	0	59	17	0	38	76	20	28	20	23	1	12	0	65.7	53.7	0	63.2	71.7	60	55.6	57.5	58.7
TCP1	P17987	P17987	T-complex protein 1 subunit alpha	8.49076	6.45699	6.20839	7.8186	4.31124	7.96255	6.35792	7.38833	7.82716	7.37787	7.17249	NaN	7.17114	33.1599	35	35	35	76.8	76.8	76.8	60.343	0	307.38	357	11	17	50	0	72	14	32	60	38	43	0	20	18	30.2	71.4	2	68.7	39.4	60.6	71.2	64.6	71
KRT14	P02533;CON__P02533;CON__Q61782;P35900;CON__P35900;CON__Q9D312;Q99456;CON__Q99456;Q8N1A0;Q7Z3Y9;Q14532;CON__Q8N1A0;CON__Q14532;CON__A2AB72;CON__Q7Z3Y9	P02533;CON__P02533	Keratin, type I cytoskeletal 14	8.48985	7.44426	7.53546	6.26977	6.4655	6.54403	7.72387	5.97438	6.56221	7.81127	7.62473	7.40926	7.68494	33.1095	46	40	12	75	71.2	30.1	51.561	0	323.31	263	45	36	2	14	6	39	3	9	30	29	30	20	52.8	27.8	11.7	25.8	19.1	30.7	11.4	19.7	21.2	21.2
TAF15	Q92804	Q92804	TATA-binding protein-associated factor 2N	8.48873	NaN	7.44719	7.61013	NaN	7.5993	7.60603	7.41115	7.65539	7.50485	7.56757	6.69426	7.15833	33.1059	16	14	14	36	36	36	61.829	0	323.31	108	0	9	12	0	18	14	8	18	10	11	3	5	2.4	21.8	25.5	2.4	33.3	23.8	21.8	27.5	29.6	32.3
LUC7L3	O95232	O95232	Luc7-like protein 3	8.4804	NaN	7.19064	7.12698	NaN	7.67802	7.50295	7.00792	7.61508	7.77994	7.68545	NaN	7.52852	32.4192	13	13	13	26.4	26.4	26.4	51.466	0	207.66	179	0	21	9	0	25	26	9	24	23	28	0	14	0	21.3	22.2	0	26.4	23.4	20.6	24.3	20.6	24.3
FADS2	O95864	O95864	Fatty acid desaturase 2	8.47942	NaN	6.49139	7.5876	NaN	8.13644	6.82098	7.08636	7.91413	6.93374	6.85373	NaN	6.79817	32.338	12	12	12	33.1	33.1	33.1	52.259	0	42.273	142	0	11	10	0	39	16	13	30	9	7	0	7	0	16.9	26.8	0	31.1	18.7	24.5	31.1	21.2	21.2
CPSF4	O95639;A6NMK7	O95639	Cleavage and polyadenylation specificity factor subunit 4	8.47937	NaN	7.09086	7.74412	5.24326	7.71376	7.36222	7.39681	7.87985	7.38734	7.28044	NaN	7.16388	32.1679	15	15	15	68.4	68.4	68.4	30.255	0	160.51	223	0	29	19	0	28	36	19	39	22	21	0	10	0	53.9	61.3	5.6	60.6	56.5	60.6	64.3	46.8	46.8
SLC25A1	P53007	P53007	Tricarboxylate transport protein, mitochondrial	8.47887	NaN	7.38862	6.82145	NaN	8.00724	7.62427	7.14727	7.83464	7.29356	6.99511	NaN	7.15891	32.1662	14	14	14	53.1	53.1	53.1	34.012	0	88.547	145	1	22	4	0	26	22	8	20	16	16	0	10	2.6	47.9	33.1	0	53.1	46	40.5	46	40.5	48.2
NDUFA4	O00483	O00483	Cytochrome c oxidase subunit NDUFA4	8.47608	NaN	7.19131	7.55731	NaN	7.88396	7.34492	7.40961	7.65685	7.50044	7.41941	NaN	7.30103	30.7419	4	4	4	45.7	45.7	45.7	9.3697	0	10.074	39	0	7	2	0	6	5	2	4	5	6	0	2	0	37	27.2	0	45.7	37	27.2	27.2	35.8	35.8
IQGAP1	P46940	P46940	Ras GTPase-activating-like protein IQGAP1	8.47589	NaN	7.72188	6.67933	NaN	7.66017	7.89581	6.57187	7.3011	7.58446	7.45185	NaN	7.42847	34.4961	96	96	93	66.5	66.5	65.1	189.25	0	323.31	1073	0	262	20	0	117	263	24	65	125	125	0	72	0	62.6	28.4	0	58.5	63.2	30.2	42.7	57.5	54.2
CSNK2B	P67870	P67870	Casein kinase II subunit beta	8.4732	6.34821	5.99471	7.63371	NaN	7.97027	6.29519	7.49093	7.95833	7.09405	7.05358	NaN	7.00642	31.4693	10	10	10	61.9	61.9	61.9	24.942	0	73.799	77	2	3	8	0	18	4	8	16	6	8	0	4	8.8	12.6	41.4	0	45.6	16.3	41.4	41.4	39.5	37.7
DDX23	Q9BUQ8	Q9BUQ8	Probable ATP-dependent RNA helicase DDX23	8.47113	NaN	7.04489	7.31641	NaN	7.79624	7.35537	7.03798	7.74621	7.63854	7.55609	NaN	7.51473	33.5328	40	40	40	51.7	51.7	51.7	95.581	0	231.71	460	0	57	25	0	64	63	20	59	73	64	0	35	0	42.9	31.2	0	44.9	41	27.1	44.3	44.3	44.3
SLIRP	Q9GZT3	Q9GZT3	SRA stem-loop-interacting RNA-binding protein, mitochondrial	8.47068	NaN	6.30194	7.67781	NaN	7.99902	6.48538	7.26285	7.85149	7.29605	7.22011	NaN	7.24042	31.139	8	8	8	78	78	78	12.349	0	48.327	87	0	5	8	0	18	4	7	17	10	12	0	6	0	34.9	57.8	0	67	36.7	57.8	68.8	65.1	68.8
HMGB1	P09429;B2RPK0	P09429	High mobility group protein B1	8.47032	NaN	6.38176	8.19915	5.74208	7.76361	6.58182	7.47914	7.36949	6.70041	6.60774	6.79851	6.53793	30.9452	11	11	9	40.5	40.5	30.7	24.893	0	70.592	74	0	3	18	0	14	5	11	10	4	5	2	2	0	12.6	40.5	12.6	39.5	19.1	39.5	32.6	20.5	20.5
KRT2	P35908;CON__P35908v2;CON__P35908;CON__Q9R0H5	P35908;CON__P35908v2;CON__P35908	Keratin, type II cytoskeletal 2 epidermal	8.46827	7.72649	6.75013	7.0664	7.01068	7.3635	7.0421	7.0258	7.50857	7.47716	7.30244	7.80789	7.33965	33.4164	55	49	34	87.2	83.4	70.1	65.432	0	323.31	350	86	11	18	27	25	22	13	30	26	16	59	17	64.3	20.3	41.2	36	41.9	44.4	32.9	45.2	40.8	42.1
WDR61	Q9GZS3	Q9GZS3	WD repeat-containing protein 61;WD repeat-containing protein 61, N-terminally processed	8.46776	NaN	6.00035	7.6145	NaN	7.73743	NaN	7.35572	7.82016	7.67064	7.54776	NaN	7.41303	32.0361	14	14	14	60	60	60	33.58	0	153.49	160	0	2	17	0	28	0	16	36	24	24	0	13	0	9.5	51.8	0	51.5	0	60	60	48.2	53.8
BAIAP2	Q9UQB8	Q9UQB8	Brain-specific angiogenesis inhibitor 1-associated protein 2	8.4651	NaN	6.94789	7.44428	NaN	7.92613	7.07871	7.13178	7.83709	7.53058	7.35788	NaN	7.29642	33.2904	31	31	31	66.3	66.3	66.3	60.867	0	278.57	414	0	46	26	0	67	49	23	63	59	54	0	27	0	50	52.4	0	59.6	58.5	51.6	59.6	61.6	57.6
HABP4	Q5JVS0	Q5JVS0	Intracellular hyaluronan-binding protein 4	8.45924	NaN	6.46247	7.70747	NaN	7.81438	6.76512	7.45151	7.96032	7.30492	7.07886	NaN	7.05092	32.3489	14	14	14	45	45	45	45.785	0	102.16	183	0	14	21	0	32	15	18	33	22	19	0	9	0	28.6	40.4	0	43.1	36.8	42.4	40.9	42.4	37.8
CSTF1	Q05048	Q05048	Cleavage stimulation factor subunit 1	8.45687	NaN	5.36095	7.62022	NaN	7.58347	5.48394	7.52552	7.97326	7.52917	7.39808	NaN	7.28713	32.1806	15	15	15	50.8	50.8	50.8	48.357	0	159.75	137	0	3	14	0	17	1	12	24	27	27	0	12	0	5.8	44.5	0	33.6	6	45	39.2	41.8	37.6
CDKN2AIP	Q9NXV6	Q9NXV6	CDKN2A-interacting protein	8.4567	NaN	7.01064	7.47518	NaN	7.57579	7.33782	7.48447	7.69174	7.68967	7.52638	NaN	7.38833	33.0925	29	29	29	58.1	58.1	58.1	61.124	0	323.31	339	0	41	22	0	36	46	23	41	55	53	0	22	0	49	43.3	0	45.5	53.6	39.5	41.4	50.3	52.1
TBL1XR1	Q9BZK7	Q9BZK7	F-box-like/WD repeat-containing protein TBL1XR1	8.45309	NaN	NaN	7.30651	4.82498	7.69633	NaN	7.24854	7.55672	7.81247	7.73509	NaN	7.6107	32.4729	19	19	13	56.6	56.6	41.1	55.594	0	311.98	214	0	0	15	0	35	0	18	25	47	52	0	22	0	0	35.6	2.5	35.8	0	37.9	32.7	52.9	52.9
NXF1	Q9UBU9	Q9UBU9	Nuclear RNA export factor 1	8.45157	NaN	7.55641	7.08066	NaN	7.67537	7.80804	6.79247	7.68761	7.43107	7.37533	NaN	7.2444	32.9824	31	31	31	67.2	67.2	67.2	70.182	0	323.31	414	0	78	18	0	52	83	16	42	46	55	0	24	0	59.8	52.2	0	59.8	61.1	29.9	56.1	52.3	59.3
FAM103A1	Q9BTL3	Q9BTL3	RNMT-activating mini protein	8.45108	NaN	7.31856	7.60619	NaN	7.78181	7.52017	7.30235	7.79246	7.318	7.12577	NaN	7.05979	31.0739	6	6	6	65.3	65.3	65.3	14.381	0	61.158	85	0	12	7	0	14	15	7	16	6	5	0	3	0	65.3	50	0	56.8	56.8	56.8	56.8	44.1	44.1
RPL7A	P62424	P62424	60S ribosomal protein L7a	8.44911	6.27049	6.47502	7.8987	5.39928	7.71007	6.88262	7.22194	7.48169	7.51828	7.28553	7.28174	7.29316	31.3893	14	14	14	44.4	44.4	44.4	29.995	0	69.057	125	5	7	18	0	14	9	9	14	21	16	5	7	22.6	18	38	5.3	36.5	28.6	33.5	29.7	39.5	39.5
RPL29	P47914	P47914	60S ribosomal protein L29	8.44778	NaN	7.39651	7.53005	6.66556	7.48559	7.79103	7.1118	7.48865	7.551	7.22227	7.09139	7.21056	30.0629	2	2	2	14.5	14.5	14.5	17.752	0	8.2154	26	0	4	1	2	3	6	2	2	2	2	1	1	0	14.5	9.4	9.4	14.5	14.5	14.5	9.4	14.5	14.5
TSG101	Q99816	Q99816	Tumor susceptibility gene 101 protein	8.44711	NaN	5.06119	7.72603	NaN	7.78798	5.23111	7.45773	7.7055	7.60347	7.41224	NaN	7.29411	32.0607	18	18	18	49.5	49.5	49.5	43.944	0	120.89	167	0	2	19	0	28	3	13	27	32	29	0	14	0	6.2	35.9	0	45.1	9.2	33.1	42.6	37.9	37.9
MRPS7	Q9Y2R9	Q9Y2R9	28S ribosomal protein S7, mitochondrial	8.44662	NaN	7.05983	7.23162	NaN	7.7349	7.47963	6.83992	7.59949	7.7209	7.56396	NaN	7.48755	31.7595	16	16	16	56.2	56.2	56.2	28.134	0	105.77	182	0	22	8	0	23	31	8	21	31	26	0	12	0	40.9	38.4	0	45.9	55.8	31.8	38.4	56.2	56.2
HNRNPAB	Q99729	Q99729	Heterogeneous nuclear ribonucleoprotein A/B	8.44609	6.94633	6.9518	7.58655	NaN	7.80483	6.8746	7.18808	7.70663	7.56939	7.31124	6.98917	7.25498	31.7577	15	15	15	32.8	32.8	32.8	36.224	0	90.914	134	5	19	10	0	18	11	10	17	17	15	4	8	18.1	20.8	21.1	0	23.5	15.7	23.5	23.2	17.2	17.2
TMEM33	P57088	P57088	Transmembrane protein 33	8.44598	NaN	7.12222	7.55342	NaN	7.9303	7.35761	7.08404	7.72809	7.34663	7.20831	NaN	7.2624	31.3789	8	8	8	33.6	33.6	33.6	27.978	0	42.869	99	0	13	8	0	15	14	6	12	11	13	0	7	0	19	30.4	0	33.6	22.3	30.4	26.7	29.1	26.3
NOP9	Q86U38	Q86U38	Nucleolar protein 9	8.44598	NaN	7.32397	7.08923	NaN	7.82255	7.58463	7.33644	7.86282	7.23104	7.22961	NaN	7.09293	32.9149	26	26	26	58.5	58.5	58.5	69.437	0	323.31	341	0	63	17	0	53	67	22	52	26	27	0	14	0	52.4	42	0	47.8	50	35.1	47.8	41	43.2
DNAJB11	Q9UBS4	Q9UBS4	DnaJ homolog subfamily B member 11	8.445	5.91691	7.08881	7.49625	6.66491	7.88965	7.42149	7.14286	7.77454	7.32599	7.21059	6.24423	7.11421	32.1411	13	13	13	38.5	38.5	38.5	40.513	0	124.79	147	1	24	11	0	25	24	9	19	14	13	0	7	2.5	27.9	27.9	2.2	36	27.9	27.9	27.9	23.5	23.5
SEC61B	P60468	P60468	Protein transport protein Sec61 subunit beta	8.44248	NaN	7.2642	7.12222	5.79126	7.77	7.72509	6.89409	7.65374	7.49574	7.36029	NaN	7.409	30.6303	3	3	3	37.5	37.5	37.5	9.9743	0	14.21	36	0	4	1	0	4	7	1	4	7	6	0	2	0	21.9	10.4	21.9	21.9	37.5	10.4	37.5	37.5	37.5
LIN28A	Q9H9Z2	Q9H9Z2	Protein lin-28 homolog A	8.44174	NaN	NaN	NaN	NaN	8.20909	NaN	NaN	8.05953	NaN	NaN	NaN	NaN	31.6278	12	12	12	67.9	67.9	67.9	22.743	0	103.76	57	0	0	0	0	29	0	0	28	0	0	0	0	0	0	0	0	67.9	0	0	64.6	0	0
EMD	P50402	P50402	Emerin	8.44077	6.9034	6.6698	7.2463	5.90917	7.76246	7.11631	7.2402	7.84344	7.58879	7.37234	6.13335	7.36171	31.847	14	14	14	73.2	73.2	73.2	28.994	0	127.1	163	7	12	7	2	25	17	11	25	23	22	1	11	20.5	33.9	39.8	4.7	60.6	49.2	38.6	60.6	61.8	73.2
CCT3	P49368	P49368	T-complex protein 1 subunit gamma	8.43845	5.93047	6.60742	7.75961	NaN	7.96564	6.63651	7.21056	7.60127	7.3724	7.25854	NaN	7.24187	32.9861	31	31	31	63.7	63.7	63.7	60.533	0	207.12	307	4	24	29	0	56	27	23	46	39	40	0	19	13	42.2	53.6	0	57.1	36	42.4	50.3	38.7	43.1
TJP1	Q07157	Q07157	Tight junction protein ZO-1	8.43812	NaN	6.58846	6.69607	NaN	7.56542	6.80887	6.49575	7.5203	7.87987	7.80245	NaN	7.66869	34.3346	82	82	82	63.3	63.3	63.3	195.46	0	323.31	854	0	58	24	0	116	53	20	92	192	197	0	102	0	28.2	21.2	0	48.5	31.7	16.4	48.9	59.8	62.4
VDAC2	P45880	P45880	Voltage-dependent anion-selective channel protein 2	8.43675	5.80153	6.4759	7.47803	NaN	8.18013	6.78993	7.04964	7.7677	6.68981	6.61327	4.90183	6.5121	31.9332	14	14	14	62.9	62.9	62.9	31.566	0	117.68	125	3	11	12	0	38	12	8	22	7	8	0	4	10.9	39.5	47.3	0	62.9	47.3	42.5	50	25.5	24.8
EEF1G	P26641	P26641	Elongation factor 1-gamma	8.43553	NaN	6.30694	7.78127	NaN	7.95004	6.38931	7.27284	7.69353	7.29927	7.16334	NaN	7.20271	32.6661	20	20	20	61.3	61.3	61.3	50.118	0	145.7	268	0	17	30	0	61	13	25	45	29	28	0	20	0	33	56.5	0	54.5	15.1	53.1	56.8	42.1	46.9
RHOA	P61586	P61586	Transforming protein RhoA	8.43503	NaN	5.14554	7.57664	NaN	8.02028	6.00113	7.19042	7.92865	6.97779	6.99278	NaN	6.9518	31.1905	12	12	5	75.1	75.1	32.6	21.768	0	113.56	109	0	2	12	0	32	3	9	24	11	10	0	6	0	4.7	53.9	0	61.7	10.4	51.8	51.8	22.8	22.8
HSD17B12	Q53GQ0	Q53GQ0	Very-long-chain 3-oxoacyl-CoA reductase	8.4339	NaN	7.0013	7.42975	NaN	8.02743	7.12054	7.21838	7.76307	7.25837	7.03727	NaN	7.05778	31.9237	14	14	14	53.8	53.8	53.8	34.324	0	112.95	190	0	29	16	0	41	27	13	27	18	12	0	7	0	53.2	49	0	53.8	53.2	48.7	45.8	48.1	42
SLC30A7	Q8NEW0	Q8NEW0	Zinc transporter 7	8.4331	NaN	6.11598	7.18625	NaN	7.67105	6.35052	6.94563	7.64822	7.78873	7.67422	NaN	7.6362	31.8215	6	6	6	19.7	19.7	19.7	41.625	0	168.78	86	0	5	4	0	12	5	5	12	17	17	0	9	0	13.3	13.3	0	19.7	10.9	16.2	13.3	16.2	16.2
UPF1	Q92900	Q92900	Regulator of nonsense transcripts 1	8.4302	NaN	6.61342	7.54078	NaN	7.92894	6.92371	7.16803	7.74726	7.47179	7.30166	NaN	7.22735	33.7859	57	57	57	64.7	64.7	64.7	124.34	0	323.31	617	0	51	47	0	123	58	45	107	78	69	0	39	0	40.1	45.6	0	60.1	38.6	42	53.4	51.4	48.2
TACO1	Q9BSH4	Q9BSH4	Translational activator of cytochrome c oxidase 1	8.42991	NaN	NaN	7.5083	NaN	7.87333	5.12271	7.58755	7.93213	7.15534	7.07889	NaN	7.06141	31.8109	9	9	9	49.5	49.5	49.5	32.477	0	140.7	70	0	0	10	0	16	0	6	15	9	9	0	5	0	0	46.8	0	45.8	8.8	43.1	46.8	42.8	38
CPSF3	Q9UKF6	Q9UKF6	Cleavage and polyadenylation specificity factor subunit 3	8.42849	NaN	6.59184	7.71793	NaN	7.69986	6.74699	7.42088	7.83312	7.4468	7.28015	NaN	7.17336	33.0863	32	32	32	62.3	62.3	62.3	77.485	0	302.89	311	0	27	37	0	51	20	31	58	37	36	0	14	0	33.3	52	0	49.7	23.5	49	49.7	50.7	51.8
ZNF787	Q6DD87	Q6DD87	Zinc finger protein 787	8.42672	NaN	6.42912	7.2921	NaN	7.73284	7.1176	7.3373	7.82999	7.59461	7.39662	NaN	7.3818	31.8003	17	17	17	63.4	63.4	63.4	40.428	0	211.12	177	0	8	11	0	32	20	17	36	20	21	0	12	0	18.1	44	0	59.9	40.1	40.3	55.8	42.9	46.3
RNMT	O43148	O43148	mRNA cap guanine-N7 methyltransferase	8.42444	NaN	7.33135	7.43207	NaN	7.70833	7.57734	7.24586	7.7208	7.38743	7.27112	NaN	7.17886	32.6292	29	29	29	54.6	54.6	54.6	54.843	0	235.23	326	0	58	19	0	43	57	21	38	36	37	0	17	0	48.3	33.8	0	44.5	50.2	38.9	43.1	46.6	46.6
ACTBL2	Q562R1	Q562R1	Beta-actin-like protein 2	8.42303	NaN	NaN	NaN	NaN	8.41969	NaN	NaN	6.30873	NaN	NaN	NaN	NaN	32.3731	10	1	1	21.5	4.8	4.8	42.003	0.001058	3.0315	3	0	0	0	0	1	0	0	2	0	0	0	0	6.9	11.4	11.4	4.3	19.4	11.2	11.2	19.1	14.4	14.4
CLP1	Q92989	Q92989	Polyribonucleotide 5-hydroxyl-kinase Clp1	8.42275	NaN	6.81974	7.54866	NaN	7.71892	6.92928	7.35757	7.71044	7.57865	7.45405	NaN	7.33068	32.1497	13	13	13	34.4	34.4	34.4	47.645	0	80.55	171	0	20	13	0	24	17	14	22	26	24	0	11	0	27.5	27.1	0	28.9	24.2	32.2	27.1	26.8	26.8
RPL3	P39023;Q92901	P39023	60S ribosomal protein L3	8.41895	5.88324	7.11103	7.74958	5.95297	7.67643	7.41744	7.1983	7.51359	7.36357	7.20121	7.23689	7.12564	32.2891	19	19	19	46.7	46.7	46.7	46.108	0	142.29	202	3	23	20	1	26	36	14	22	21	17	9	10	4	36.5	34.5	6.5	43.2	32.5	36.5	36.5	30.5	31.3
WDR33	Q9C0J8	Q9C0J8	pre-mRNA 3 end processing protein WDR33	8.41895	NaN	6.90945	7.71804	4.96248	7.59218	7.21924	7.34329	7.77117	7.46385	7.27869	NaN	7.23267	33.6396	50	50	50	51.6	51.6	51.6	145.89	0	323.31	694	0	71	64	0	82	77	55	109	98	85	0	53	0	33.2	44.1	1	43.9	36.9	40.1	46.1	49.6	48.1
NME2;NME2P1	P22392;O60361	P22392;O60361	Nucleoside diphosphate kinase B;Putative nucleoside diphosphate kinase	8.41833	6.28472	NaN	8.09311	NaN	7.82396	NaN	7.22737	7.43255	7.08232	6.71339	NaN	6.91896	31.4245	10	10	6	74.3	74.3	44.1	17.298	0	39.278	81	1	0	18	0	19	0	8	13	9	7	0	6	7.9	0	68.4	0	74.3	0	50.7	55.9	31.6	44.1
SSR1	P43307	P43307	Translocon-associated protein subunit alpha	8.41529	NaN	7.61523	7.06856	NaN	7.56757	7.76066	6.80419	7.41034	7.55495	7.35124	NaN	7.34706	31.1249	4	4	4	21	21	21	32.235	0	68.352	82	0	15	4	0	9	16	4	8	11	9	0	6	0	21	21	0	21	21	21	21	21	21
MRPL40	Q9NQ50	Q9NQ50	39S ribosomal protein L40, mitochondrial	8.41451	NaN	7.53651	7.15369	NaN	7.68196	7.67444	7.02239	7.5936	7.4706	7.2668	NaN	7.25402	31.2743	9	9	9	42.2	42.2	42.2	24.49	0	101.48	149	0	30	6	0	19	27	7	21	17	14	0	8	0	41.7	28.6	0	41.7	37.9	41.7	42.2	42.2	42.2
TMPO	P42167	P42167	Lamina-associated polypeptide 2, isoforms beta/gamma;Thymopoietin;Thymopentin	8.4137	NaN	7.18811	7.21285	NaN	7.91049	7.50531	7.26366	7.73367	7.29088	7.09096	NaN	6.98794	32.4091	20	11	11	59.5	30.2	30.2	50.67	0	148.53	180	0	36	8	0	32	34	10	18	16	17	0	9	2.6	54.6	48.5	5.5	55.1	54	51.1	52.9	54	54
DNAJA2	O60884	O60884	DnaJ homolog subfamily A member 2	8.41333	6.82459	6.77891	7.29844	NaN	7.91596	7.06688	7.40106	7.79843	7.28749	7.12824	NaN	7.06126	32.2704	22	22	22	68.2	68.2	68.2	45.745	0	208.87	245	6	18	18	0	49	21	21	36	31	28	1	16	16.5	31.1	44.7	0	60.9	42.5	55.8	54.9	46.8	45.1
RPL7	P18124	P18124	60S ribosomal protein L7	8.41243	5.52906	5.81068	7.98865	5.44224	7.6623	5.79943	7.44397	7.62826	7.30863	7.00277	5.99217	7.06206	31.5305	15	15	15	49.2	49.2	49.2	29.225	0	61.805	97	0	4	18	1	14	4	11	16	10	12	2	5	2.8	12.9	38.7	4.4	34.7	9.7	30.2	34.3	40.3	36.7
TPM1	P09493	P09493	Tropomyosin alpha-1 chain	8.41197	NaN	6.32787	7.14376	5.41536	7.11836	6.50879	5.48098	8.32541	6.54795	6.65197	6.31171	6.55855	31.944	24	24	13	62.3	62.3	38.4	32.708	0	128.61	93	0	6	6	0	12	2	1	55	2	3	3	3	0	18.3	15.1	2.5	23.9	8.1	4.6	59.9	9.9	5.3
RPL8	P62917	P62917	60S ribosomal protein L8	8.41015	6.36222	7.05683	7.47513	5.99163	7.56659	7.3326	7.54104	7.82323	7.23218	6.93039	7.2513	6.97636	31.3973	14	14	14	49.8	49.8	49.8	28.024	0	88.452	80	3	12	6	2	9	11	4	7	9	5	9	3	16.7	25.7	37.4	10.1	36.6	35.4	26.5	26.5	28	39.7
UPF3B	Q9BZI7	Q9BZI7	Regulator of nonsense transcripts 3B	8.40807	NaN	7.02296	7.42924	4.98461	7.76812	7.33776	7.22165	7.80795	7.36406	7.26607	NaN	7.19036	32.1009	24	24	24	39.5	39.5	39.5	57.761	0	182.97	227	0	23	14	0	36	39	14	37	26	25	0	13	0	30.6	32.5	2.1	36.9	28.2	34.6	35	33.5	31.1
CSNK2A1;CSNK2A3	P68400;Q8NEV1	P68400;Q8NEV1	Casein kinase II subunit alpha;Casein kinase II subunit alpha 3	8.40732	6.02444	4.68696	7.65484	NaN	7.85373	5.07126	7.40644	7.75371	7.38229	7.24802	NaN	7.13472	32.0985	19	19	19	57.5	57.5	57.5	45.143	0	99.239	157	3	1	20	0	37	2	17	32	21	16	0	8	19.9	4.6	51.7	0	55.5	4.6	51.7	55.5	48.6	48.6
MAP4K4	O95819;Q9NRD5	O95819	Mitogen-activated protein kinase kinase kinase kinase 4	8.40596	4.91453	6.25561	7.45068	NaN	7.75838	6.51518	7.27017	7.80273	7.5376	7.40432	NaN	7.34175	33.6519	50	50	34	46.6	46.6	35.8	142.1	0	313.95	509	1	24	43	0	93	31	41	87	80	73	0	36	0.6	16.6	37	0	40.2	17.5	31.4	40	40.4	37.9
TIMM50	Q3ZCQ8	Q3ZCQ8	Mitochondrial import inner membrane translocase subunit TIM50	8.40531	6.36691	6.74417	7.27962	NaN	7.90279	7.00617	7.12356	7.80708	7.41926	7.29312	NaN	7.1447	31.6223	11	11	11	37.7	37.7	37.7	39.646	0	150.96	144	4	14	10	0	25	16	12	26	17	14	0	6	17	29.7	25.5	0	29.7	32	32	32	28.9	28.9
KPNA3	O00505	O00505	Importin subunit alpha-4	8.40507	NaN	6.58932	7.28355	NaN	7.84068	7.02657	7.4659	7.90879	7.2169	7.13704	NaN	7.02706	31.921	16	16	13	46.1	46.1	40.3	57.81	0	205.22	183	0	14	15	0	35	23	15	31	19	19	0	12	0	26.1	44.1	0	46.1	41.8	41.1	46.1	40.7	41.3
AURKA	O14965	O14965	Aurora kinase A	8.40197	NaN	7.02011	7.64602	NaN	7.87593	7.16245	7.36207	7.70321	7.18729	7.03096	NaN	6.91734	32.3702	19	19	18	62.3	62.3	60.3	45.809	0	112.05	187	0	21	15	0	32	30	9	28	24	18	0	10	0	40.9	52.6	0	57.6	48.4	35.5	52.9	42.9	44.9
XRCC5	P13010	P13010	X-ray repair cross-complementing protein 5	8.40111	5.53608	6.65861	7.58156	NaN	7.63127	7.00415	7.39943	7.75881	7.55267	7.31633	5.81674	7.21349	33.1558	44	44	44	74	74	74	82.704	0	323.31	425	4	30	38	0	56	43	36	68	63	56	3	28	9.8	36.5	60	0	63.5	43.6	54.8	64.9	57.2	64.3
CLPX	O76031	O76031	ATP-dependent Clp protease ATP-binding subunit clpX-like, mitochondrial	8.40102	NaN	6.43835	7.34889	NaN	8.01995	6.63876	7.09805	7.90462	6.97601	6.88383	NaN	6.88793	33.2295	33	33	33	64.1	64.1	64.1	69.223	0	186.65	311	0	25	26	0	78	29	26	57	28	26	0	16	0	31.6	52.1	0	64	35.2	46.6	53.2	36.7	43.1
DIDO1	Q9BTC0	Q9BTC0	Death-inducer obliterator 1	8.40047	NaN	7.03439	7.21901	NaN	7.4606	7.33806	6.93611	7.55592	7.76833	7.60204	4.57499	7.47884	34.6871	95	95	95	58.4	58.4	58.4	243.87	0	323.31	1182	0	144	61	0	100	160	47	120	226	215	1	108	0	44.3	39.1	0	39.7	48.3	35.2	45.4	49.8	49.7
CDK12	Q9NYV4	Q9NYV4	Cyclin-dependent kinase 12	8.40023	NaN	6.71497	7.39839	NaN	7.84058	7.00458	7.19962	7.85525	7.37181	7.24192	NaN	7.12199	33.8118	46	46	38	42.3	42.3	36.1	164.15	0	323.31	579	0	61	39	0	98	57	39	105	72	70	0	38	0	29.3	35.2	0	39.3	28.7	33.6	39.5	36.8	37.9
RPL14	P50914	P50914	60S ribosomal protein L14	8.40005	6.12571	6.32795	7.80276	5.32687	7.69701	6.70205	7.3184	7.66045	7.306	7.15458	7.22614	7.05423	30.4893	5	5	5	21.4	21.4	21.4	23.432	0	16.39	61	1	4	6	2	9	8	5	9	5	5	5	2	5.1	16.3	20.9	11.2	20.9	20.9	20.9	20.9	15.8	20.9
MPG	P29372	P29372	DNA-3-methyladenine glycosylase	8.39973	NaN	7.447	7.31158	NaN	7.74515	7.67844	7.21301	7.6144	7.31046	7.05884	NaN	6.99428	31.8102	12	12	12	54.4	54.4	54.4	32.868	0	123.78	157	0	28	9	0	24	31	10	20	13	14	0	8	0	51	41.3	0	48.3	50.3	41.3	44.3	37.6	37.6
GBAS	O75323	O75323	Protein NipSnap homolog 2	8.39914	NaN	4.92621	7.527	NaN	7.80377	5.19421	7.38171	7.67618	7.49867	7.44398	NaN	7.34832	31.8082	13	12	12	65.7	62.9	62.9	33.742	0	101.28	120	0	1	12	0	32	1	14	18	18	18	0	6	0	3.1	41.6	0	62.6	3.1	44.1	53.5	44.8	29.4
RBM33	Q96EV2	Q96EV2	RNA-binding protein 33	8.39832	NaN	6.92435	7.626	NaN	7.56059	7.151	7.45254	7.64327	7.56477	7.33413	NaN	7.26517	33.0686	30	30	30	34.5	34.5	34.5	129.98	0	200.48	368	0	38	29	0	39	48	37	47	56	52	0	22	0	22.7	31.5	0	25.4	24.4	31.6	29.5	29.7	29.7
TRIM28	Q13263	Q13263	Transcription intermediary factor 1-beta	8.39014	5.87721	6.36896	7.65953	NaN	7.82604	6.43284	7.30402	7.70474	7.37873	7.14743	6.44509	7.19134	32.6788	27	27	27	53.2	53.2	53.2	88.549	0	213.91	308	3	26	30	0	57	18	26	52	37	31	7	21	4.2	38.8	37.8	0	41	27.3	41	41.1	36.8	34.5
NELFA	Q9H3P2	Q9H3P2	Negative elongation factor A	8.38963	NaN	7.39046	6.8618	NaN	7.88615	7.56103	7.03298	7.66871	7.20612	7.14959	NaN	7.09576	32.3933	19	19	19	61	61	61	57.276	0	198.16	290	0	54	9	0	52	54	17	42	22	25	0	15	0	57.4	27.5	0	61	54	40.7	53.2	50.9	48.3
PRC1	O43663	O43663	Protein regulator of cytokinesis 1	8.38587	NaN	7.48323	7.03294	5.36795	7.5568	7.67028	7.20153	7.51622	7.4565	7.38065	NaN	7.24276	32.7641	37	37	37	68.1	68.1	68.1	71.606	0	323.31	352	0	93	9	0	25	86	17	23	40	39	0	20	0	61.5	26	1.5	34.4	60.5	38.5	26	42.7	50.2
SCYL1	Q96KG9	Q96KG9	N-terminal kinase-like protein	8.38117	NaN	6.76561	7.15397	NaN	7.76748	7.03286	7.03806	7.75005	7.54601	7.41501	NaN	7.35803	32.9291	33	33	33	54	54	54	89.63	0	254.81	362	0	39	17	0	59	37	22	53	58	49	0	28	0	32.9	24.5	0	39.7	26.2	29.5	42.2	40.6	40.7
ALKBH5	Q6P6C2	Q6P6C2	RNA demethylase ALKBH5	8.37822	NaN	7.20213	7.40183	NaN	7.53471	7.48214	7.35782	7.61547	7.49773	7.34147	NaN	7.19557	32.0018	17	17	17	49	49	49	44.255	0	188.7	231	0	31	17	0	29	41	18	31	27	24	0	13	0	44.7	39.1	0	42.9	42.9	43.9	42.9	44.7	44.7
ENY2	Q9NPA8	Q9NPA8	Transcription and mRNA export factor ENY2	8.3778	NaN	6.70668	6.91517	NaN	7.84017	7.02469	6.98234	7.99592	7.06963	7.15649	NaN	7.03403	30.1523	4	4	4	36.6	36.6	36.6	11.528	0	21.615	48	0	8	2	0	8	7	1	6	5	8	0	3	0	36.6	25.7	0	36.6	32.7	16.8	27.7	36.6	36.6
PLEKHA5	Q9HAU0	Q9HAU0	Pleckstrin homology domain-containing family A member 5	8.3757	NaN	7.04198	7.09409	NaN	7.70644	7.37094	6.91178	7.70449	7.54492	7.38964	NaN	7.32901	33.7062	54	54	54	66.9	66.9	66.9	127.46	0	323.31	643	0	85	30	0	91	97	32	102	79	85	0	42	0	58.9	39.3	0	54.8	58.8	41.4	57.4	54.6	53.9
NDUFA10	O95299	O95299	NADH dehydrogenase [ubiquinone] 1 alpha subcomplex subunit 10, mitochondrial	8.37544	NaN	6.62247	7.08736	NaN	7.90003	6.96051	7.43363	7.77079	7.31052	7.12532	NaN	7.09587	31.9926	13	13	13	39.2	39.2	39.2	40.75	0	88.385	126	0	7	8	0	27	11	12	26	15	14	0	6	0	23.1	31.5	0	36.6	21.1	35.2	37.7	29.6	29.6
DKC1	O60832	O60832	H/ACA ribonucleoprotein complex subunit 4	8.37267	NaN	7.08647	7.21168	NaN	7.70353	7.44422	6.97256	7.62175	7.56083	7.35725	NaN	7.27098	32.6714	27	27	27	56.6	56.6	56.6	57.673	0	215.59	320	0	42	17	0	40	58	13	36	49	42	0	23	0	38.7	40.5	0	51	42.6	24.9	35.8	40.5	44.4
MOGS	Q13724	Q13724	Mannosyl-oligosaccharide glucosidase	8.37101	NaN	7.35317	7.18281	5.17725	7.84681	7.58926	7.04961	7.7004	7.03415	6.87899	NaN	6.91146	33.1654	42	42	42	72.6	72.6	72.6	91.916	0	323.31	483	0	86	28	0	92	93	27	72	34	31	0	20	0	53.6	40.3	1.1	59	54.7	36.3	53	40.6	42.4
DHX38	Q92620	Q92620	Pre-mRNA-splicing factor ATP-dependent RNA helicase PRP16	8.36935	NaN	7.1719	7.23955	NaN	7.64133	7.38595	7.0658	7.64765	7.51813	7.39568	NaN	7.29774	33.6603	55	55	54	53.6	53.6	52.9	140.5	0	323.31	659	0	90	34	0	84	113	37	79	93	86	0	43	0	43.8	37.1	0	46.6	42.1	37.4	46.6	44.8	43.4
RPN1	P04843	P04843	Dolichyl-diphosphooligosaccharide--protein glycosyltransferase subunit 1	8.36925	4.70741	7.06017	7.67981	NaN	7.69899	7.15177	7.09174	7.55292	7.40509	7.28409	NaN	7.24878	32.972	28	28	28	56.2	56.2	56.2	68.569	0	222.22	299	1	38	31	0	47	35	20	39	33	36	0	19	2.5	43.5	47.6	0	45.1	50.1	37.7	45	44.2	41.2
PRPF6	O94906	O94906	Pre-mRNA-processing factor 6	8.3691	4.56424	7.10921	7.22238	5.73927	7.73984	7.32077	7.01728	7.65631	7.42267	7.38214	NaN	7.33542	33.609	50	50	50	59.1	59.1	59.1	106.92	0	323.31	601	1	76	36	0	102	88	36	85	68	72	0	37	1.3	42.3	43.9	1.7	49.6	48.5	42.2	49.4	47.7	51.6
GPKOW	Q92917	Q92917	G patch domain and KOW motifs-containing protein	8.3686	NaN	5.94819	7.34098	5.17313	7.83504	6.4229	7.178	7.74905	7.4635	7.33478	NaN	7.25037	32.6579	24	24	24	67.4	67.4	67.4	52.228	0	323.31	257	0	9	19	0	45	18	18	46	40	44	0	18	0	22.9	47.7	1.5	62.8	37.8	47.7	60.5	60.3	59.9
GAR1	Q9NY12	Q9NY12	H/ACA ribonucleoprotein complex subunit 1	8.36808	NaN	7.26062	7.39543	NaN	7.622	7.40953	7.01364	7.67038	7.40286	7.36627	5.85231	7.21431	31.3831	6	6	6	32.3	32.3	32.3	22.348	0	28.392	65	0	13	3	0	5	9	2	7	10	8	2	6	0	29	21.7	0	21.7	24.9	17.5	24.9	24	32.3
PCF11	O94913	O94913	Pre-mRNA cleavage complex 2 protein Pcf11	8.36754	NaN	6.55799	7.49903	4.12166	7.63767	6.87122	7.27186	7.62218	7.61142	7.41617	NaN	7.29052	34.1362	57	57	57	48.3	48.3	48.3	173.05	0	323.31	682	0	48	56	0	94	70	49	98	112	105	0	50	0	28.6	40.7	0.6	45	30.9	38.5	38.8	46.5	42.8
GNL3L	Q9NVN8	Q9NVN8	Guanine nucleotide-binding protein-like 3-like protein	8.36706	NaN	7.2751	7.22639	4.39452	7.49874	7.49182	6.76011	7.44414	7.66197	7.49923	NaN	7.37147	32.8392	32	32	32	60.1	60.1	60.1	65.572	0	212.66	366	0	56	15	0	41	67	15	37	57	56	0	22	0	46.6	32	2.2	42.4	54.3	29.6	42.8	48.5	50.7
WBP11	Q9Y2W2	Q9Y2W2	WW domain-binding protein 11	8.36252	NaN	7.36777	6.7131	NaN	7.63842	7.58557	6.58227	7.58889	7.42297	7.47031	NaN	7.32816	32.4235	30	30	30	42.9	42.9	42.9	69.997	0	323.31	397	0	73	8	0	51	79	12	42	54	55	0	23	0	39.6	22.2	0	38.1	37.6	22	36.2	39	39
MRPL48	Q96GC5	Q96GC5	39S ribosomal protein L48, mitochondrial	8.36173	NaN	7.10195	7.29929	NaN	7.70177	7.41527	7.01292	7.59237	7.48674	7.31088	NaN	7.3126	31.099	4	4	4	21.7	21.7	21.7	23.934	0	23.791	97	0	17	5	0	13	17	5	10	12	12	0	6	0	17	21.7	0	21.7	17	21.7	21.7	21.7	21.7
ARF4	P18085	P18085	ADP-ribosylation factor 4	8.36139	NaN	7.075	7.3264	NaN	7.74913	7.26766	6.85503	7.54192	7.52608	7.42216	NaN	7.30296	31.2354	12	8	8	80	51.1	51.1	20.511	0	35.224	87	0	13	7	0	17	12	5	14	8	8	0	3	0	64.4	80	0	80	47.8	58.9	80	64.4	64.4
TMA16	Q96EY4	Q96EY4	Translation machinery-associated protein 16	8.36016	NaN	7.37352	7.54539	NaN	7.62497	7.62164	7.47519	7.49311	7.09237	6.79445	NaN	6.8344	30.9418	10	10	10	36	36	36	23.864	0	133.18	98	0	21	9	0	12	20	12	10	6	6	0	2	0	34	31.5	0	31.5	34.5	31	23.2	23.2	23.2
MRPS23	Q9Y3D9	Q9Y3D9	28S ribosomal protein S23, mitochondrial	8.35934	NaN	7.15884	7.18682	NaN	7.74741	7.35141	6.48384	7.71029	7.43276	7.33903	NaN	7.23822	31.3541	13	13	13	67.9	67.9	67.9	21.77	0	97.841	139	0	19	7	0	19	19	4	19	19	19	0	14	0	62.1	53.2	0	62.1	62.1	25.3	67.9	59.5	59.5
PRPF31	Q8WWY3	Q8WWY3	U4/U6 small nuclear ribonucleoprotein Prp31	8.35875	NaN	7.49159	7.09479	NaN	7.68731	7.63501	7.1867	7.61787	7.1656	7.09019	NaN	6.9704	32.1595	22	22	22	56.3	56.3	56.3	55.455	0	207.74	240	0	49	11	0	35	54	13	24	22	22	0	10	0	47.9	33.5	0	47.5	54.1	34.7	39.1	43.3	37.1
SDHA	P31040	P31040	Succinate dehydrogenase [ubiquinone] flavoprotein subunit, mitochondrial	8.35765	NaN	6.00004	7.34191	NaN	7.73597	6.43403	7.25556	7.67416	7.54796	7.42167	NaN	7.31714	32.7177	26	26	26	63.4	63.4	63.4	72.691	0	323.31	335	0	10	23	0	55	12	25	56	65	59	0	30	0	16.4	41.3	0	54.2	25.2	53.2	51.4	51.5	55.7
NSRP1	Q9H0G5	Q9H0G5	Nuclear speckle splicing regulatory protein 1	8.35438	NaN	6.93428	7.50405	NaN	7.5018	7.27832	7.20439	7.4596	7.62058	7.43356	NaN	7.32603	32.212	25	25	25	41.2	41.2	41.2	66.389	0	219.43	244	0	34	15	0	26	39	14	28	37	37	0	14	0	24	28	0	27.6	27.2	23.7	28.7	35.5	35.5
PEG10	Q86TG7	Q86TG7	Retrotransposon-derived protein PEG10	8.35413	NaN	6.18684	7.42912	NaN	8.00689	6.54284	6.80594	7.847	6.81793	6.68196	5.28219	6.62798	32.3957	22	22	22	45.2	45.2	45.2	80.172	0	208.12	172	0	10	15	0	48	10	11	39	16	14	0	9	0	13.8	24.7	0	36.4	18.4	20.2	31.6	26.1	26.1
DCAF13	Q9NV06	Q9NV06	DDB1- and CUL4-associated factor 13	8.35405	NaN	6.92181	7.52758	NaN	7.66981	7.11899	7.0267	7.64605	7.4678	7.33592	5.91514	7.23707	32.3365	20	20	20	56	56	56	51.402	0	161.28	228	0	25	21	0	34	26	13	39	25	29	3	13	0	40	44.7	0	45.4	40	31	41.3	48.3	48.3
SNX9	Q9Y5X1	Q9Y5X1	Sorting nexin-9	8.35303	NaN	5.82653	7.14041	NaN	7.49018	5.98114	7.10075	7.51222	7.76629	7.62652	NaN	7.5217	32.2718	30	30	30	64	64	64	66.591	0	323.31	244	0	7	14	0	31	4	17	30	63	50	0	28	0	17.5	39.2	0	52.6	14.3	48.1	50.1	59.5	59
RBBP7	Q16576	Q16576	Histone-binding protein RBBP7	8.351	NaN	6.88083	7.62009	NaN	7.74158	7.15679	6.99036	7.50453	7.41652	7.3518	5.70751	7.16959	31.6483	17	17	11	68.2	68.2	60.9	47.82	0	166.52	166	1	18	16	0	24	19	9	19	21	26	1	12	2.1	21.2	44.7	0	58.4	27.8	31.8	47.8	51.3	44.2
HELLS	Q9NRZ9	Q9NRZ9	Lymphoid-specific helicase	8.35098	NaN	7.13216	6.69029	4.79115	7.88375	7.36269	6.75273	7.72451	7.2913	7.15485	NaN	7.13884	33.0989	52	52	51	59.1	59.1	59.1	97.073	0	323.31	449	0	78	12	0	86	67	16	67	45	52	0	26	0	48.9	22.3	1.3	57.6	44.3	27.2	51.4	41.9	46.9
HSD17B4	P51659	P51659	Peroxisomal multifunctional enzyme type 2;(3R)-hydroxyacyl-CoA dehydrogenase;Enoyl-CoA hydratase 2	8.34897	NaN	NaN	7.56939	NaN	7.81058	NaN	7.26998	7.71289	7.30192	7.23737	NaN	7.14684	32.9441	32	32	32	60.6	60.6	60.6	79.685	0	317.65	283	0	0	32	0	60	0	29	58	40	41	0	23	0	0	51.8	0	54.2	0	47.1	55.6	44.2	46.2
SUB1	P53999	P53999	Activated RNA polymerase II transcriptional coactivator p15	8.34688	NaN	7.46111	7.23442	6.95588	7.21133	7.59294	6.94801	6.02518	7.48578	7.33883	7.52475	7.20129	30.3127	11	11	11	57.5	57.5	57.5	14.395	0	91.538	66	0	15	3	1	4	15	2	0	11	6	5	4	0	52.8	37	20.5	29.9	45.7	26	11	44.9	30.7
SKP1	P63208	P63208	S-phase kinase-associated protein 1	8.34445	NaN	6.88588	7.5272	NaN	7.6828	7.07682	7.16613	7.68385	7.43987	7.18267	NaN	7.14148	31.0416	10	10	10	69.3	69.3	69.3	18.658	0	84.809	97	0	7	9	0	17	7	11	17	13	10	0	6	0	47.2	69.3	0	69.3	68.7	64.4	55.2	55.2	55.2
ATXN2	Q99700	Q99700	Ataxin-2	8.34353	NaN	6.98993	7.33508	4.51504	7.7246	7.09733	7.23027	7.71236	7.38927	7.20036	NaN	7.16572	33.002	33	33	33	37.5	37.5	37.5	140.28	0	278.98	373	0	45	27	0	54	44	28	53	48	46	0	28	0	24.6	27.7	0.9	26.9	26.1	30	29.1	29.2	28.2
ACSL3	O95573	O95573	Long-chain-fatty-acid--CoA ligase 3	8.34171	NaN	6.8797	6.60784	NaN	7.81412	7.10796	6.35108	7.67223	7.4669	7.43201	NaN	7.38751	32.6648	34	34	32	62.9	62.9	58.9	80.419	0	323.31	329	0	38	9	0	57	38	9	49	46	55	0	28	0	42.2	14.7	0	57.2	38.2	16.5	51.9	46.7	55.1
DPY30	Q9C005	Q9C005	Protein dpy-30 homolog	8.3376	NaN	6.40939	7.51252	NaN	7.76778	6.51577	7.34541	7.67906	7.38548	7.2116	NaN	7.00458	29.6969	3	3	3	45.5	45.5	45.5	11.25	0	23.265	44	0	4	4	0	8	2	5	8	6	5	0	2	0	36.4	36.4	0	36.4	20.2	45.5	45.5	45.5	45.5
PRDX4	Q13162	Q13162	Peroxiredoxin-4	8.3357	6.22704	5.11217	7.03222	NaN	7.93747	5.55485	6.87594	7.39886	7.56661	7.55352	NaN	7.07478	31.5975	13	10	10	64.9	57.9	57.9	30.54	0	73.944	82	1	2	5	0	17	3	7	12	13	14	0	8	11.4	7	33.2	0	58.7	12.2	38	42.4	32.5	32.5
ACOT9	Q9Y305	Q9Y305	Acyl-coenzyme A thioesterase 9, mitochondrial	8.33566	NaN	7.01978	7.09381	NaN	7.3719	7.2008	7.10745	7.54356	7.62828	7.56597	NaN	7.43521	32.3343	27	27	27	61.5	61.5	61.5	49.901	0	186.18	302	0	34	14	0	24	38	18	35	55	57	0	27	0	41.7	36.2	0	38.5	39.9	47.4	52.4	51.7	61
MYH10	P35580	P35580	Myosin-10	8.33496	NaN	5.3778	6.01271	4.10568	7.17719	5.69002	4.64493	8.29922	NaN	3.98194	5.21917	4.65479	34.332	145	125	116	62.7	56.5	53.4	229	0	323.31	423	0	10	12	0	67	7	1	323	0	0	3	0	0	11.4	13.8	1.2	36.5	14.2	2.5	61.9	4.1	6.4
RPL32	P62910	P62910	60S ribosomal protein L32	8.33407	6.81349	7.38494	7.48123	6.3057	7.41479	7.62445	6.74029	7.29955	6.96493	6.81153	7.54777	6.9135	30.6852	9	9	9	48.9	48.9	48.9	15.86	0	69.745	86	7	17	5	0	9	19	3	9	3	5	7	2	41.5	26.7	34.1	20.7	34.1	34.1	28.1	28.1	28.1	28.1
PFKP	Q01813	Q01813	ATP-dependent 6-phosphofructokinase, platelet type	8.33403	NaN	7.42765	7.11648	5.74087	7.59543	7.63529	6.96609	7.52075	7.27545	7.16723	5.68537	7.21394	32.6851	34	34	30	57.1	57.1	51.4	85.595	0	323.31	417	0	74	15	0	48	86	18	45	51	54	0	26	0	52.2	26.5	4.5	38.4	48	35.1	41.7	40.2	42.9
PNO1	Q9NRX1	Q9NRX1	RNA-binding protein PNO1	8.33149	NaN	7.34965	7.28673	5.47898	7.81343	7.57209	6.9589	7.50656	7.01961	7.03675	NaN	6.87785	31.4839	13	13	13	50	50	50	27.924	0	104.48	159	0	30	10	0	32	31	8	23	8	11	0	6	0	44.4	37.7	4	49.6	47.2	34.5	46.4	28.6	42.5
TMCO1	Q9UM00	Q9UM00	Transmembrane and coiled-coil domain-containing protein 1	8.32494	NaN	7.49024	NaN	NaN	7.61519	7.61498	NaN	7.41111	7.47392	7.3467	NaN	7.30529	30.6549	4	4	4	19.7	19.7	19.7	27.079	0	37.78	54	0	12	0	0	4	11	0	4	8	10	0	5	0	15.5	0	0	9.6	19.7	0	9.6	15.5	15.5
PLK1	P53350	P53350	Serine/threonine-protein kinase PLK1	8.32486	NaN	6.72835	7.39083	NaN	7.82168	6.94153	6.99413	7.78842	7.146	7.07748	NaN	6.95509	32.742	26	26	26	54.4	54.4	54.4	68.254	0	241.89	300	0	28	23	0	60	30	18	55	34	35	0	17	0	37.3	43.9	0	52.9	43.1	37.1	49.8	38	39.8
EIF2S2	P20042	P20042	Eukaryotic translation initiation factor 2 subunit 2	8.32478	NaN	7.54072	7.25113	5.79926	7.56758	7.75827	7.15697	7.36985	7.04867	6.90299	5.72291	6.79817	32.0466	26	26	26	68.2	68.2	68.2	38.388	0	323.31	256	0	52	12	0	32	69	16	23	23	21	1	7	0	67.6	34.8	4.8	49.2	61.3	42.3	41.4	42.3	42.3
HSPA6;HSPA7	P17066;P48741	P17066;P48741	Heat shock 70 kDa protein 6;Putative heat shock 70 kDa protein 7	8.32031	6.89685	6.93699	7.32083	6.95832	7.53651	7.30509	7.08483	7.52467	7.33658	7.21005	7.00561	7.15406	32.8489	20	2	2	18.8	3.7	3.7	71.027	0	48.838	33	2	3	1	3	2	3	1	2	6	6	3	1	18.8	13.2	13.4	11.5	15.2	12	13.4	14.6	16.3	15.1
FAM32A	Q9Y421	Q9Y421	Protein FAM32A	8.31869	NaN	6.21966	7.65127	NaN	7.6135	6.17269	7.37086	7.66603	7.29741	7.18673	6.14226	7.10917	29.956	5	5	5	36.6	36.6	36.6	13.178	0	32.84	37	0	1	4	0	7	2	4	7	3	7	1	1	0	8	27.7	0	36.6	19.6	36.6	27.7	36.6	36.6
CHTF8	P0CG12	P0CG12	Chromosome transmission fidelity protein 8 homolog isoform 2	8.31781	NaN	6.51359	7.87916	NaN	7.04036	6.74889	7.68954	7.39037	7.22376	7.06318	NaN	7.02214	32.1547	22	22	22	73.5	73.5	73.5	51.391	0	219.08	135	0	11	23	0	9	14	25	15	15	16	0	7	0	15.8	63.7	0	16.4	13.2	63	26.1	28.8	26.1
PRMT5	O14744	O14744	Protein arginine N-methyltransferase 5;Protein arginine N-methyltransferase 5, N-terminally processed	8.31765	NaN	6.76733	7.42873	NaN	7.72018	7.00372	7.23234	7.72209	7.27582	7.10534	NaN	7.04517	32.6306	29	29	29	60.4	60.4	60.4	72.683	0	187.76	315	0	32	25	0	54	37	24	49	40	37	0	17	0	35.9	49.8	0	54.6	38.9	44.1	49	45.2	45.1
DHX16	O60231	O60231	Putative pre-mRNA-splicing factor ATP-dependent RNA helicase DHX16	8.31572	NaN	6.9635	7.15833	4.27323	7.75919	7.08575	7.02674	7.72594	7.30643	7.1972	NaN	7.14029	33.2967	40	39	39	43.8	42.9	42.9	119.26	0	323.31	480	0	55	27	0	75	63	33	74	56	62	0	35	0	32.2	28.4	1.2	38.4	30.1	30	36.8	36.5	36.9
ATP5L	O75964	O75964	ATP synthase subunit g, mitochondrial	8.31309	NaN	6.8849	7.40218	NaN	7.84559	7.16788	7.1351	7.55992	7.12067	7.08962	NaN	7.09597	30.2005	5	5	5	53.4	53.4	53.4	11.428	0	21.99	60	0	8	2	0	11	8	5	10	5	6	0	5	0	30.1	27.2	0	53.4	37.9	44.7	53.4	46.6	46.6
MRPL55	Q7Z7F7	Q7Z7F7	39S ribosomal protein L55, mitochondrial	8.31271	NaN	7.29186	7.01385	5.8366	7.63543	7.38443	6.97565	7.61687	7.39279	7.24504	NaN	7.15521	30.6142	6	6	6	32	32	32	15.128	0	86.028	90	0	21	3	0	9	15	2	10	13	13	0	4	0	31.2	19.5	11.7	31.2	30.5	24.2	31.2	31.2	31.2
CAT	P04040	P04040	Catalase	8.31116	NaN	NaN	7.994	NaN	7.60696	NaN	7.12434	7.71642	NaN	NaN	NaN	5.43233	32.467	25	25	25	55.2	55.2	55.2	59.755	0	164.98	149	0	0	41	0	37	0	23	47	0	0	0	1	0	0	55.2	0	53.5	0	44	51.6	0	0
CCDC47	Q96A33	Q96A33	Coiled-coil domain-containing protein 47	8.31101	NaN	7.27967	7.00139	NaN	7.69841	7.43648	6.69217	7.59681	7.32498	7.21495	NaN	7.21333	31.9305	23	23	23	50.1	50.1	50.1	55.873	0	226.54	225	0	45	10	0	28	48	7	25	24	25	0	13	0	46.6	34.4	0	41.4	47.4	24	38.3	44.3	42
SEC61A1	P61619	P61619	Protein transport protein Sec61 subunit alpha isoform 1	8.31061	NaN	6.50678	7.16864	NaN	7.79089	6.77764	7.04614	7.74442	7.31364	7.15755	NaN	7.23376	31.6073	15	15	8	35.5	35.5	22.1	52.264	0	88.882	160	0	8	11	0	32	11	9	27	24	25	0	13	0	11.3	23.3	0	26.9	18.5	15.3	27.1	33.4	33.4
SSBP3	Q9BWW4	Q9BWW4	Single-stranded DNA-binding protein 3	8.31001	NaN	6.00655	6.45868	NaN	7.73807	6.37934	7.05473	7.56228	7.65855	7.46078	NaN	7.32006	30.9272	8	8	5	37.4	37.4	29.9	40.421	0	38.779	73	0	1	2	0	14	3	4	8	18	15	0	8	0	2.6	8.5	0	20.6	11.1	17.3	17.8	34.5	28.4
PFN1	P07737;CON__P02584	P07737	Profilin-1	8.30871	NaN	NaN	8.02617	5.70402	7.58367	5.67219	6.99163	7.20634	7.07628	6.73335	6.68553	6.99898	30.7709	10	10	10	75	75	75	15.054	0	36.888	66	0	0	13	1	11	1	5	7	11	7	3	7	13.6	0	63.6	10	62.9	18.6	36.4	55	52.1	42.1
RPL4	P36578	P36578	60S ribosomal protein L4	8.30797	6.61923	5.24756	7.89857	6.37055	7.63699	5.6475	7.06685	7.43152	6.99254	6.76386	7.13884	6.73997	31.686	22	22	22	44.7	44.7	44.7	47.697	0	90.433	129	6	4	18	2	19	4	12	29	13	10	7	5	17.6	5.6	37	11.5	36.8	10.8	31.6	39.8	32.6	25.3
SLC4A1AP	Q9BWU0	Q9BWU0	Kanadaptin	8.30792	NaN	5.20322	7.14292	4.73466	7.81333	5.23759	7.06952	7.70579	7.39071	7.31643	NaN	7.20442	32.8837	39	39	39	63.3	63.3	63.3	88.813	0	270.83	331	0	3	20	0	76	3	23	61	59	60	0	26	0	8.7	38.8	1.5	62.2	4.8	34.3	60.7	44.1	50
LDB1	Q86U70	Q86U70	LIM domain-binding protein 1	8.30726	NaN	6.71041	6.79142	NaN	7.62079	6.65346	6.98661	7.5792	7.61979	7.48603	NaN	7.40425	31.4034	12	12	10	47	47	41.1	46.532	0	102.21	122	0	13	4	0	20	9	6	20	20	18	0	12	0	20.2	9	0	43.6	13.9	18.5	41.8	35.8	35.8
CDK1	P06493	P06493	Cyclin-dependent kinase 1	8.30539	NaN	6.11244	7.49668	NaN	7.868	6.44081	6.97946	7.62369	7.28171	7.04731	NaN	7.03858	31.8379	20	19	18	80.8	78.1	74.4	34.095	0	95.486	175	0	6	18	0	39	10	10	25	30	25	0	12	0	26.3	59.9	0	74.1	33	44.1	49.2	64	66.7
NFS1	Q9Y697	Q9Y697	Cysteine desulfurase, mitochondrial	8.30507	NaN	6.54456	7.44917	NaN	7.65642	6.65107	7.15634	7.50035	7.48517	7.37304	NaN	7.30688	32.1738	22	22	22	61.5	61.5	61.5	50.195	0	241.68	259	0	23	25	0	43	14	25	35	36	37	0	21	0	46.2	56.5	0	61.3	28.7	51.6	40	46.6	47
YY1	P25490;Q96MM3	P25490	Transcriptional repressor protein YY1	8.30343	NaN	6.18296	7.22884	NaN	7.69604	6.36693	7.27163	7.72879	7.40698	7.27839	NaN	7.14298	31.5834	12	12	7	38.2	38.2	29	44.712	0	105.29	124	0	8	11	0	26	7	10	22	16	17	0	7	0	26.3	32.1	0	34.3	27.5	21.3	25.4	28.7	24.4
CCT2	P78371	P78371	T-complex protein 1 subunit beta	8.30315	6.13027	5.33373	7.64891	NaN	7.79203	5.31014	7.20798	7.58568	7.19379	7.06032	NaN	7.03858	32.5825	35	35	35	72.5	72.5	72.5	57.488	0	273.87	258	11	4	34	0	49	2	27	44	33	34	0	20	25.6	10.5	54.4	0	57.8	2.2	55	60.7	57.9	59.4
ELAC2	Q9BQ52	Q9BQ52	Zinc phosphodiesterase ELAC protein 2	8.30261	NaN	5.64495	7.26136	4.21476	7.84118	6.16779	7.11674	7.66923	7.28693	7.23172	NaN	7.17566	32.973	39	39	39	71.9	71.9	71.9	92.218	0	323.31	353	0	7	25	0	84	14	28	67	45	53	0	30	0	18.9	47.3	1.7	67.1	25.7	53.8	64	51.8	60.5
TXN	P10599	P10599	Thioredoxin	8.30242	6.41845	5.71655	7.4531	6.24127	7.38211	5.88266	7.04743	7.20107	7.73601	7.55605	NaN	7.39844	30.3874	8	8	8	52.4	52.4	52.4	11.737	0	20.631	55	4	1	4	1	6	4	5	8	8	9	1	4	52.4	12.4	28.6	20	30.5	29.5	42.9	41	49.5	49.5
NDUFA9	Q16795	Q16795	NADH dehydrogenase [ubiquinone] 1 alpha subcomplex subunit 9, mitochondrial	8.29664	NaN	7.48585	6.97803	NaN	7.52798	7.46509	6.5824	7.37994	7.42859	7.36547	NaN	7.23371	32.2047	20	20	20	58.9	58.9	58.9	42.509	0	138.68	266	0	50	17	0	38	40	8	27	32	35	0	19	0	53.8	42.4	0	50.7	43.5	28.6	45.1	48	48
CPS1	P31327	P31327	Carbamoyl-phosphate synthase [ammonia], mitochondrial	8.29609	4.88397	6.13938	NaN	NaN	NaN	6.41482	4.38577	NaN	7.88695	7.80188	NaN	7.72603	33.7489	84	84	81	64.7	64.7	63.1	164.94	0	323.31	544	1	33	0	0	0	40	0	0	180	201	0	89	1.7	21.4	0	0	0	29.7	0.9	0	60.7	64.1
SET	Q01105;P0DME0	Q01105	Protein SET	8.29462	5.51668	5.68278	7.9696	NaN	7.65267	5.76727	7.22272	7.50539	6.74184	5.56331	NaN	6.46042	30.724	9	9	9	52.4	52.4	52.4	33.488	0	125.34	37	1	0	13	0	6	3	3	7	3	0	0	1	10	4.8	52.4	0	30.3	8.3	19	33.8	19	4.5
HIST1H2BJ;HIST1H2BB;HIST2H2BE;HIST1H2BO	P06899;P33778;Q16778;P23527;Q6DRA6;Q6DN03	P06899;P33778;Q16778;P23527	Histone H2B type 1-J;Histone H2B type 1-B;Histone H2B type 2-E;Histone H2B type 1-O	8.29338	7.52442	7.21333	NaN	NaN	6.52648	7.20742	NaN	NaN	7.08629	6.72959	8.01595	6.7727	30.3574	14	3	1	69.8	9.5	9.5	13.904	0	9.8701	30	8	5	0	0	2	5	0	0	3	2	3	2	63.5	35.7	27.8	19.8	42.9	41.3	19	33.3	41.3	40.5
MAT2A	P31153;Q00266	P31153	S-adenosylmethionine synthase isoform type-2	8.29314	NaN	6.006	7.27878	NaN	7.85568	6.26117	6.4025	7.6117	7.41481	7.26198	NaN	7.18007	31.7971	16	16	16	48.9	48.9	48.9	43.66	0	79.547	116	0	4	11	0	23	8	4	20	21	17	0	8	0	16.2	36.7	0	45.8	18.5	15.4	36.7	28.9	34.2
MTHFD1L	Q6UB35	Q6UB35	Monofunctional C1-tetrahydrofolate synthase, mitochondrial	8.29217	NaN	6.04665	7.33812	4.65294	7.75867	6.42612	7.02764	7.77979	7.20496	7.14454	NaN	7.08354	33.131	39	39	39	56.5	56.5	56.5	105.79	0	244.19	352	0	17	25	0	70	25	26	73	42	47	0	27	0	15.2	37	1.1	51.1	18.5	38.7	49	39.2	40.9
TSR1	Q2NL82	Q2NL82	Pre-rRNA-processing protein TSR1 homolog	8.29159	NaN	7.63102	6.92863	5.11574	7.49032	7.83506	6.75256	7.31994	6.87605	6.75381	NaN	6.7217	32.5885	38	38	38	50.1	50.1	50.1	91.809	0	323.31	327	0	85	13	0	33	99	12	30	23	22	0	10	0	42	25.6	1.1	33.6	43.7	23.3	36.9	28.5	27.2
ALDH1B1	P30837;P00352;P47895	P30837	Aldehyde dehydrogenase X, mitochondrial	8.2915	NaN	6.66949	7.49805	NaN	7.73107	7.02342	7.15488	7.47115	7.30995	7.25662	NaN	7.10629	31.9361	19	19	17	56.1	56.1	54.4	57.206	0	160.93	173	0	18	18	0	32	18	11	21	21	25	0	9	0	26.7	51.1	0	54.2	36	41.8	38.7	32.3	36.8
PRPF8	Q6P2Q9	Q6P2Q9	Pre-mRNA-processing-splicing factor 8	8.29023	4.47779	6.77664	7.24125	4.5553	7.73546	6.97273	7.04191	7.60797	7.31319	7.29418	4.47674	7.20398	34.4938	118	118	118	63	63	63	273.6	0	323.31	1198	2	128	73	0	211	148	77	167	153	158	1	80	1.4	41.1	42.3	0.5	55.5	43	43.9	49.7	48	48.4
LYRM4	Q9HD34	Q9HD34	LYR motif-containing protein 4	8.28954	NaN	6.35301	7.38028	NaN	7.56522	6.73555	7.10927	7.58699	7.49395	7.38317	NaN	7.28979	29.5373	5	5	5	46.2	46.2	46.2	10.758	0	20.482	42	0	2	3	0	4	3	3	7	7	9	0	4	0	15.4	36.3	0	31.9	15.4	31.9	45.1	37.4	37.4
MFAP1	P55081	P55081	Microfibrillar-associated protein 1	8.28948	5.76892	7.25066	NaN	NaN	6.67853	7.50775	5.41827	6.36515	7.79232	7.62162	5.85145	7.50881	31.785	17	17	17	43.5	43.5	43.5	51.958	0	207.27	159	1	22	0	0	5	23	1	3	41	40	3	20	1.8	22.8	0	0	15	22.3	5.7	8.9	41.5	41.5
FUBP3	Q96I24	Q96I24	Far upstream element-binding protein 3	8.28923	NaN	6.76045	6.92506	NaN	7.52295	6.77405	6.85372	7.47245	7.60708	7.5391	5.51991	7.4619	32.4904	26	23	23	64	60.8	60.8	61.64	0	167.46	248	0	17	8	0	33	18	13	34	50	49	1	25	0	27.6	20.6	0	46.9	39.3	27.4	48.8	60.8	64
RBM4	Q9BWF3	Q9BWF3	RNA-binding protein 4	8.28852	NaN	4.04462	7.46144	NaN	7.77488	NaN	7.13078	7.69574	7.21484	7.16367	NaN	7.0683	31.7038	22	22	6	66.5	66.5	31.6	40.313	0	219.51	167	0	0	18	0	37	0	15	34	24	27	0	12	0	2.7	48.4	0	66.2	0	56	61.5	47	49.2
LDHB	P07195;P07864;Q6ZMR3	P07195	L-lactate dehydrogenase B chain	8.28773	6.12927	NaN	7.95251	NaN	7.63068	NaN	7.32338	7.30649	6.90075	6.5631	NaN	6.86564	31.6188	16	15	15	50.3	46.7	46.7	36.638	0	128.95	99	4	0	22	0	19	0	17	16	8	8	0	5	10.5	3.6	47	0	46.7	0	49.7	34.1	25.4	26.3
TFB2M	Q9H5Q4	Q9H5Q4	Dimethyladenosine transferase 2, mitochondrial	8.28731	NaN	7.18301	6.62002	NaN	7.70787	7.31777	6.52231	7.58041	7.36201	7.31069	NaN	7.24792	32.1148	19	19	19	55.6	55.6	55.6	45.348	0	84.596	186	0	33	6	0	27	30	6	27	23	21	0	13	3.8	41.9	21.2	0	47.7	45.5	27	47.7	42.2	39.6
PGRMC1	O00264	O00264	Membrane-associated progesterone receptor component 1	8.28713	NaN	NaN	7.76182	5.68619	7.85429	NaN	7.12727	7.57578	6.74325	6.59052	NaN	6.53672	30.5292	12	12	11	64.6	64.6	60	21.671	0	120.37	60	0	0	11	0	18	0	8	16	2	4	0	1	0	0	59.5	11.8	64.6	0	43.6	48.7	11.8	22.1
BCCIP	Q9P287	Q9P287	BRCA2 and CDKN1A-interacting protein	8.28547	NaN	7.15576	7.01431	NaN	7.59111	7.33676	5.13516	7.28695	7.66779	7.44478	NaN	7.13697	31.7716	5	5	5	21	21	21	35.979	0	17.861	37	0	6	4	0	4	4	1	3	7	5	0	3	0	9.6	8.6	0	6.1	9.6	2.5	9.6	17.2	17.2
IDH3B	O43837	O43837	Isocitrate dehydrogenase [NAD] subunit beta, mitochondrial	8.28531	NaN	4.65836	7.47818	NaN	7.6763	5.1491	7.32533	7.69115	7.27082	7.16143	NaN	7.07015	31.9155	18	18	18	56.9	56.9	56.9	42.183	0	100.91	146	0	1	17	0	28	1	18	27	20	23	0	11	0	5.7	47.8	0	48.8	10.6	44.7	48.8	41.8	46.8
SRP9	P49458	P49458	Signal recognition particle 9 kDa protein	8.28285	NaN	6.72218	7.45494	NaN	7.6803	6.9899	7.24002	7.57079	7.30873	7.14786	5.96198	7.01803	30.3224	4	4	4	40.7	40.7	40.7	10.112	0	11.256	37	0	4	2	0	5	5	2	5	7	5	1	1	0	22.1	22.1	0	40.7	22.1	22.1	30.2	30.2	30.2
TPI1	P60174	P60174	Triosephosphate isomerase	8.28253	5.66159	NaN	8.04708	NaN	7.66693	NaN	7.11654	7.15128	6.43996	5.87723	6.10445	6.10914	31.514	18	18	18	83.9	83.9	83.9	26.669	0	120.64	80	2	0	22	0	19	0	12	13	6	2	2	2	12	0	78.3	0	78.7	0	65.1	64.3	17.7	17.7
RNPS1	Q15287	Q15287	RNA-binding protein with serine-rich domain 1	8.28226	5.94277	7.0023	7.09569	5.35868	7.58698	7.05319	6.88016	7.51767	7.4922	7.38751	6.56621	7.2625	31.2135	6	6	6	24.6	24.6	24.6	34.208	0	68.406	98	4	13	5	1	9	13	5	11	14	15	2	6	12.8	23.3	20.7	4.9	23.3	20.3	11.8	23.3	23.3	23.3
PAK4	O96013;Q9P286	O96013	Serine/threonine-protein kinase PAK 4	8.27688	NaN	7.08853	7.188	NaN	7.67253	7.35453	7.06752	7.58546	7.19078	7.15521	NaN	7.0732	32.0187	22	22	20	53	53	50.9	64.071	0	198.44	228	0	33	10	0	33	37	14	34	25	30	0	12	0	44.3	30.3	0	44.5	41.6	41.1	44.5	46.2	48.2
HSD17B10	Q99714	Q99714	3-hydroxyacyl-CoA dehydrogenase type-2	8.27547	NaN	5.67216	7.74582	NaN	7.70163	6.07089	7.16607	7.45529	7.19789	7.05111	NaN	7.02971	31.2978	13	13	13	84.3	84.3	84.3	26.923	0	118.88	147	0	5	18	0	28	6	16	23	20	20	0	11	0	36	84.3	0	84.3	26.4	69	69	76.6	69
KLC2	Q9H0B6	Q9H0B6	Kinesin light chain 2	8.27349	NaN	6.25513	7.04759	NaN	7.6734	6.23641	6.86744	7.52264	7.54542	7.41025	NaN	7.38698	32.6934	33	33	27	59.2	59.2	47.6	68.934	0	264.53	310	0	18	17	0	51	15	18	46	56	58	0	31	0	20.4	34.4	0	46.3	18.5	34.2	46.3	55.9	55.9
EEF1D	P29692	P29692	Elongation factor 1-delta	8.27321	NaN	6.21875	7.59549	NaN	7.80625	6.48372	6.92235	7.45605	7.24326	7.06729	NaN	7.12545	31.483	11	11	11	67.3	67.3	67.3	31.121	0	106.1	83	0	7	7	0	17	8	5	15	10	10	0	4	0	22.1	49.5	0	67.3	20.6	29.2	50.9	38.1	34.5
GTPBP6	O43824	O43824	Putative GTP-binding protein 6	8.27316	NaN	7.22417	6.64801	NaN	7.50401	7.44657	6.38596	7.62515	7.44198	7.25152	NaN	7.21378	32.2377	24	24	24	51.9	51.9	51.9	56.897	0	323.31	293	0	56	9	0	32	58	6	35	38	36	0	23	0	50.2	25.2	0	41.5	50.2	18.6	46.5	49.2	49
ERAL1	O75616	O75616	GTPase Era, mitochondrial	8.27272	NaN	7.24368	6.849	NaN	7.4541	7.51093	6.45168	7.43503	7.49516	7.35249	NaN	7.25677	31.9408	18	18	18	52.2	52.2	52.2	48.349	0	205.88	198	0	35	7	0	21	40	5	24	29	23	0	14	0	36.8	28.6	0	45.1	49	16.7	45.1	36.4	45.8
FLNA	P21333	P21333	Filamin-A	8.27256	5.26993	5.52025	7.32822	4.71763	7.69112	5.80077	6.69915	7.7023	7.41721	7.24207	5.03786	7.22071	34.4921	103	103	93	59.5	59.5	56.4	280.74	0	323.31	988	4	20	85	0	183	28	52	200	169	162	0	85	2.7	12.5	45.6	0.5	51.1	13	30.8	51.5	45.4	46.7
ZNF638	Q14966	Q14966	Zinc finger protein 638	8.27224	NaN	6.87028	7.38178	4.89537	7.43433	7.22562	7.20898	7.60713	7.42791	7.18758	NaN	7.10561	34.0034	74	74	74	47.9	47.9	47.9	220.62	0	323.31	834	0	98	62	0	88	132	63	131	114	93	0	53	0	34.5	40.5	0.6	41	43.1	39	45.1	39.4	40.6
SUCLG1	P53597	P53597	Succinyl-CoA ligase [ADP/GDP-forming] subunit alpha, mitochondrial	8.27196	NaN	6.98185	7.43204	NaN	7.63997	7.38696	7.00147	7.54849	7.15066	7.08938	NaN	7.02403	31.1793	9	9	9	37.3	37.3	37.3	36.249	0	188.6	119	0	14	12	0	17	20	6	18	12	12	0	8	0	21.4	27.7	0	30.3	33.5	24.9	27.5	30.3	30.3
PRPF3	O43395	O43395	U4/U6 small nuclear ribonucleoprotein Prp3	8.2694	NaN	6.73418	7.11431	5.67952	7.75282	7.03993	7.0845	7.76765	7.05812	6.98129	NaN	6.88919	32.4703	32	32	32	55.2	55.2	55.2	77.528	0	254.74	304	0	35	19	0	59	40	20	49	34	34	0	14	0	40.8	37	1.8	50.5	42.9	43.6	47.7	51.5	51.5
MAZ	P56270	P56270	Myc-associated zinc finger protein	8.26855	NaN	6.74896	7.44007	NaN	7.5185	7.26207	7.18935	7.64264	7.25071	7.04214	NaN	7.11177	31.3744	9	9	8	31	31	29.6	48.607	0	62.338	113	0	14	11	0	18	17	10	20	10	8	0	5	0	15.5	21.8	0	14	14	18.7	17.6	18.7	10.9
MDH2	P40926	P40926	Malate dehydrogenase, mitochondrial	8.2682	5.6012	NaN	8.00937	5.36487	7.71957	NaN	7.2847	7.0333	5.15448	NaN	NaN	NaN	31.7883	14	14	14	52.4	52.4	52.4	35.503	0	86.005	68	1	0	25	1	17	0	14	9	1	0	0	0	6.5	0	49.4	3	45.6	0	45.3	31.4	5.6	0
VARS	P26640	P26640	Valine--tRNA ligase	8.2679	NaN	6.90938	7.31645	NaN	7.75116	7.0754	7.07339	7.59449	7.16667	7.03209	NaN	7.0642	33.2467	56	56	56	59.3	59.3	59.3	140.47	0	323.31	579	0	76	47	0	113	78	41	93	48	54	0	29	0	39	43.8	0	53.2	41	45.3	52	37.7	43.4
DDX41	Q9UJV9	Q9UJV9	Probable ATP-dependent RNA helicase DDX41	8.26576	5.81858	6.8322	7.4138	5.0967	7.58136	7.10041	7.20216	7.72665	7.13685	6.97997	NaN	6.88509	32.8505	43	43	43	72.8	72.8	72.8	69.837	0	231.67	397	6	46	33	0	51	55	32	69	43	42	0	20	11.9	43.7	58.7	1.1	60.5	57.4	52.6	66.2	52.1	50.5
MRPS34	P82930	P82930	28S ribosomal protein S34, mitochondrial	8.26494	NaN	7.55119	6.99424	5.57738	7.2951	7.6894	6.56	7.01816	7.34577	7.27582	NaN	7.16089	31.1559	14	14	14	68.3	68.3	68.3	25.65	0	97.726	175	0	50	9	0	12	39	6	10	22	18	0	9	0	68.3	40.8	13.3	47.2	66.5	37.2	40.8	56	60.1
KPNA6	O60684	O60684	Importin subunit alpha-7	8.26307	NaN	6.63347	7.34749	NaN	7.61921	6.88241	7.26416	7.64601	7.29232	7.1667	NaN	7.02342	31.9088	21	21	10	53.5	53.5	31.9	60.029	0	167.99	194	0	17	14	0	33	21	15	33	26	25	0	10	0	27.2	29.1	0	45.5	27.4	34	46.8	28.4	29.3
CDC20	Q12834	Q12834	Cell division cycle protein 20 homolog	8.26138	NaN	7.09005	7.36767	6.12921	7.68638	7.42095	6.64945	7.52	7.15903	7.00527	NaN	6.93095	31.836	16	16	16	54.9	54.9	54.9	54.722	0	196.41	197	0	30	13	0	30	38	6	22	24	23	0	11	0	41.9	31.1	5.2	43.3	42.5	23.6	35.7	36.7	38.1
CYC1	P08574	P08574	Cytochrome c1, heme protein, mitochondrial	8.26041	NaN	7.45105	6.24296	NaN	7.64938	7.75591	5.77903	7.43048	7.06393	6.67432	NaN	6.82454	31.4405	10	10	10	50.2	50.2	50.2	35.422	0	161.24	115	0	27	3	0	16	33	2	13	10	6	0	5	0	41.8	18.2	0	41.8	49.8	16	37.8	28.6	21.2
CALD1	Q05682	Q05682	Caldesmon	8.26038	NaN	7.21864	7.05591	NaN	7.64493	7.39426	6.9557	7.54383	7.23872	7.08264	NaN	7.07335	32.2477	29	29	29	35.6	35.6	35.6	93.23	0	242.74	263	0	45	12	0	44	37	14	36	32	28	0	15	0	28.6	17.9	0	34.6	25.7	17.9	27	24	25.1
KIF2C	Q99661	Q99661	Kinesin-like protein KIF2C	8.2583	NaN	6.93478	7.16909	4.65941	7.70705	7.07	7.32377	7.73037	6.91573	6.76658	NaN	6.79625	32.6034	35	35	33	63.3	63.3	60.6	81.312	0	297.83	298	0	47	24	0	52	46	23	48	24	20	0	14	0	41.4	36.7	1.4	47.4	43.9	35.3	40.4	31.2	34.2
ARL8A	Q96BM9	Q96BM9	ADP-ribosylation factor-like protein 8A	8.2559	NaN	NaN	6.96728	NaN	7.74217	6.43843	7.08704	7.9146	6.85389	6.72245	NaN	6.7941	30.7474	9	9	3	53.2	53.2	21	21.416	0	55.319	73	0	0	6	0	17	0	6	18	13	8	0	5	0	0	43.5	0	53.2	4.8	34.9	53.2	35.5	45.7
STRAP	Q9Y3F4	Q9Y3F4	Serine-threonine kinase receptor-associated protein	8.25575	NaN	6.22963	7.50838	NaN	7.6276	6.51713	7.09412	7.49711	7.40623	7.21769	NaN	7.16817	31.8173	19	19	19	70.3	70.3	70.3	38.438	0	113.9	183	0	7	18	0	30	10	15	28	32	29	0	14	0	34	61.4	0	61.4	34.3	52.3	58.3	63.1	58.3
DDX21	Q9NR30	Q9NR30	Nucleolar RNA helicase 2	8.25566	NaN	6.41741	7.59018	5.26515	7.55944	6.64479	7.20623	7.67983	7.1013	6.97925	6.61056	6.88119	32.7467	36	36	34	48.3	48.3	44.8	87.343	0	247.4	342	0	26	41	0	49	29	29	56	44	39	11	18	0	30.5	46.6	2.3	40.9	30.7	37.9	39.7	39.6	44.6
YME1L1	Q96TA2	Q96TA2	ATP-dependent zinc metalloprotease YME1L1	8.25537	NaN	7.37996	6.44056	5.31545	7.69509	7.608	6.4688	7.6173	6.87871	6.7064	NaN	6.77569	32.7813	30	30	30	48.5	48.5	48.5	86.454	0	323.31	326	0	74	6	0	51	78	12	44	24	24	0	13	0	36.7	12.9	2.1	43.2	40.5	20.4	37.4	28.1	31
CD2BP2	O95400	O95400	CD2 antigen cytoplasmic tail-binding protein 2	8.25339	NaN	6.85574	6.73906	NaN	7.65107	6.96411	6.58938	7.33917	7.54568	7.48448	NaN	7.32664	31.2245	15	15	15	67.2	67.2	67.2	37.646	0	124.22	139	0	16	6	0	21	18	6	15	21	25	0	11	0	50.4	25.2	0	55.4	53.1	35.2	44.9	54.5	50.7
PRPF4	O43172	O43172	U4/U6 small nuclear ribonucleoprotein Prp4	8.25336	NaN	6.84823	7.22407	NaN	7.70468	7.14001	7.04583	7.64212	7.14956	7.109	NaN	6.95406	32.275	25	25	25	60.2	60.2	60.2	58.449	0	158.03	246	0	33	15	0	40	37	16	37	27	27	0	14	0	46.7	35.1	0	51.3	45.6	41.8	48.5	34.5	41.2
CRIPT	Q9P021	Q9P021	Cysteine-rich PDZ-binding protein	8.25285	NaN	6.18786	7.29986	NaN	7.64503	7.27857	6.8325	7.34547	7.52542	7.24418	NaN	7.15631	29.4154	3	3	3	28.7	28.7	28.7	11.216	0	16.005	30	0	2	4	0	6	6	1	6	2	2	0	1	0	16.8	27.7	0	28.7	16.8	27.7	27.7	10.9	10.9
DHCR24	Q15392	Q15392	Delta(24)-sterol reductase	8.25191	NaN	6.56442	7.11394	NaN	7.79229	6.72919	6.84211	7.56717	7.30608	7.2285	NaN	7.13287	31.7342	16	16	16	47.1	47.1	47.1	60.101	0	127.91	141	0	6	9	0	31	6	10	21	20	27	0	11	0	13	25.8	0	36.4	10.1	27.7	39.9	26	29.3
HSPH1	Q92598	Q92598	Heat shock protein 105 kDa	8.24844	5.78722	5.31881	7.528	NaN	7.78591	5.93323	7.1084	7.64834	6.97663	6.87161	5.44528	6.79029	32.9243	36	36	34	55.8	55.8	52.6	96.864	0	320.36	316	5	6	39	0	73	9	26	57	41	39	1	20	8.5	8	47.3	0	48.3	14.7	36.6	42.9	33.6	32.6
CNN3	Q15417	Q15417	Calponin-3	8.24682	NaN	5.77003	7.54229	NaN	7.76049	6.24242	7.0125	7.79426	6.60578	6.38403	NaN	6.43323	31.2027	13	13	12	60.8	60.8	57.4	36.413	0	117.02	118	0	3	15	0	28	3	10	34	12	8	0	5	0	10.6	60.8	0	60.8	10.9	46.8	60.8	25.5	28.9
MRPS9	P82933	P82933	28S ribosomal protein S9, mitochondrial	8.24408	NaN	6.9696	7.00389	NaN	7.67392	7.13066	6.7358	7.69192	7.22616	7.12149	NaN	7.02535	31.9712	24	24	24	57.8	57.8	57.8	45.834	0	194.1	194	0	25	8	0	32	28	11	31	24	23	0	12	0	41.9	30.1	0	54.8	46.5	35.9	53	48.7	48.7
ATP5D	P30049	P30049	ATP synthase subunit delta, mitochondrial	8.24398	NaN	6.1946	7.32125	NaN	7.95569	NaN	NaN	7.70989	6.51775	6.63752	NaN	6.56239	28.9708	3	3	3	37.5	37.5	37.5	17.49	0	21.687	18	0	1	2	0	7	0	0	5	0	2	0	1	0	8.3	32.1	0	37.5	0	0	23.8	8.3	8.3
CDC73	Q6P1J9	Q6P1J9	Parafibromin	8.24277	NaN	6.80379	7.38487	4.57071	7.37438	6.95202	7.09833	7.61102	7.40797	7.25592	NaN	7.16468	32.4693	34	34	34	66.9	66.9	66.9	60.576	0	139.34	309	0	39	27	0	31	32	20	52	41	46	0	21	0	46.1	42.6	1.9	43.5	40.1	40.3	54.8	57.4	54.6
RPS21	P63220	P63220	40S ribosomal protein S21	8.24244	NaN	7.41669	7.65938	NaN	7.00441	7.60517	6.60936	6.99807	7.1896	7.11909	NaN	6.99858	29.7027	5	5	5	45.8	45.8	45.8	9.1113	0	39.295	55	0	14	6	0	2	15	1	2	6	6	0	3	0	45.8	34.9	0	13.3	44.6	21.7	34.9	44.6	45.8
MVB12A	Q96EY5	Q96EY5	Multivesicular body subunit 12A	8.24189	NaN	5.89243	7.52826	5.63119	7.61935	5.43395	7.37838	7.4531	7.31591	7.18099	NaN	6.9792	30.964	9	9	9	52.7	52.7	52.7	28.783	0	85.782	106	0	4	10	0	17	2	10	15	20	18	0	10	0	11	50.2	5.5	50.2	5.5	50.2	50.2	52.7	50.2
YBX3	P16989	P16989	Y-box-binding protein 3	8.2414	NaN	6.95981	7.47452	NaN	7.54271	7.1801	7.12496	7.32989	7.36847	7.18523	NaN	7.07864	31.2842	19	13	13	63.2	56.7	56.7	40.089	0	193.61	129	0	19	11	0	16	17	6	10	20	20	0	10	0	46.2	46.5	4.6	37.9	46.2	37.9	34.4	52.4	52.4
KPNB1	Q14974	Q14974	Importin subunit beta-1	8.23892	NaN	6.06845	7.21846	NaN	7.73191	6.42055	6.80924	7.6048	7.32816	7.2205	NaN	7.16041	32.4984	34	34	34	56.1	56.1	56.1	97.169	0	217.69	322	0	11	25	0	66	16	22	60	50	46	0	26	0	12.6	35.7	0	46.7	20.5	31.5	43.6	37.2	35.3
DDX47	Q9H0S4	Q9H0S4	Probable ATP-dependent RNA helicase DDX47	8.23754	NaN	7.50424	6.95949	5.10435	7.1525	7.75212	6.80955	7.12516	7.21309	7.1304	NaN	7.05277	31.6865	20	20	20	52.5	52.5	52.5	50.646	0	235.55	214	0	45	10	0	20	47	11	18	21	28	0	14	0	42.2	29.2	2.4	35.6	44.2	32.5	30.1	34.3	42.9
PPIL3	Q9H2H8	Q9H2H8	Peptidyl-prolyl cis-trans isomerase-like 3	8.23742	NaN	6.81172	7.12733	NaN	7.0959	7.08867	6.80391	7.60115	7.55421	7.43781	NaN	7.26984	30.8236	9	9	9	50.3	50.3	50.3	18.154	0	62.499	69	0	8	3	0	3	9	3	7	14	15	0	7	0	38.5	27.3	0	18	31.7	27.3	34.2	41	50.3
PHF6	Q8IWS0	Q8IWS0	PHD finger protein 6	8.23734	NaN	7.37262	6.90298	NaN	7.67153	7.6631	6.96173	7.44114	6.71388	6.48728	NaN	6.49813	31.7562	18	18	18	67.1	67.1	67.1	41.29	0	311.59	173	0	34	9	0	37	42	14	25	5	4	0	3	0	52.9	24.4	0	57.5	65.2	45.8	50.7	18.6	18.6
PAM16	Q9Y3D7	Q9Y3D7	Mitochondrial import inner membrane translocase subunit TIM16	8.23475	NaN	7.45241	6.83381	5.56006	7.57087	7.59446	6.89826	7.58717	6.75693	6.3484	NaN	6.70969	30.1625	4	4	4	45.6	45.6	45.6	13.825	0	224.59	36	0	10	2	0	8	6	3	6	1	0	0	0	0	36.8	27.2	6.4	33.6	24.8	27.2	27.2	18.4	18.4
HMGN3	Q15651	Q15651	High mobility group nucleosome-binding domain-containing protein 3	8.23431	7.10626	NaN	NaN	NaN	NaN	NaN	NaN	NaN	NaN	NaN	8.20071	NaN	29.3538	3	3	3	42.4	42.4	42.4	10.666	0	36.325	9	5	0	0	0	0	0	0	0	0	0	4	0	30.3	0	0	0	0	0	0	0	0	0
DHX36	Q9H2U1	Q9H2U1	ATP-dependent RNA helicase DHX36	8.23388	NaN	7.28738	7.23134	4.35251	7.43066	7.46127	7.06009	7.33528	7.32114	7.13171	NaN	7.05751	32.9373	48	48	46	51.3	51.3	50.3	114.76	0	323.31	440	0	101	27	0	48	92	21	43	50	36	0	22	0	47.7	34.2	0.9	40.9	44.8	33.2	36.6	36.3	37.4
POLR2L	P62875	P62875	DNA-directed RNA polymerases I, II, and III subunit RPABC5	8.23358	6.08128	6.26195	7.38548	NaN	7.6772	6.56806	6.8011	7.52363	7.37796	7.18746	NaN	7.13536	28.9363	2	2	2	29.9	29.9	29.9	7.645	0.00023321	4.8969	25	1	0	2	0	4	2	2	4	4	4	0	2	13.4	13.4	29.9	0	29.9	13.4	29.9	29.9	29.9	29.9
CC2D1A	Q6P1N0	Q6P1N0	Coiled-coil and C2 domain-containing protein 1A	8.23098	NaN	6.99365	7.22199	6.33017	7.44364	7.23945	7.03511	7.40465	7.40454	7.26851	6.13878	7.17216	32.8346	39	39	39	55.1	55.1	55.1	104.06	0	273.67	469	0	62	31	0	59	71	30	63	65	59	0	29	0	43.5	36.2	2.8	41.7	46.6	33.5	40.9	46.1	45.2
MTHFD2	P13995	P13995	Bifunctional methylenetetrahydrofolate dehydrogenase/cyclohydrolase, mitochondrial;NAD-dependent methylenetetrahydrofolate dehydrogenase;Methenyltetrahydrofolate cyclohydrolase	8.22945	NaN	4.97674	7.25027	NaN	7.7837	NaN	7.06187	7.8584	6.35324	6.40259	NaN	6.39161	31.73	15	15	15	67.7	67.7	67.7	37.895	0	79.72	111	0	1	11	0	39	0	11	37	5	6	0	1	0	3.4	56	0	67.7	0	49.1	58.6	24.9	40.9
SRPR	P08240	P08240	Signal recognition particle receptor subunit alpha	8.22817	NaN	6.98776	7.16932	NaN	7.72367	7.0844	7.01199	7.60401	7.10103	6.89406	NaN	6.93606	32.3777	29	29	29	60.2	60.2	60.2	69.81	0	275.86	317	0	49	22	0	61	46	21	46	29	27	0	16	0	48.9	45	0	46.2	40.1	39.3	48.1	38.4	33.5
UGDH	O60701	O60701	UDP-glucose 6-dehydrogenase	8.22608	NaN	6.13456	7.12274	NaN	7.64422	6.66332	7.01119	7.44511	7.43739	7.33504	NaN	7.25178	32.0814	26	26	26	73.5	73.5	73.5	55.023	0	164.74	226	0	8	14	0	34	21	15	30	41	39	0	24	0	25.7	52.6	0	62.6	39.7	54.7	54.5	62.6	56.9
HDAC2	Q92769	Q92769	Histone deacetylase 2	8.2257	6.28686	6.59469	7.46184	NaN	7.68279	6.69227	6.87834	7.47404	7.19962	7.17158	5.49194	7.07511	31.7175	20	20	14	48	48	38.1	55.364	0	154.04	145	5	12	17	0	34	12	8	22	12	15	1	7	23	31.4	41.6	0	43.2	34.8	31.4	38.3	25.6	34
PAF1	Q8N7H5	Q8N7H5	RNA polymerase II-associated factor 1 homolog	8.22559	NaN	5.23815	7.33678	NaN	7.39915	5.50791	7.35839	7.71143	7.31838	7.17664	NaN	7.03011	32.1828	27	27	27	53.9	53.9	53.9	59.975	0	211.34	197	0	3	21	0	32	2	26	46	27	30	0	10	0	13.4	37.5	0	45.4	11.5	49	48	42.2	42.2
CAPZA1	P52907	P52907	F-actin-capping protein subunit alpha-1	8.22523	NaN	6.47715	7.31958	NaN	7.46468	6.64353	6.91861	7.58344	7.48531	7.27265	NaN	7.16498	31.0241	11	11	9	61.5	61.5	52.1	32.922	0	106.96	108	0	10	7	0	13	7	6	17	21	17	0	10	0	31.5	42.7	0	43.7	32.2	34.6	48.6	61.5	49.7
CGGBP1	Q9UFW8	Q9UFW8	CGG triplet repeat-binding protein 1	8.22521	NaN	6.75429	7.42896	NaN	7.59309	6.99059	7.21392	7.62539	7.0967	6.902	5.44966	6.85333	30.9085	9	9	9	67.7	67.7	67.7	18.82	0	69.005	86	0	14	8	0	12	15	7	16	6	5	1	2	0	53.9	56.9	0	48.5	59.3	45.5	53.9	22.2	33.5
NARS	O43776	O43776	Asparagine--tRNA ligase, cytoplasmic	8.22396	NaN	5.70623	7.25892	NaN	7.79923	5.89484	7.00539	7.67036	7.0728	6.92883	NaN	6.89226	31.7789	24	24	24	53.1	53.1	53.1	62.942	0	177.52	179	0	6	17	0	47	5	15	38	19	19	0	13	0	15.7	42.9	0	47.8	11.9	33.4	46.5	34.3	36.1
PAICS	P22234	P22234	Multifunctional protein ADE2;Phosphoribosylaminoimidazole-succinocarboxamide synthase;Phosphoribosylaminoimidazole carboxylase	8.22365	NaN	NaN	7.70232	NaN	7.70965	NaN	7.18673	7.4569	6.90193	6.87967	NaN	6.78956	31.5663	17	17	17	58.1	58.1	58.1	47.079	0	91.192	138	0	0	18	0	30	0	14	26	16	24	0	10	0	0	55.8	0	58.1	0	42.6	46.8	31.1	42.4
HDGF	P51858	P51858	Hepatoma-derived growth factor	8.22115	NaN	7.64596	7.09708	NaN	7.23807	7.80559	6.58165	7.01878	6.88697	6.46976	5.27042	6.52162	31.3101	17	17	17	67.9	67.9	67.9	26.788	0	323.31	152	0	55	7	0	12	53	3	6	8	5	1	2	0	67.9	42.5	0	49.6	56.2	22.9	29.6	42.9	38.3
PTRF	Q6NZI2	Q6NZI2	Polymerase I and transcript release factor	8.21903	NaN	7.76221	NaN	NaN	6.12827	7.95958	NaN	6.17571	6.77112	6.55909	NaN	6.63039	31.0034	15	15	15	33.6	33.6	33.6	43.476	0	306.63	103	0	39	0	0	3	49	0	1	6	2	0	3	0	31	0	0	9	33.6	0	4.6	14.4	14.4
SURF4	O15260	O15260	Surfeit locus protein 4	8.21775	NaN	6.48406	7.24615	NaN	7.71241	6.62419	6.79108	7.41189	7.37186	7.24072	NaN	7.19584	30.4687	5	5	5	24.5	24.5	24.5	30.394	0	75.056	84	0	4	8	0	14	9	5	11	13	12	0	8	0	14.9	24.5	0	24.5	18.6	18.6	18.6	24.5	24.5
NDUFA8	P51970	P51970	NADH dehydrogenase [ubiquinone] 1 alpha subcomplex subunit 8	8.21675	5.60588	6.4314	7.41921	NaN	7.74778	6.40526	7.16764	7.64646	6.91158	6.70966	NaN	6.65979	30.1027	6	6	6	48.3	48.3	48.3	20.105	0	32.535	43	1	6	4	0	10	4	5	8	2	2	0	1	10.5	16.3	29.1	0	37.8	11.6	29.1	29.1	7.6	7.6
TFAM	Q00059	Q00059	Transcription factor A, mitochondrial	8.21434	NaN	7.36403	7.08372	4.89704	7.33885	7.56219	6.93304	7.34928	6.9631	6.75252	7.27089	6.75948	31.2874	17	17	17	45.9	45.9	45.9	29.096	0	108.41	141	0	43	5	0	13	32	6	13	10	4	10	5	0	39	19.9	2.8	32.1	35.8	22	28	18.7	18.7
PRRC2B	Q5JSZ5	Q5JSZ5	Protein PRRC2B	8.20882	NaN	6.80394	7.24447	NaN	7.3591	7.0893	6.95318	7.39884	7.49689	7.3153	NaN	7.21945	33.9556	93	90	90	58.5	57.6	57.6	242.96	0	323.31	968	0	110	62	0	88	131	50	106	178	163	0	80	0	39.9	38.7	0	34	42.4	34.1	42.6	50.1	50
TJP2	Q9UDY2	Q9UDY2	Tight junction protein ZO-2	8.20683	6.82296	6.10216	6.22105	NaN	7.14242	6.14836	6.34132	7.22391	7.68463	7.58942	NaN	7.47657	33.3286	72	72	72	67.4	67.4	67.4	133.96	0	323.31	535	24	25	7	0	48	21	14	47	141	139	0	69	24	20.8	9.2	0	35.1	18.8	20.3	34.2	58.9	58.2
PAWR	Q96IZ0	Q96IZ0	PRKC apoptosis WT1 regulator protein	8.20398	NaN	7.52876	6.63863	NaN	7.40389	7.71428	6.52665	7.49298	6.61992	6.52769	NaN	6.42485	30.7125	15	15	15	56.2	56.2	56.2	36.567	0	295.74	120	0	33	3	0	12	37	4	14	8	6	0	3	0	54.1	12.9	0	32.1	54.1	16.8	37.4	19.4	19.4
SGPL1	O95470	O95470	Sphingosine-1-phosphate lyase 1	8.20393	NaN	7.21227	6.99705	NaN	7.44854	7.4005	6.83843	7.42646	7.26623	7.18608	NaN	7.11588	31.8967	21	21	21	44.5	44.5	44.5	63.523	0	148.06	250	0	49	12	0	29	44	11	26	32	30	0	17	0	36.3	24.8	0	29.2	39.1	22	24.6	32.2	32.2
CEP55	Q53EZ4	Q53EZ4	Centrosomal protein of 55 kDa	8.2029	NaN	5.23646	7.48324	NaN	7.64673	5.99307	7.19312	7.58797	7.09363	6.96933	NaN	6.88008	31.9499	19	19	19	48.7	48.7	48.7	54.178	0	206.55	171	0	3	21	0	36	5	19	37	18	23	0	9	0	4.5	46.6	0	48.5	17.9	42.5	48.7	40.9	39.7
LENG8	Q96PV6	Q96PV6	Leukocyte receptor cluster member 8	8.20232	NaN	6.95741	7.41571	NaN	7.35203	7.26734	7.29232	7.43127	7.21906	7.05515	NaN	6.94027	32.4569	29	29	29	46.9	46.9	46.9	88.156	0	323.31	337	0	51	25	0	32	64	30	42	38	39	0	16	0	41.5	35.8	0	35.6	42.8	41.8	40.4	36.4	40.5
RBM10	P98175	P98175	RNA-binding protein 10	8.20208	NaN	6.34029	7.16247	NaN	7.50628	6.52278	6.9463	7.54664	7.4512	7.27356	NaN	7.20474	32.5686	29	28	27	43.9	43.1	42	103.53	0	235.89	260	0	18	19	0	35	18	16	39	47	44	1	23	0	27.7	35.8	0	40.2	23.3	30.4	35.4	40.8	41.4
NTPCR	Q9BSD7	Q9BSD7	Cancer-related nucleoside-triphosphatase	8.20178	5.53034	7.12824	6.91156	NaN	7.54748	7.37142	6.6499	7.42762	7.34064	7.14758	NaN	7.05003	30.7051	11	11	11	73.2	73.2	73.2	20.713	0	58.483	122	2	20	6	0	19	18	5	14	18	13	0	7	15.3	70.5	46.3	0	61.1	63.7	40	53.2	65.8	65.8
WTAP	Q15007	Q15007	Pre-mRNA-splicing regulator WTAP	8.2011	NaN	6.99045	7.28162	NaN	7.49795	7.08657	6.805	7.38648	7.38344	7.27024	NaN	7.10585	31.6358	16	16	16	43.2	43.2	43.2	44.243	0	195.04	175	0	21	15	0	26	18	11	24	25	23	0	12	0	34.3	38.1	0	39.4	34.1	28.3	37.1	35.6	35.6
FGF2	P09038	P09038	Fibroblast growth factor 2	8.2	NaN	7.63644	5.70366	NaN	6.11578	7.86522	NaN	5.8569	7.19877	7.0887	NaN	7.052	30.5617	9	9	9	33	33	33	30.77	0	64.478	82	0	29	1	0	2	26	0	1	8	10	0	5	0	33	3.5	0	3.5	33	0	3.5	15.3	15.3
CNP	P09543	P09543	2,3-cyclic-nucleotide 3-phosphodiesterase	8.19948	NaN	6.91371	7.20189	NaN	7.55406	7.18682	6.95389	7.45963	7.28369	7.15116	NaN	7.07196	32.0454	23	23	23	51.1	51.1	51.1	47.578	0	244.33	227	0	29	15	0	37	34	15	31	28	25	0	13	0	38.2	34.9	0	36.8	34.7	38	41.1	41.3	40.9
RAB5C	P51148	P51148	Ras-related protein Rab-5C	8.19866	NaN	5.03056	7.41642	NaN	7.67451	5.15045	7.02119	7.59066	7.11012	7.09001	NaN	6.98895	30.6948	10	10	7	59.3	59.3	44.4	23.482	0	75.635	79	0	1	9	0	15	1	7	17	12	12	0	5	0	5.1	41.7	0	52.3	5.1	29.2	47.2	44	49.1
UBE2I	P63279	P63279	SUMO-conjugating enzyme UBC9	8.1986	NaN	NaN	7.50884	NaN	7.82993	NaN	7.31691	7.43074	6.5485	6.65231	NaN	6.37621	30.0426	8	8	8	75.3	75.3	75.3	18.007	0	39.88	51	0	0	9	0	16	0	5	10	5	5	0	1	0	0	75.3	0	75.3	0	67.1	67.1	14.6	14.6
ATP5J	P18859	P18859	ATP synthase-coupling factor 6, mitochondrial	8.19767	NaN	7.0197	7.14604	NaN	7.55802	7.37359	6.55705	7.57217	7.13351	6.9102	NaN	7.03015	29.817	6	6	6	49.1	49.1	49.1	12.587	0	94.355	50	0	6	2	0	8	10	2	10	4	5	0	3	0	45.4	43.5	0	49.1	49.1	32.4	49.1	44.4	49.1
RPA1	P27694	P27694	Replication protein A 70 kDa DNA-binding subunit;Replication protein A 70 kDa DNA-binding subunit, N-terminally processed	8.19446	7.71919	7.02963	6.74295	7.42893	6.81706	7.27444	5.40993	7.05385	6.29409	6.14513	7.28789	6.11019	31.9219	28	28	28	59.7	59.7	59.7	68.137	0	315.07	145	2	41	9	1	10	45	1	21	8	5	0	2	1.1	46.4	25.3	1.1	27.4	46.6	2.9	33.6	15.9	20
NAF1	Q96HR8	Q96HR8	H/ACA ribonucleoprotein complex non-core subunit NAF1	8.19424	NaN	6.76208	7.09269	NaN	7.50782	7.05308	6.54727	7.28115	7.53335	7.30775	NaN	7.24674	30.3906	6	6	6	15.4	15.4	15.4	53.716	0	46.749	69	0	9	3	0	9	10	1	7	14	10	0	6	0	13.4	10.9	0	15.4	9.7	5.3	13	13.4	13.4
PPP1CB	P62140	P62140	Serine/threonine-protein phosphatase PP1-beta catalytic subunit	8.19346	NaN	6.97489	7.14879	NaN	7.23421	6.95306	6.66013	7.41389	7.50927	7.35156	NaN	7.32615	31.3055	22	8	8	72.2	37	37	37.186	0	139.73	93	0	12	5	0	9	13	2	12	19	13	0	8	0	67.6	67.9	0	72.2	67.6	60.2	67.9	71.9	72.2
BTF3	P20290	P20290	Transcription factor BTF3	8.19	NaN	7.49055	7.40921	NaN	7.28832	7.70388	6.85496	6.92375	6.61983	6.8264	NaN	6.27112	30.5285	8	8	8	59.2	59.2	59.2	22.168	0	276.29	81	0	20	8	0	9	23	3	5	4	7	0	2	0	55.8	55.8	0	48.1	59.2	41.7	34	48.1	48.1
CTPS1	P17812	P17812	CTP synthase 1	8.18969	NaN	6.70682	7.24913	NaN	7.61185	7.09722	6.86567	7.43653	7.25096	7.16077	NaN	7.06254	32.0129	28	28	26	59.9	59.9	55.5	66.69	0	200	220	1	25	18	0	34	33	14	31	26	23	0	15	1.9	47.7	48.1	1.4	44.7	43.1	40.6	48.2	40.3	39.1
PPP2R1A	P30153	P30153	Serine/threonine-protein phosphatase 2A 65 kDa regulatory subunit A alpha isoform	8.18769	NaN	5.54903	7.35629	NaN	7.60513	5.99403	7.03141	7.55406	7.24199	7.13104	NaN	7.08543	32.1989	26	26	20	54	54	40.6	65.308	0	157.31	253	0	5	26	0	51	11	21	47	37	34	0	21	0	10.4	45.8	0	53.7	17.3	39.6	45	44	47.2
CAPZB	P47756	P47756	F-actin-capping protein subunit beta	8.18662	NaN	6.44286	7.24679	NaN	7.48032	6.60366	7.00745	7.73311	7.08361	7.05903	NaN	7.0484	31.2828	14	14	14	55.2	55.2	55.2	31.35	0	142.38	116	0	9	8	0	17	7	7	19	18	21	0	10	0	40.4	37.5	0	50.5	33.2	40.1	50.2	51.6	48.7
FAF2	Q96CS3	Q96CS3	FAS-associated factor 2	8.18549	NaN	6.09632	6.96673	NaN	7.72156	6.21796	6.94713	7.55241	7.26848	7.05637	NaN	7.14541	31.7152	17	17	17	60.2	60.2	60.2	52.623	0	122.8	162	0	9	11	0	39	9	12	28	21	19	0	14	0	18	39.3	0	55.7	18	37.3	46.3	42.5	42.9
RFC4	P35249	P35249	Replication factor C subunit 4	8.18213	NaN	6.68011	6.83967	4.72782	7.57109	7.15091	7.33106	7.65562	6.9632	6.83887	NaN	6.79052	31.5728	22	22	22	68.6	68.6	68.6	39.681	0	191.2	124	0	19	7	0	21	20	15	25	7	8	0	2	0	32	30.3	2.5	57	32.5	44.1	36.1	33.1	25.6
MICU2	Q8IYU8	Q8IYU8	Calcium uptake protein 2, mitochondrial	8.18176	NaN	7.15809	6.83072	NaN	7.67918	7.31023	6.79709	7.43212	7.03607	6.98595	NaN	6.94158	31.5011	19	19	19	55.8	55.8	55.8	49.666	0	251.63	173	0	26	8	0	31	30	9	24	17	19	0	9	0	39.4	31.8	0	50.9	37.6	30.9	44	41.9	44.9
HTATSF1	O43719	O43719	HIV Tat-specific factor 1	8.18153	NaN	5.28117	7.02111	4.91545	7.58696	5.53087	6.95646	7.60681	7.32681	7.24773	4.82475	7.13596	32.8789	44	44	44	56	56	56	85.852	0	323.31	281	0	3	19	0	54	5	18	51	53	52	0	26	0	10.1	40.1	0.9	47.9	11.1	30.6	39.6	43.8	40.3
EEF1B2	P24534	P24534	Elongation factor 1-beta	8.18136	NaN	6.01098	7.57198	NaN	7.62445	6.01174	6.97057	7.39751	7.17892	7.041	NaN	6.99713	30.7629	6	6	6	41.3	41.3	41.3	24.763	0	72.272	55	0	4	7	0	8	3	4	8	10	7	0	4	0	26.2	38.7	0	38.7	26.2	34.7	38.7	41.3	41.3
KPNA4	O00629	O00629	Importin subunit alpha-3	8.18119	NaN	6.39342	6.94247	NaN	7.61989	6.90951	6.94611	7.70232	7.13252	6.99021	NaN	6.91247	31.0842	14	11	11	45.5	39.7	39.7	57.886	0	113.36	118	0	12	6	0	23	18	8	18	14	14	0	5	0	29.8	25.7	0	45.5	40.7	30.5	39.2	35.3	35.3
TUBA1C	Q9BQE3	Q9BQE3	Tubulin alpha-1C chain	8.1778	6.32623	6.71174	7.34813	NaN	7.69251	6.8396	6.98741	7.56493	6.8028	6.84427	NaN	6.70655	31.5584	47	4	4	88	15.1	15.1	49.895	0	83.807	93	6	11	6	0	15	14	4	12	9	11	0	5	63	69.9	79.5	16.9	81.7	63	79.7	82	72.8	72.6
SYF2	O95926	O95926	Pre-mRNA-splicing factor SYF2	8.17728	NaN	6.6538	7.22259	NaN	7.36739	6.69556	6.3629	7.30488	7.56868	7.34319	NaN	7.2874	30.3343	11	11	11	46.1	46.1	46.1	28.722	0	61.203	81	0	6	6	0	10	5	3	11	18	14	0	8	0	31.3	33.3	0	39.9	17.7	19.8	39.9	45.7	46.1
PRPF38A	Q8NAV1	Q8NAV1	Pre-mRNA-splicing factor 38A	8.17676	NaN	7.15436	6.02015	5.6322	6.62644	7.37247	NaN	6.87556	7.61738	7.48779	NaN	7.43115	30.863	15	15	15	41.3	41.3	41.3	37.476	0	98.831	134	0	27	1	0	7	19	0	6	30	29	0	15	0	31.4	6.7	5.1	21.8	29.5	0	18.6	38.1	38.1
SLC25A13	Q9UJS0	Q9UJS0	Calcium-binding mitochondrial carrier protein Aralar2	8.17566	5.8276	7.07218	6.65557	6.38618	7.57219	7.28276	6.55101	7.36838	7.25566	7.0667	6.72857	7.07766	32.0659	31	31	24	61.5	61.5	53.5	74.175	0	219.85	318	5	43	9	0	46	59	12	37	46	42	0	19	10.5	47.7	26.2	1.2	45.6	53.3	27.1	39.7	47	48.3
USP39	Q53GS9	Q53GS9	U4/U6.U5 tri-snRNP-associated protein 2	8.17505	NaN	6.96027	7.19997	NaN	7.65957	7.18224	7.06345	7.52741	6.8464	6.8467	NaN	6.65201	31.9643	20	20	20	45.8	45.8	45.8	65.38	0	162.47	253	0	40	18	0	44	41	17	40	22	20	0	11	0	30.8	37.3	0	40.4	35.9	32.2	37	27.3	29.4
CALR	P27797	P27797	Calreticulin	8.17426	NaN	NaN	7.9509	NaN	7.63791	NaN	6.81101	6.8446	6.22999	5.85988	NaN	5.86649	31.4023	18	18	18	69.5	69.5	69.5	48.141	0	119.18	80	0	0	34	0	22	0	8	7	5	2	0	2	0	0	67.6	0	63.8	0	32.6	24.9	14.6	14.6
MTDH	Q86UE4	Q86UE4	Protein LYRIC	8.17397	NaN	7.39559	7.11277	NaN	7.3195	7.60411	7.00945	7.1778	7.03019	6.90025	NaN	6.8086	31.7972	27	27	27	55.5	55.5	55.5	63.836	0	287.31	261	0	59	18	0	28	62	16	24	20	21	0	13	0	48.1	41.9	0	37.8	45.5	38.1	40.7	29.9	34.7
LRRC47	Q8N1G4	Q8N1G4	Leucine-rich repeat-containing protein 47	8.17351	NaN	6.76043	6.90434	NaN	7.528	7.13338	6.90429	7.47727	7.2806	7.21651	NaN	7.15924	31.9067	24	24	24	61.9	61.9	61.9	63.472	0	140.35	251	0	28	13	0	43	38	16	40	29	29	0	15	0	33.1	25.4	0	53.5	46.8	38.8	55.2	48.5	50.1
NAT10	Q9H0A0	Q9H0A0	N-acetyltransferase 10	8.17351	NaN	7.25945	6.97715	NaN	7.45129	7.50653	6.94879	7.41303	7.01237	6.88871	5.94433	6.86905	32.9067	54	54	54	63.4	63.4	63.4	115.73	0	323.31	526	0	102	26	0	68	118	33	70	44	40	4	21	0	53.7	39.1	0	47.1	58.3	39	50	36.9	33.8
DDX46	Q7L014	Q7L014	Probable ATP-dependent RNA helicase DDX46	8.17246	NaN	5.70364	6.95124	NaN	7.57787	5.87765	6.75499	7.32568	7.45582	7.39683	5.16194	7.30582	32.9297	54	54	54	52.2	52.2	52.2	117.36	0	323.31	454	0	11	24	0	90	9	28	57	91	96	0	48	0	10.3	28.7	0	45.9	13.4	34.1	36.4	44.3	46.1
PHGDH	O43175	O43175	D-3-phosphoglycerate dehydrogenase	8.1714	NaN	6.12388	7.52171	NaN	7.70631	6.33923	6.98129	7.37543	7.05411	6.90389	5.69537	6.8822	31.6042	21	21	21	57.8	57.8	57.8	56.65	0	104.65	171	1	11	21	0	38	11	15	29	16	18	1	10	2.8	19.9	34.3	0	49	19.7	28.9	46.2	21	21
TIMM23	O14925;Q5SRD1	O14925	Mitochondrial import inner membrane translocase subunit Tim23	8.17099	NaN	5.6716	6.63564	NaN	7.93142	6.72417	6.40599	7.54908	6.77507	6.58457	NaN	6.70032	30.3133	8	8	8	62.7	62.7	62.7	21.943	0	37.881	63	0	2	4	0	18	6	3	14	7	6	0	3	0	8.6	27.8	0	62.7	26.3	37.3	61.7	26.3	26.3
CFAP20	Q9Y6A4	Q9Y6A4	Cilia- and flagella-associated protein 20	8.17053	NaN	6.60095	7.09615	NaN	7.36472	6.79142	6.88317	7.39273	7.5242	7.30285	NaN	7.21532	30.6013	10	10	10	60.1	60.1	60.1	22.774	0	58.9	90	0	10	5	0	13	10	5	14	14	13	0	6	0	46.1	25.4	0	43.5	34.7	31.1	59.6	44	44
H1FX	Q92522	Q92522	Histone H1x	8.16988	NaN	5.70889	7.68975	5.18986	7.29568	5.50163	7.3831	7.38018	7.10305	6.86079	6.53112	6.82551	30.8402	7	7	7	31.9	31.9	31.9	22.487	0	35.679	56	0	2	8	1	7	1	10	9	7	6	1	4	0	4.7	31.9	5.6	23	7	31.9	31.5	17.8	17.8
EARS2	Q5JPH6	Q5JPH6	Probable glutamate--tRNA ligase, mitochondrial	8.1697	NaN	4.50372	5.89628	NaN	7.65864	4.93383	6.14295	7.98049	6.11197	6.15452	NaN	6.2085	31.894	13	13	13	38.2	38.2	38.2	58.688	0	35.835	44	0	1	1	0	14	2	3	9	5	5	0	4	0	2.9	2.9	0	34	5.4	12.4	19.3	17	18.7
SEPT2	Q15019	Q15019	Septin-2	8.16932	NaN	6.66846	7.40993	5.31283	7.68226	6.7421	7.18013	7.40049	7.0162	6.80659	NaN	6.80645	31.4598	16	16	16	61.5	61.5	61.5	41.487	0	167.89	137	0	14	12	0	27	13	11	14	19	17	0	10	0	36.3	52.1	4.2	57.6	34.3	46.5	55.1	51.2	46
LARS	Q9P2J5	Q9P2J5	Leucine--tRNA ligase, cytoplasmic	8.16923	NaN	5.69391	7.17126	NaN	7.67703	5.77746	7.02329	7.4832	7.23955	7.12791	NaN	7.0944	33.0445	51	51	51	53.7	53.7	53.7	134.46	0	262.45	410	0	18	31	0	87	13	35	73	63	60	0	30	0	15.5	32.4	0	47.5	10.9	36	43	39.7	42.9
VPS37C	A5D8V6	A5D8V6	Vacuolar protein sorting-associated protein 37C	8.16912	NaN	5.58795	7.41385	NaN	7.27662	5.7845	7.10582	7.28556	7.56301	7.33068	NaN	7.06963	29.9445	7	7	7	28.7	28.7	28.7	38.658	0	88.9	79	0	1	10	0	13	1	7	13	15	13	0	6	0	8.7	26.5	0	17.5	3.4	17.5	17.5	28.7	26.5
HMMR	O75330	O75330	Hyaluronan mediated motility receptor	8.16876	NaN	6.34104	7.51779	NaN	7.72193	6.51656	6.9156	7.52671	6.81031	6.60769	NaN	6.59945	32.6279	39	39	39	54	54	54	84.099	0	230.27	274	0	26	27	0	52	28	25	57	25	22	0	12	0	31.2	39.2	0	45	28.2	37	49.6	38.4	38.4
TUBA4A	P68366	P68366	Tubulin alpha-4A chain	8.16847	NaN	7.09778	6.79314	NaN	6.72487	7.30337	6.34207	6.25154	7.62983	7.49205	NaN	7.40773	31.5274	37	5	5	73	19.4	19.4	49.924	0	41.55	89	0	16	5	0	7	13	4	5	17	14	0	8	42.2	58.9	57.8	9.2	57.4	58.9	56.9	56.9	66.7	66.7
RUVBL1	Q9Y265	Q9Y265	RuvB-like 1	8.16823	6.53708	5.92598	7.46324	NaN	7.63072	6.10384	7.13357	7.41926	7.10147	6.91889	5.98585	6.91422	31.4562	19	19	19	59	59	59	50.227	0	130.34	177	10	8	17	0	30	8	15	23	26	23	3	14	20.4	19.3	42.3	0	51.5	22.1	46.5	49.6	53.7	45.6
RPL18	Q07020	Q07020	60S ribosomal protein L18	8.16782	5.98076	6.11301	7.62239	NaN	6.81147	6.42454	6.83245	7.00911	7.52596	7.2461	6.95792	7.21953	29.9403	6	6	6	31.4	31.4	31.4	21.634	0	43.105	36	1	3	4	0	3	4	3	3	6	5	2	2	5.3	12.2	18.6	0	5.3	12.2	11.2	11.2	25	25
MCM4	P33991	P33991	DNA replication licensing factor MCM4	8.1664	NaN	6.53618	7.2755	NaN	7.66501	6.71638	6.80833	7.46945	7.22118	7.0381	NaN	6.97722	32.6518	39	39	38	58.6	58.6	57.8	96.557	0	271.97	354	0	36	30	0	65	32	26	50	50	42	0	23	0	35.2	43.1	0	47.7	36	32.8	51.4	38	43.7
EHD1	Q9H4M9	Q9H4M9	EH domain-containing protein 1	8.16524	NaN	5.37763	6.95058	4.60769	7.58487	5.98361	6.71695	7.53726	7.40753	7.24002	NaN	7.17834	31.9823	30	30	20	72.3	72.3	48.9	60.626	0	174.33	226	0	1	13	0	43	5	14	34	51	41	0	24	0	6	47.6	1.7	59.7	17	42.3	59.9	70.4	56.4
SRSF10	O75494;Q8WXF0	O75494	Serine/arginine-rich splicing factor 10	8.16513	5.75109	6.31998	7.27912	5.34498	7.28008	6.34992	6.36511	7.48187	7.37374	7.34256	7.08518	7.10075	30.4459	10	10	10	29	29	29	31.3	0	64.589	87	2	4	8	0	8	4	1	10	16	19	8	7	4.6	10.7	19.5	4.6	23.7	10.7	6.1	19.5	29	29
NUSAP1	Q9BXS6	Q9BXS6	Nucleolar and spindle-associated protein 1	8.16301	NaN	7.16764	7.23538	NaN	7.29394	7.4628	6.93447	7.3647	7.18124	6.99997	NaN	6.90357	31.8174	22	22	22	57.1	57.1	57.1	49.451	0	152.69	193	0	36	11	0	23	40	8	24	24	19	0	8	0	51	31.1	0	49.7	49.2	23.4	38.3	38.5	41.3
TMEM214	Q6NUQ4	Q6NUQ4	Transmembrane protein 214	8.16286	NaN	7.31152	6.53884	5.031	7.49839	7.57966	6.57536	7.38979	6.91483	6.91265	NaN	6.8606	32.2457	30	30	30	53.1	53.1	53.1	77.15	0	323.31	277	0	67	9	0	34	67	12	28	19	26	0	15	0	42.4	21.9	4.2	35.8	47.5	24.4	32.4	25.3	31.9
KLF16	Q9BXK1	Q9BXK1	Krueppel-like factor 16	8.16218	NaN	6.88576	6.97562	NaN	7.49276	7.06138	7.00273	7.51968	7.33482	7.05553	NaN	6.97214	30.2841	7	7	7	44.8	44.8	44.8	25.43	0	93.06	85	0	10	5	0	11	9	5	18	11	10	0	6	0	32.9	37.3	0	44.4	32.9	26.2	44.8	37.7	37.3
HSPB1	P04792	P04792	Heat shock protein beta-1	8.16203	5.73185	6.54538	7.8022	6.09342	7.33578	6.79467	6.73013	6.82372	6.88646	6.66254	7.29772	6.64653	30.6986	13	13	13	81	81	81	22.782	0	125.02	88	1	11	18	2	11	11	4	6	7	6	7	4	7.8	40	65.4	25.9	60.5	40	34.6	42	39	39
MAGT1	Q9H0U3	Q9H0U3	Magnesium transporter protein 1	8.16095	NaN	7.66695	6.06375	NaN	7.1119	7.53913	6.46208	7.19008	7.10971	6.87975	NaN	7.03623	30.9175	11	11	11	31.3	31.3	31.3	38.036	0	149.23	105	0	28	3	0	9	24	4	9	14	8	0	6	0	28.1	7.5	0	13.1	18.5	10.4	13.1	28.4	19.4
HMGN1	P05114	P05114	Non-histone chromosomal protein HMG-14	8.15537	7.79293	6.44201	NaN	NaN	6.05003	7.12483	NaN	NaN	NaN	NaN	7.80421	NaN	29.4134	6	6	6	64	64	64	10.659	0	183.85	22	9	4	0	0	0	6	0	0	0	0	3	0	27	34	0	0	14	50	0	0	0	0
CDC42	P60953	P60953	Cell division control protein 42 homolog	8.15103	NaN	7.24699	6.69227	NaN	7.45211	7.42223	6.59075	7.32885	7.16014	7.08668	NaN	7.09188	30.2471	7	7	7	42.4	42.4	42.4	21.258	0	88.589	117	0	16	6	0	23	17	5	13	14	15	0	8	0	36.6	19.9	0	36.6	36.6	25.1	25.1	30.9	36.6
EIF4A2	Q14240	Q14240	Eukaryotic initiation factor 4A-II;Eukaryotic initiation factor 4A-II, N-terminally processed	8.147	NaN	NaN	7.39627	NaN	7.66323	NaN	7.08853	7.61888	6.85	6.66781	NaN	6.57399	31.5231	27	14	14	71.7	43.5	43.5	46.402	0	102.84	124	0	0	18	0	32	0	14	29	13	12	0	6	0	21.6	59	2.5	68.8	19.9	59	57.2	57	57
QPCTL	Q9NXS2	Q9NXS2	Glutaminyl-peptide cyclotransferase-like protein	8.14669	NaN	7.06874	6.85429	NaN	7.4427	7.29951	6.91181	7.48353	7.20333	7.01393	NaN	6.94284	30.87	16	16	16	41.4	41.4	41.4	42.924	0	91.506	128	0	18	5	0	15	27	8	18	15	15	0	7	0	36.6	28	0	33.8	36.1	32.2	36.4	33.5	33.8
RPN2	P04844	P04844	Dolichyl-diphosphooligosaccharide--protein glycosyltransferase subunit 2	8.14666	NaN	6.44195	7.43854	NaN	7.62357	6.54947	7.08311	7.48727	6.96666	6.78061	NaN	6.79721	31.5221	20	20	20	47.7	47.7	47.7	69.283	0	200.53	183	0	13	23	0	38	14	13	29	21	21	0	11	0	19.3	45.6	0	42.2	23.5	31.1	45.6	33	28.8
RFC3	P40938	P40938	Replication factor C subunit 3	8.14541	NaN	6.93715	7.17246	NaN	7.46611	7.17713	6.97436	7.40427	7.07631	7.06856	NaN	7.13136	31.5179	21	21	21	66.6	66.6	66.6	40.556	0	187.91	180	0	26	15	0	27	25	13	23	19	20	0	12	0	52.2	47.8	0	57	52.8	45.2	44.7	46.9	46.9
SEC23A	Q15436	Q15436	Protein transport protein Sec23A	8.1433	5.96724	4.45812	7.23987	NaN	7.4099	5.2551	7.18766	7.21503	7.4516	7.29667	NaN	7.1756	32.2609	33	33	30	66.4	66.4	63.5	86.16	0	323.31	222	2	0	27	0	33	2	30	24	43	40	0	21	2.5	1.6	49.8	0	38.6	3	58.7	35.2	39.9	41.4
RAE1	P78406	P78406	mRNA export factor	8.14277	NaN	6.67825	7.10863	NaN	7.44773	7.09604	7.02243	7.57277	7.1377	6.98115	NaN	6.98082	30.7501	15	15	15	62.5	62.5	62.5	40.968	0	158.57	118	0	9	8	0	16	25	10	19	13	11	0	7	0	22.3	41	0	44.6	47.8	45.7	37.2	36.7	36.7
PPA1	Q15181	Q15181	Inorganic pyrophosphatase	8.1422	NaN	NaN	7.70731	NaN	7.54763	NaN	7.14448	7.37253	6.80831	6.73425	NaN	6.49164	31.2177	14	14	14	76.8	76.8	76.8	32.66	0	90.777	91	0	0	19	0	18	0	9	16	13	11	0	5	0	0	76.8	0	58.8	0	45	49.1	33.9	33.9
GRB2	P62993	P62993	Growth factor receptor-bound protein 2	8.14205	NaN	5.29769	7.38133	NaN	7.42198	5.41238	7.15585	7.50364	7.29761	7.09482	NaN	6.96663	30.8547	12	12	12	66.8	66.8	66.8	25.206	0	51.532	104	0	2	10	0	18	2	10	22	19	14	0	7	0	13.4	51.2	0	43.3	13.4	56.7	48.8	60.4	59.9
NHP2L1	P55769	P55769	NHP2-like protein 1;NHP2-like protein 1, N-terminally processed	8.1406	6.66348	6.87838	7.05235	NaN	7.58371	7.11484	6.95782	7.48359	6.89634	6.80814	6.59224	6.7539	30.0426	9	9	9	59.4	59.4	59.4	14.173	0	66.609	54	7	7	2	0	7	8	3	7	2	5	3	3	44.5	25.8	21.9	0	31.2	38.3	31.2	31.2	39.8	39.8
SDF2L1	Q9HCN8	Q9HCN8	Stromal cell-derived factor 2-like protein 1	8.13966	5.91109	6.65575	7.33963	4.98098	7.58221	6.88818	7.00937	7.41471	7.1599	6.78832	NaN	6.89759	30.4989	7	7	7	63.3	63.3	63.3	23.598	0	90.25	82	1	8	7	0	15	11	7	11	10	6	0	6	3.6	35.7	59.7	5.9	59.7	35.7	59.7	59.7	59.7	33
LARP7	Q4G0J3	Q4G0J3	La-related protein 7	8.13934	NaN	5.64456	7.24534	NaN	7.32632	6.23416	7.03691	7.41547	7.44483	7.24423	NaN	7.16352	31.9926	29	29	29	53.3	53.3	53.3	66.898	0	172.36	228	0	6	21	0	24	10	22	35	46	39	0	25	0	11.2	38.8	0	33.8	16.8	38.8	38.8	44.2	47.3
FOCAD	Q5VW36	Q5VW36	Focadhesin	8.13925	NaN	6.38908	6.99221	4.90469	7.37289	6.6767	6.93858	7.44531	7.40888	7.26597	NaN	7.21603	33.3418	62	62	62	46.5	46.5	46.5	200.07	0	323.31	551	0	43	34	0	78	54	32	81	94	84	0	51	0	17.5	24.4	0.4	37.4	22.4	27.3	32.5	39.5	35.4
RPL5	P46777	P46777	60S ribosomal protein L5	8.1371	5.33218	6.71182	7.7342	NaN	7.40322	6.72505	7.07471	7.15646	6.9806	6.55584	6.07339	6.80315	30.4903	12	12	12	49.2	49.2	49.2	34.362	0	52.101	80	1	15	11	0	10	7	7	8	10	5	1	5	4.7	47.8	44.4	0	34	26.3	26.9	23.9	36	23.9
MRPL12	P52815	P52815	39S ribosomal protein L12, mitochondrial	8.13688	NaN	7.18333	7.24522	NaN	7.33874	7.45393	6.64135	7.261	7.11528	6.96552	NaN	6.95739	30.0301	5	5	5	35.4	35.4	35.4	21.348	0	23.437	68	0	12	4	0	7	16	3	8	8	5	0	5	0	29.3	35.4	0	34.8	35.4	28.3	34.8	35.4	35.4
MORF4L2	Q15014	Q15014	Mortality factor 4-like protein 2	8.13386	NaN	7.44565	6.37712	NaN	7.35826	7.60774	6.30395	7.27852	6.8946	6.80073	NaN	6.86362	31.1076	18	15	15	68.4	59	59	32.307	0	183.43	135	0	38	3	0	18	37	5	13	7	6	0	8	0	68.4	23.3	0	55.9	63.5	27.4	47.6	43.1	38.5
MPLKIP	Q8TAP9	Q8TAP9	M-phase-specific PLK1-interacting protein	8.13341	NaN	6.97391	7.39524	NaN	7.19005	7.23223	7.24356	7.27522	7.23439	6.85021	NaN	6.931	30.0186	4	4	4	35.8	35.8	35.8	19.147	0	145.5	60	0	11	7	0	6	10	6	9	5	3	0	3	0	35.8	30.7	0	27.4	35.8	30.7	30.7	27.4	27.4
TCEB3	Q14241	Q14241	Transcription elongation factor B polypeptide 3	8.13309	NaN	7.14916	6.8689	6.01284	7.24859	7.41504	6.78607	7.36747	7.2558	7.08835	NaN	6.99646	32.1875	26	26	26	38.6	38.6	38.6	89.908	0	323.31	299	0	48	16	0	32	55	20	44	35	34	0	15	0	29.1	25.3	1	29.1	35.5	27.7	29.2	32.3	31.3
RAB1B	Q9H0U4;Q92928	Q9H0U4	Ras-related protein Rab-1B	8.1329	NaN	5.4831	7.35104	NaN	7.66934	4.72121	6.8152	7.49101	7.09958	6.80421	NaN	6.9933	30.8243	9	9	4	57.2	57.2	26.9	22.171	0	37.536	57	0	2	5	0	15	0	3	9	7	9	0	7	0	5.5	41.8	0	56.7	5.5	21.9	33.3	44.3	44.3
CCT6A	P40227	P40227	T-complex protein 1 subunit zeta	8.13258	6.62906	5.55522	7.6153	5.76734	7.59817	5.8147	6.93192	7.20868	7.03989	6.82164	NaN	6.82318	31.7163	25	25	20	58.6	58.6	49.5	58.024	0	156.06	172	11	4	27	0	38	6	12	27	20	15	0	12	24.1	9.6	42.6	3.8	49.7	20.5	31.1	31.8	41.4	41.4
KHDRBS3	O75525	O75525	KH domain-containing, RNA-binding, signal transduction-associated protein 3	8.13245	NaN	6.06547	7.08732	NaN	7.1856	6.39512	6.88795	7.42765	7.61745	7.1811	NaN	7.12519	30.4749	11	10	10	28.3	28.3	28.3	38.799	0	33.031	62	0	4	2	0	4	5	3	9	19	11	0	5	0	8.4	9.2	0	11.8	11.3	9.5	14.2	28.3	26
PPP2R2A	P63151;Q00005;Q9Y2T4	P63151	Serine/threonine-protein phosphatase 2A 55 kDa regulatory subunit B alpha isoform	8.1322	NaN	6.33274	7.1024	NaN	7.4956	6.61413	7.07273	7.38993	7.31256	7.10728	NaN	7.19457	31.4069	19	19	11	56.4	56.4	41.6	51.691	0	155.18	139	0	12	8	0	21	13	11	18	23	18	0	15	0	25.3	27.5	0	36.9	28	32.9	33.1	49	50.6
ARL1	P40616	P40616	ADP-ribosylation factor-like protein 1	8.1321	NaN	5.52127	7.03254	NaN	7.55981	5.88951	6.59437	7.42891	7.39352	7.24457	NaN	7.15476	30.1841	9	9	9	74	74	74	20.417	0	42.962	74	0	2	7	0	14	2	3	12	12	16	0	6	0	6.1	44.8	0	63.5	13.8	32.6	51.4	63	61.9
LGALS1	P09382	P09382	Galectin-1	8.13104	5.56771	6.8496	6.81615	NaN	7.02604	7.07416	6.35845	6.896	7.54157	7.50826	NaN	7.33385	30.1807	7	7	7	46.7	46.7	46.7	14.716	0	56.374	85	1	11	4	0	5	15	3	7	17	17	0	5	14.8	43.7	34.8	0	43.7	43.7	26.7	43.7	46.7	46.7
PPP2CA;PPP2CB	P67775;P62714	P67775;P62714	Serine/threonine-protein phosphatase 2A catalytic subunit alpha isoform;Serine/threonine-protein phosphatase 2A catalytic subunit beta isoform	8.12905	NaN	5.02991	7.34803	NaN	7.63064	5.8368	7.12509	7.44724	7.06172	6.93584	NaN	6.86324	31.004	13	13	11	58.6	58.6	53.7	35.594	0	96.207	99	0	1	9	0	20	3	12	21	12	14	0	7	0	4.5	43	0	53.4	15.9	53.4	44.3	37.2	41.7
PPIL2	Q13356	Q13356	Peptidyl-prolyl cis-trans isomerase-like 2	8.12863	NaN	6.66965	7.3274	NaN	7.38987	6.98599	7.0812	7.43422	7.22585	7.05388	NaN	6.84168	31.8607	25	25	25	62.7	62.7	62.7	58.823	0	208.46	201	0	29	19	0	21	30	13	29	24	25	0	11	0	43.5	49	0	45	50	41	44.8	46.9	48.8
LSM14B	Q9BX40	Q9BX40	Protein LSM14 homolog B	8.12824	NaN	7.41328	6.88449	NaN	7.13564	7.69189	6.51579	7.13915	6.99258	6.75413	NaN	6.72945	30.9083	17	17	17	64.9	64.9	64.9	42.07	0	285.92	138	0	36	6	0	9	39	4	9	16	12	0	7	0	43.1	32.2	0	36.4	57.1	25.5	48.3	51.2	41.8
ZNF24	P17028	P17028	Zinc finger protein 24	8.12623	NaN	6.46713	6.98033	NaN	7.60331	6.94604	6.97545	7.60016	6.9672	6.8841	NaN	6.78452	31.3871	19	19	19	63.3	63.3	63.3	42.155	0	120.04	148	0	11	7	0	30	18	12	35	14	14	0	7	0	29.1	39.4	0	56.2	40.5	50	54.6	45.4	48.1
CRTC3	Q6UUV7	Q6UUV7	CREB-regulated transcription coactivator 3	8.12607	NaN	6.69393	6.721	NaN	6.46407	6.97117	6.4585	6.56602	7.6796	7.46965	NaN	7.43696	31.0817	16	16	16	42	42	42	66.958	0	161.59	126	0	19	4	0	2	17	5	4	32	25	0	18	0	30.9	16.3	0	10.2	26.8	17.4	9.9	42	42
PGK1	P00558;P07205	P00558	Phosphoglycerate kinase 1	8.126	NaN	NaN	7.85858	NaN	7.58267	NaN	6.74341	7.07522	6.41719	5.98003	NaN	6.34365	31.6379	21	21	21	61.9	61.9	61.9	44.614	0	157.98	88	0	0	25	0	22	0	7	11	11	6	0	6	0	0	57.8	0	56.1	0	25.2	36.5	24.2	19.9
RAB18	Q9NP72	Q9NP72	Ras-related protein Rab-18	8.12509	NaN	5.29239	7.23603	NaN	7.71097	6.00255	6.85937	7.59393	6.87515	6.64465	NaN	6.7123	30.6915	8	8	8	42.7	42.7	42.7	22.977	0	35.129	64	0	0	6	0	16	6	4	15	6	6	0	5	0	6.8	30.1	0	38.8	19.9	24.8	38.8	26.2	26.2
DDX18	Q9NVP1	Q9NVP1	ATP-dependent RNA helicase DDX18	8.12483	NaN	6.86255	7.24976	NaN	7.37853	7.03519	7.14208	7.64146	6.83191	6.69446	NaN	6.61103	32.0345	28	28	28	58.5	58.5	58.5	75.406	0	261.73	244	0	39	24	0	29	42	21	43	19	17	0	10	0	46.3	43.7	0	38.1	43.1	43.6	41.9	22.8	26.1
SEC23B	Q15437	Q15437	Protein transport protein Sec23B	8.1247	NaN	NaN	7.15073	NaN	7.5538	NaN	6.87481	7.56587	7.22513	7.07159	NaN	7.01849	32.1189	31	28	28	65.1	62.2	62.2	86.478	0	249.81	194	0	0	19	0	43	0	16	39	32	29	0	16	1.6	1.6	46.7	0	55.5	1.6	38.5	49.3	49.4	45.4
MRPS12	O15235	O15235	28S ribosomal protein S12, mitochondrial	8.12271	NaN	7.32075	7.09363	NaN	7.21189	7.72911	6.81372	7.25869	6.33385	5.95553	NaN	6.2354	29.983	5	5	5	39.1	39.1	39.1	15.173	0	28.746	52	0	14	3	0	5	15	3	6	3	2	0	1	0	38.4	32.6	0	32.6	39.1	32.6	32.6	14.5	8
MIF	P14174	P14174	Macrophage migration inhibitory factor	8.12254	6.04321	NaN	7.80955	NaN	7.58177	5.2821	6.98571	7.01941	6.5847	6.21632	NaN	6.47848	28.9825	4	4	4	40	40	40	12.476	0	8.8885	13	2	0	4	0	3	0	2	2	0	0	0	0	32.2	0	26.1	0	26.1	7.8	26.1	7.8	7.8	7.8
CS	O75390	O75390	Citrate synthase, mitochondrial	8.12225	NaN	NaN	7.75095	NaN	7.53886	NaN	7.40511	7.14295	5.83481	5.81975	NaN	5.95802	31.2294	13	13	13	45.5	45.5	45.5	51.712	0	73.226	66	0	0	20	0	14	0	15	10	2	2	0	3	0	0	43.6	0	31.3	0	35.6	27.5	6.9	6.9
SLC16A1	P53985	P53985	Monocarboxylate transporter 1	8.12041	NaN	7.03834	6.19446	NaN	7.73692	7.28972	5.90911	7.45223	6.78911	6.54103	NaN	6.82232	30.5604	10	10	10	19.2	19.2	19.2	53.944	0	118.2	100	0	15	4	0	27	15	2	20	6	4	0	7	0	13.8	11	0	15.4	15	8.4	15.4	12.4	12.4
TUBG1;TUBG2	P23258;Q9NRH3	P23258;Q9NRH3	Tubulin gamma-1 chain;Tubulin gamma-2 chain	8.11773	NaN	6.75855	7.0003	NaN	7.52455	6.94164	6.63493	7.39834	7.29391	7.10092	NaN	7.06307	31.3588	24	24	24	83.8	83.8	83.8	51.169	0	323.31	191	0	30	13	0	27	27	7	27	23	23	0	14	0	64.1	48.6	0	65.2	52.1	26.6	72.3	61.4	62.5
TUBB3	Q13509	Q13509	Tubulin beta-3 chain	8.11697	NaN	5.93322	7.15327	NaN	7.69587	6.29933	7.22652	7.54795	6.76114	6.40797	NaN	6.56825	31.212	24	7	7	66.7	34	34	50.432	0	74.531	67	0	7	6	0	15	5	7	13	8	3	0	3	23.8	48.4	50.9	14.2	60.7	44.4	50.9	58.2	53.6	55.6
RFC5	P40937	P40937	Replication factor C subunit 5	8.11631	NaN	6.37009	7.18696	NaN	7.56152	6.80519	7.01292	7.43726	7.14289	6.98192	NaN	6.95429	31.5467	20	20	20	73.2	73.2	73.2	38.496	0	138.52	179	0	15	14	0	31	26	15	26	19	21	0	12	0	35.6	45.3	0	58.8	47.6	45.3	50.6	55.6	53.2
QIL1	Q5XKP0	Q5XKP0	Protein QIL1	8.11461	NaN	6.74688	6.95509	NaN	7.59542	7.06688	6.85352	7.35451	7.17409	7.01326	NaN	6.97947	28.9561	4	4	4	68.6	68.6	68.6	13.087	0	36.988	65	0	5	5	0	13	8	5	11	7	8	0	3	0	51.7	44.1	0	62.7	68.6	50	62.7	68.6	68.6
PRPSAP1	Q14558	Q14558	Phosphoribosyl pyrophosphate synthase-associated protein 1	8.11418	NaN	7.04466	6.95743	NaN	7.34912	7.17085	6.80014	7.28531	7.29246	7.15628	NaN	7.1212	31.347	14	14	13	56.5	56.5	52.5	39.393	0	113.13	162	0	20	12	0	22	23	9	21	21	21	0	13	0	56.5	30.3	0	41.6	44.7	34.6	43.8	49.7	49.7
CNN2	Q99439	Q99439	Calponin-2	8.11354	NaN	6.4221	7.09022	NaN	7.6632	6.58623	6.64028	7.49324	7.084	7.01309	NaN	6.84998	30.653	13	12	12	65.7	62.1	62.1	33.697	0	84.383	88	0	8	6	0	20	6	6	19	9	9	0	5	0	37.9	26.2	0	53.7	20.7	25.9	47.2	25.6	29.1
HSP90B1	P14625;Q58FF3	P14625	Endoplasmin	8.11344	5.94448	NaN	7.90989	NaN	7.50073	NaN	6.87909	6.80804	5.94455	5.43339	NaN	5.94675	32.2742	40	38	38	53.5	52.1	52.1	92.468	0	255.5	144	7	0	53	0	32	0	22	18	7	0	0	5	9.7	1.5	49.7	0	43.6	0	34.7	31.5	15.9	14.8
GRWD1	Q9BQ67	Q9BQ67	Glutamate-rich WD repeat-containing protein 1	8.11321	NaN	7.23017	6.89149	NaN	7.32976	7.41253	6.761	7.3845	7.08714	6.96738	NaN	6.79748	31.1214	17	17	17	57.6	57.6	57.6	49.419	0	209.27	147	0	28	7	0	17	30	6	20	14	16	0	9	0	45.3	22.4	0	33.2	43	28.7	46.6	28.9	33.6
PAIP1	Q9H074	Q9H074	Polyadenylate-binding protein-interacting protein 1	8.11163	NaN	7.11244	6.75692	NaN	7.21906	7.35301	6.59252	7.04968	7.33317	7.28454	NaN	7.19365	31.0337	15	15	15	43.6	43.6	43.6	53.524	0	112.42	144	0	19	6	0	13	35	6	11	24	21	0	9	0	38.6	23.4	0	33.4	42.6	19.4	35.5	41.1	43.6
KPNA1	P52294	P52294	Importin subunit alpha-5;Importin subunit alpha-5, N-terminally processed	8.10971	NaN	6.57174	7.19598	NaN	7.47494	6.75642	7.2821	7.42957	7.10009	6.9278	NaN	6.8229	31.1878	20	13	13	49.4	39.8	39.8	60.221	0	131	119	0	15	8	0	16	13	10	15	18	16	0	8	0	28.3	29.9	0	38.1	29.2	36.4	42.2	28.6	34.8
PHB	P35232	P35232	Prohibitin	8.10663	5.4891	4.80066	7.43455	NaN	7.75495	5.46627	7.08955	7.40821	6.41159	5.97764	NaN	6.2216	31.017	11	11	11	59.6	59.6	59.6	29.804	0	55.657	79	2	1	12	0	23	4	11	18	4	2	0	2	8.1	11.4	47.8	0	59.6	9.2	48.2	48.2	31.6	21.7
OTUD4	Q01804	Q01804	OTU domain-containing protein 4	8.10568	5.18935	6.62234	7.20594	NaN	7.30969	6.93609	7.06651	7.46678	7.28961	6.97819	NaN	6.91209	32.599	45	45	45	43	43	43	124.04	0	323.31	403	2	36	34	0	47	52	28	59	67	52	0	26	2.5	26.1	35.1	0	31.6	32.7	33.1	33.7	34.5	32.9
LRPAP1	P30533	P30533	Alpha-2-macroglobulin receptor-associated protein	8.10377	NaN	5.94148	7.0325	NaN	7.62517	6.05797	6.54189	7.46985	7.18563	7.12577	NaN	7.0141	31.3124	14	14	14	33.6	33.6	33.6	41.465	0	67.146	135	0	7	10	0	31	5	7	25	20	21	0	9	0	18.5	26.6	0	33.6	12	23	29.1	28.3	28.6
CSNK1A1	P48729;Q8N752	P48729	Casein kinase I isoform alpha	8.10329	6.47805	6.75864	7.07853	NaN	7.28117	6.97187	6.68227	7.25137	7.40166	7.19642	NaN	7.14805	31.1664	18	18	18	58.2	58.2	58.2	38.914	0	89.564	169	6	26	10	0	19	25	9	23	21	23	0	7	16.6	43.3	33.2	0	30.9	44.8	37.1	38.3	36.8	36.8
YWHAG	P61981	P61981	14-3-3 protein gamma;14-3-3 protein gamma, N-terminally processed	8.10233	5.6835	6.21979	7.48051	NaN	7.51963	6.39319	7.06487	7.29383	7.11972	6.93277	NaN	6.74899	30.9153	15	12	10	61.5	55.9	49.4	28.302	0	181.09	102	2	6	11	0	21	5	10	14	16	12	0	5	15.8	26.7	49.8	0	52.2	26.7	44.1	49.8	50.6	50.6
MTHFD1	P11586	P11586	C-1-tetrahydrofolate synthase, cytoplasmic;Methylenetetrahydrofolate dehydrogenase;Methenyltetrahydrofolate cyclohydrolase;Formyltetrahydrofolate synthetase;C-1-tetrahydrofolate synthase, cytoplasmic, N-terminally processed	8.10082	4.74414	5.81523	7.20036	4.94638	7.47907	6.08124	6.87407	7.32781	7.3194	7.18455	NaN	7.1209	32.5827	42	42	42	62.7	62.7	62.7	101.56	0	219.63	293	1	13	23	0	44	16	20	47	47	54	0	28	2.4	14	32	1.4	43.3	15.9	31.6	40.5	44.3	44.6
GANAB	Q14697	Q14697	Neutral alpha-glucosidase AB	8.10068	4.73178	5.16551	7.58568	5.12636	7.50776	5.56681	6.99476	7.41223	6.92237	6.72284	NaN	6.72543	32.3022	39	39	39	59.7	59.7	59.7	106.87	0	203.06	254	1	4	41	0	48	7	21	46	33	35	0	18	2.2	7.3	53.3	0.7	50.1	10.9	31.4	46.1	39.2	33.5
TBC1D10B	Q4KMP7	Q4KMP7	TBC1 domain family member 10B	8.09899	NaN	6.47587	7.18825	5.83574	7.19053	6.7937	6.92893	7.19835	7.41747	7.28641	NaN	7.17632	31.6592	20	20	20	35.6	35.6	35.6	87.198	0	194.48	198	0	20	15	0	21	20	14	22	34	33	0	19	0	25.4	27.1	2.6	27.1	26.7	23.8	27.2	33.2	35.5
SLC25A10	Q9UBX3	Q9UBX3	Mitochondrial dicarboxylate carrier	8.09854	NaN	6.88121	6.69794	NaN	7.43484	7.13332	6.7076	7.17415	7.31633	7.20785	NaN	7.18124	30.8097	11	11	11	50.2	50.2	50.2	31.282	0	199.59	118	0	21	5	0	20	21	7	12	11	14	0	7	0	43.6	23	0	42.9	39.7	36.2	27.5	26.1	31.4
CXorf56	Q9H5V9	Q9H5V9	UPF0428 protein CXorf56	8.09611	NaN	6.82457	7.17359	NaN	7.50961	7.10585	6.86999	7.47797	6.98248	6.73609	NaN	6.74557	30.4796	7	7	7	39.6	39.6	39.6	25.624	0	48.277	62	0	11	3	0	8	14	4	10	4	5	0	3	0	30.6	16.7	0	29.3	34.7	21.6	31.1	22.1	22.1
GTPBP1	O00178	O00178	GTP-binding protein 1	8.09244	NaN	6.98554	7.12057	NaN	7.51455	7.15812	7.06221	7.3803	6.90734	6.75492	NaN	6.64794	31.6899	24	24	24	61.9	61.9	61.9	72.453	0	181.47	238	0	49	13	0	33	48	19	32	19	16	0	9	0	49.9	32.6	0	43.6	42	48.4	38.6	30.6	32.7
UQCRH	P07919;A0A096LP55	P07919	Cytochrome b-c1 complex subunit 6, mitochondrial	8.09209	NaN	7.23882	6.54466	NaN	7.57972	7.47741	6.02682	7.45151	5.40257	6.06651	5.60425	6.55685	29.4663	5	5	5	67	67	67	10.739	0	61.27	29	0	8	1	0	5	7	1	6	0	1	0	0	0	58.2	19.8	0	38.5	58.2	19.8	29.7	9.9	29.7
RHOG	P84095	P84095	Rho-related GTP-binding protein RhoG	8.09167	NaN	5.60141	6.72142	NaN	7.56654	5.81236	6.64612	7.48916	7.23877	7.16791	NaN	7.11408	30.3394	12	12	12	63.9	63.9	63.9	21.308	0	90.874	76	0	4	2	0	15	5	3	13	13	13	0	8	0	9.9	19.9	0	58.6	26.7	40.8	40.8	41.9	46.1
AIFM1	O95831	O95831	Apoptosis-inducing factor 1, mitochondrial	8.09142	7.08693	6.19318	7.25696	5.60161	7.53448	6.40279	6.89847	7.4299	6.86162	6.79443	5.40064	6.76704	31.786	36	36	36	60.4	60.4	60.4	66.9	0	199.51	206	24	15	17	2	36	16	14	34	14	21	2	11	38	23.3	32.8	2.9	39.6	24.5	30.7	43.2	33	34.9
SRSF6	Q13247;Q08170	Q13247	Serine/arginine-rich splicing factor 6	8.09128	5.41926	4.84392	7.29631	5.33292	7.24005	6.1623	6.62982	7.12028	7.32822	7.24699	7.16776	7.11747	30.8787	13	13	12	29.4	29.4	26.7	39.586	0	29.368	56	1	0	6	0	9	2	4	7	10	8	5	4	2.6	2.6	14.5	2.6	16.6	5.2	7.8	7.8	20.3	22.4
CCT7	Q99832	Q99832	T-complex protein 1 subunit eta	8.08966	6.12963	5.65159	7.49802	NaN	7.55584	5.97264	6.98145	7.41867	6.81127	6.696	NaN	6.74098	31.8274	27	27	27	69.4	69.4	69.4	59.366	0	174.41	206	8	7	26	0	48	8	22	36	19	20	0	12	17.7	19.2	63.4	0	58.9	13.4	52.9	52.9	44.8	47.7
PDK3	Q15120	Q15120	[Pyruvate dehydrogenase (acetyl-transferring)] kinase isozyme 3, mitochondrial	8.08909	NaN	5.64947	7.10013	NaN	7.76551	5.96891	6.72607	7.50978	6.70777	6.6062	NaN	6.57005	31.2637	19	19	18	56.7	56.7	56.7	46.938	0	74.185	143	0	6	11	0	43	7	11	32	15	11	0	7	0	14	33.7	0	54.4	11.8	31.8	46.1	30.5	42.4
HOMER1	Q86YM7	Q86YM7	Homer protein homolog 1	8.08909	NaN	6.13849	7.0923	NaN	7.40987	6.54894	7.20121	7.58806	7.08081	6.88251	NaN	6.73998	31.2638	19	19	15	57.3	57.3	49.7	40.276	0	141.39	165	0	13	13	0	24	15	18	32	21	23	0	6	0	27.7	34.7	0	50.6	30.2	46.6	50.6	44.4	45.8
ZAK	Q9NYL2	Q9NYL2	Mitogen-activated protein kinase kinase kinase MLT	8.08718	NaN	6.70422	7.06941	NaN	7.20841	6.86223	6.86175	7.31936	7.39763	7.18236	NaN	7.13536	32.3244	36	36	36	55.8	55.8	55.8	91.154	0	323.31	360	0	39	26	0	35	41	13	40	71	59	0	36	0	39.8	36.5	0	38.2	36.5	34	36.5	51	49.1
AAAS	Q9NRG9	Q9NRG9	Aladin	8.08672	NaN	5.82478	7.07397	NaN	7.53251	6.02123	6.77804	7.45868	7.24517	7.08422	NaN	6.99843	31.5639	20	20	20	56.4	56.4	56.4	59.573	0	129.11	184	0	5	15	0	35	9	15	36	26	26	0	17	0	15.6	34.2	0	50.9	20.1	35.3	48.7	41.6	39.6
MRFAP1	Q9Y605;Q96HT8	Q9Y605	MORF4 family-associated protein 1	8.08597	NaN	7.02305	6.89243	NaN	7.51924	7.16504	6.3858	7.2128	7.20707	7.07987	NaN	6.95337	28.861	4	4	4	42.5	42.5	42.5	14.649	0	49.771	30	0	6	1	0	6	5	1	4	2	4	0	1	0	42.5	28.3	0	42.5	26.8	18.9	36.2	36.2	36.2
PDCD6	O75340	O75340	Programmed cell death protein 6	8.08568	NaN	6.08821	6.79509	NaN	6.96571	6.20707	6.19822	6.69011	7.63909	7.45673	NaN	7.39498	30.03	8	8	8	50.8	50.8	50.8	21.868	0	32.619	55	0	6	3	0	5	3	2	6	14	10	0	6	0	15.2	16.8	0	22	12	11	29.3	36.6	36.6
ORC5	O43913	O43913	Origin recognition complex subunit 5	8.0854	NaN	6.74099	6.94345	4.99435	7.44532	6.91715	7.01051	7.39261	7.16882	7.0633	NaN	6.99714	31.5029	18	18	18	55.4	55.4	55.4	50.282	0	150.82	170	0	18	10	0	24	22	14	23	21	25	0	13	0	37.9	33.6	2.1	44.1	40.5	46.2	49.7	42.1	43.9
CLN6	Q9NWW5	Q9NWW5	Ceroid-lipofuscinosis neuronal protein 6	8.08483	NaN	5.77421	7.0811	NaN	7.67794	6.3678	6.46584	7.54713	7.06333	6.63263	NaN	6.69174	29.1791	4	4	4	18	18	18	35.919	0	27.163	29	0	0	3	0	8	2	2	7	5	1	0	1	0	6.8	10.9	0	17.7	6.8	10.9	18	17.7	17.7
KIAA0101	Q15004	Q15004	PCNA-associated factor	8.08458	NaN	7.04269	7.19529	NaN	7.54494	7.26942	6.62461	7.43701	6.63184	6.38374	NaN	6.45593	29.4414	6	6	6	64.9	64.9	64.9	11.986	0	48.199	62	0	10	5	0	12	13	4	10	3	3	0	2	0	45	51.4	0	52.3	64.9	51.4	52.3	45	45
UTP14A	Q9BVJ6	Q9BVJ6	U3 small nucleolar RNA-associated protein 14 homolog A	8.08375	NaN	6.99791	6.85444	NaN	7.26858	7.30713	6.39714	7.38419	7.17598	7.07675	6.51799	6.92353	32.1391	36	36	30	54.3	54.3	43.2	87.977	0	323.31	296	0	47	15	0	27	60	6	24	44	43	9	21	0	49.7	30.5	0	32.6	53	15	34.1	49.3	50.3
CCT5	P48643	P48643	T-complex protein 1 subunit epsilon	8.08293	5.92517	5.00441	7.44287	NaN	7.58588	5.45088	6.84085	7.37756	6.97708	6.81975	NaN	6.82433	31.9383	30	30	30	73.9	73.9	73.9	59.67	0	229.76	195	4	3	26	0	42	2	17	41	20	25	0	15	10.5	5.5	56.7	0	63.4	16.1	46.2	62.7	47	49.4
GTF2I	P78347;Q6EKJ0;Q86UP8	P78347	General transcription factor II-I	8.08293	NaN	7.38231	7.22619	NaN	6.82903	7.61203	7.03771	6.8845	6.7179	6.6554	NaN	6.61274	32.4656	54	54	54	58.3	58.3	58.3	112.42	0	323.31	409	0	103	34	0	24	122	37	33	17	27	0	12	0	51.5	34.5	0	21.4	52.1	38	25.8	24.4	25.9
BAIAP2L1	Q9UHR4	Q9UHR4	Brain-specific angiogenesis inhibitor 1-associated protein 2-like protein 1	8.08275	NaN	5.65866	7.29667	NaN	7.22748	6.0404	7.23261	7.3076	7.2539	7.17528	NaN	7.0951	31.7083	25	25	25	63.8	63.8	63.8	56.882	0	181.89	216	0	6	18	0	27	5	24	27	42	45	0	22	0	12.5	45	0	38.9	17.6	53.4	28.2	50.3	50.3
UBE2G2	P60604	P60604	Ubiquitin-conjugating enzyme E2 G2	8.08225	NaN	5.99228	6.80795	6.21598	7.59725	6.6813	6.8123	7.47679	7.04497	7.09847	NaN	6.86507	29.1705	4	4	4	42.4	42.4	42.4	18.566	0	28.07	33	0	0	1	0	7	3	3	6	6	5	0	2	0	5.5	23.6	5.5	37	42.4	27.9	27.9	33.3	33.3
BYSL	Q13895	Q13895	Bystin	8.0782	NaN	7.28715	6.95123	NaN	7.31425	7.54268	6.68087	7.14107	6.926	6.65335	NaN	6.63828	31.5357	24	24	24	69.8	69.8	69.8	49.601	0	167.62	220	0	50	12	0	27	48	12	20	25	16	0	10	0	63.6	37.1	0	39.6	59.5	39.1	36.6	50.1	39.6
EDC3	Q96F86	Q96F86	Enhancer of mRNA-decapping protein 3	8.07773	NaN	6.19598	7.01682	NaN	7.64611	6.59972	7.07247	7.59076	6.56048	6.43834	NaN	6.34514	31.6916	21	21	21	70.3	70.3	70.3	56.077	0	153.97	156	0	10	11	0	40	16	11	35	14	14	0	5	0	31.5	47.2	0	62.4	32.3	41.9	57.7	19.7	25.6
NAMPT	P43490	P43490	Nicotinamide phosphoribosyltransferase	8.07671	NaN	5.23676	6.96779	NaN	7.51194	5.60822	7.0114	7.39985	7.241	7.11254	NaN	7.04918	31.6376	23	23	23	62.7	62.7	62.7	55.52	0	170.9	180	0	4	14	0	34	4	15	29	32	30	0	18	0	9.8	46.8	0	50.7	13.8	48.1	53	57.4	59.1
CHD1	O14646	O14646	Chromodomain-helicase-DNA-binding protein 1	8.07617	NaN	6.46667	7.03683	NaN	6.88558	6.60363	6.46085	7.24536	7.48292	7.39846	5.05285	7.24628	33.2379	74	74	60	44.7	44.7	37.1	196.69	0	323.31	532	0	52	29	0	34	49	19	67	112	116	2	52	0	24.8	24	0	17.5	24.9	15.3	29.9	39.2	38.5
VPS28	Q9UK41	Q9UK41	Vacuolar protein sorting-associated protein 28 homolog	8.07588	NaN	NaN	7.32989	NaN	7.35927	5.48387	7.17554	7.28262	7.23007	7.13682	NaN	6.98692	30.5279	15	15	15	70.6	70.6	70.6	25.425	0	109.03	92	0	0	10	0	16	2	13	17	12	14	0	8	0	0	52.9	0	52.9	13.1	59.7	47.5	52	49.3
PGAM1	P18669;Q8N0Y7;P15259	P18669	Phosphoglycerate mutase 1	8.07434	NaN	NaN	7.82469	NaN	7.56835	NaN	6.77093	6.91834	NaN	5.48858	NaN	5.57692	30.5228	12	12	12	60.2	60.2	60.2	28.804	0	89.486	46	0	0	21	0	13	0	6	6	0	0	0	0	0	0	60.2	0	59.8	0	40.2	33.1	0	16.1
RPL18A	Q02543	Q02543	60S ribosomal protein L18a	8.07262	NaN	6.61673	7.52794	6.03346	7.18797	6.75132	6.94698	7.23704	6.94821	6.81602	7.05922	6.71697	29.9866	8	8	8	36.4	36.4	36.4	20.762	0	27.257	55	0	7	6	0	6	6	3	5	7	6	5	4	0	25	31.2	10.2	25	19.3	19.3	19.3	26.1	26.1
C12orf29	Q8N999	Q8N999	Uncharacterized protein C12orf29	8.07188	NaN	7.22311	6.76302	NaN	7.11618	7.53735	6.72896	7.11757	7.1294	6.89345	NaN	6.91365	30.6216	2	2	2	5.5	5.5	5.5	37.49	0.0014577	2.7586	16	0	2	1	0	2	2	1	2	3	2	0	1	0	3.1	3.1	0	3.1	3.1	3.1	3.1	5.5	3.1
TUBA1A;TUBA3E	Q71U36;P0DPH8;P0DPH7;Q6PEY2	Q71U36;P0DPH8;P0DPH7;Q6PEY2	Tubulin alpha-1A chain;Tubulin alpha-3E chain	8.07041	5.98335	6.41739	7.23666	NaN	7.58625	6.64289	6.97785	7.49187	6.64956	6.7341	NaN	6.53087	31.2017	50	3	1	88.9	6.2	3.1	50.135	0	20.958	62	1	8	4	0	10	9	7	11	5	5	0	2	63.6	67	79.6	21.5	81.8	60.1	75.2	82	69.8	69.6
CCT8	P50990	P50990	T-complex protein 1 subunit theta	8.07026	5.9797	4.72	7.60583	NaN	7.55229	5.57668	6.93073	7.1731	6.87521	6.6707	4.78443	6.65149	32.0182	32	32	32	65.7	65.7	65.7	59.62	0	114.22	178	4	0	29	0	32	1	19	26	27	25	1	14	8.9	4.9	51.6	0	55.1	9.7	42.9	38.5	39.6	44
HDLBP	Q00341	Q00341	Vigilin	8.07004	NaN	4.85751	7.18284	5.62101	7.66211	4.4246	6.82115	7.44058	6.94128	6.8314	NaN	6.78507	32.8525	50	50	50	52.3	52.3	52.3	141.45	0	279.34	343	0	3	35	0	90	2	26	67	48	49	0	23	0	5	36.3	0.7	46.2	2.3	28.2	39.7	32.3	36.4
NDUFS3	O75489	O75489	NADH dehydrogenase [ubiquinone] iron-sulfur protein 3, mitochondrial	8.06707	NaN	6.45691	6.73446	NaN	7.49296	6.78954	6.68181	7.32932	7.24363	7.19148	NaN	7.07646	30.8858	16	16	16	54.5	54.5	54.5	30.241	0	113.36	136	0	12	6	0	22	14	6	22	19	23	0	12	0	31.4	25	0	47.3	42	23.5	48.1	49.2	48.1
SAMHD1	Q9Y3Z3	Q9Y3Z3	Deoxynucleoside triphosphate triphosphohydrolase SAMHD1	8.06688	NaN	6.24504	6.66307	NaN	7.18797	6.36933	6.58019	7.00647	7.52648	7.37488	NaN	7.32756	31.9269	36	36	36	64.2	64.2	64.2	72.2	0	184.14	299	0	19	15	0	30	22	13	28	72	64	0	36	0	21.2	35.6	0	40.6	26	28	40.6	60.7	61.2
PPIH	O43447	O43447	Peptidyl-prolyl cis-trans isomerase H	8.06573	NaN	6.76731	7.05142	NaN	7.49488	6.92452	6.83329	7.35388	7.09569	7.02065	NaN	6.85882	30.2533	8	8	8	62.1	62.1	62.1	19.208	0	29.768	78	0	13	6	0	10	10	6	11	8	9	0	5	0	41.8	45.8	0	52	29.4	52	52	29.4	34.5
PSMA4	P25789	P25789	Proteasome subunit alpha type-4	8.06565	NaN	NaN	7.64639	NaN	7.574	5.00467	6.74061	7.40698	6.07056	6.08668	NaN	5.99887	30.494	10	10	10	60.9	60.9	60.9	29.483	0	51.509	55	0	0	12	0	14	0	5	14	2	5	0	3	0	0	60.9	0	46.4	3.1	31	34.1	17.6	17.6
TAOK2	Q9UL54	Q9UL54	Serine/threonine-protein kinase TAO2	8.06539	NaN	6.44601	7.18279	4.69609	7.27522	6.8888	6.98045	7.25534	7.31664	7.086	NaN	7.04536	32.2845	40	40	35	39.2	39.2	33.5	138.25	0	191.34	292	0	31	23	0	34	42	26	31	46	38	0	21	0	23.2	22.9	1.1	27.4	24.9	24.5	21.4	28.5	27.7
FAM195B	C9JLW8	C9JLW8	Protein FAM195B	8.0642	NaN	6.58389	7.29453	NaN	7.30595	6.62779	6.99833	7.41701	7.17964	6.96909	NaN	6.86904	29.596	5	5	5	57.7	57.7	57.7	10.92	0	22.879	47	0	5	5	0	7	5	6	8	5	3	0	3	0	39.2	57.7	0	57.7	41.2	57.7	57.7	57.7	57.7
DDOST	P39656	P39656	Dolichyl-diphosphooligosaccharide--protein glycosyltransferase 48 kDa subunit	8.06281	NaN	6.28434	7.28468	NaN	7.6086	6.41271	6.64618	7.43177	6.90169	6.80309	NaN	6.73243	31.106	14	14	14	52	52	52	50.8	0	132	106	0	8	11	0	24	10	7	17	10	12	0	7	0	17.1	40.8	0	49.6	14.7	22.6	43.2	34.6	32.2
EIF5B	O60841	O60841	Eukaryotic translation initiation factor 5B	8.06258	NaN	6.48071	6.91135	NaN	7.57115	6.69733	7.20602	7.44097	6.87689	6.7219	NaN	6.7489	32.4557	43	43	43	37.3	37.3	37.3	138.83	0	201.04	261	0	29	12	0	51	22	28	46	30	28	0	15	0	19.3	23.2	0	31.1	21.9	27.7	29.8	28.5	28.5
AFG3L2	Q9Y4W6	Q9Y4W6	AFG3-like protein 2	8.06036	NaN	6.92119	6.8014	NaN	7.60961	7.11694	6.70388	7.42085	6.77428	6.63787	NaN	6.67639	32.2995	44	44	43	58.2	58.2	58.2	88.583	0	323.31	293	0	51	12	0	63	51	16	40	27	21	0	12	0	38.4	27.6	0	46.5	39.8	31.6	37	29.6	28.9
CSNK2A2	P19784	P19784	Casein kinase II subunit alpha	8.05956	NaN	4.83281	7.22422	NaN	7.40328	NaN	6.91697	7.45238	7.21877	7.0228	NaN	6.94848	31.0213	19	19	19	65.4	65.4	65.4	41.213	0	115.08	158	1	1	16	0	29	0	15	29	29	24	0	14	2.6	5.4	46.9	0	52.3	0	50	52.9	44.9	53.4
FXR2	P51116	P51116	Fragile X mental retardation syndrome-related protein 2	8.05892	NaN	7.11358	6.94512	NaN	7.278	7.43989	6.86961	7.18201	7.02403	6.83224	NaN	6.7958	31.9411	35	33	32	63.4	61.1	58.2	74.222	0	323.31	278	0	54	16	0	33	65	16	25	30	27	0	12	1.2	54.1	37.1	0	43.7	56.8	32.4	31.1	45.8	44.6
MEST	Q5EB52	Q5EB52	Mesoderm-specific transcript homolog protein	8.05713	NaN	6.5574	NaN	NaN	7.74033	6.13545	NaN	7.63494	6.81436	6.44209	NaN	6.21804	29.7652	9	9	9	44.5	44.5	44.5	38.83	0	52.264	43	0	6	0	0	13	3	0	10	6	4	0	1	0	12.8	0	0	38.2	7.8	0	33.7	20.9	18.5
METTL3	Q86U44	Q86U44	N6-adenosine-methyltransferase 70 kDa subunit	8.05641	NaN	7.08443	6.78337	NaN	7.48244	7.3809	6.81925	7.28553	6.75888	6.75731	NaN	6.58968	31.5177	28	28	28	67.8	67.8	67.8	64.473	0	191.11	203	0	42	10	0	35	45	13	23	13	15	0	7	0	50.3	31.2	0	49.7	61.7	41	46.9	30.5	40.2
DIMT1	Q9UNQ2	Q9UNQ2	Probable dimethyladenosine transferase	8.05492	NaN	7.11826	7.02268	NaN	7.27859	7.44204	6.70086	7.18036	7.00839	6.84118	NaN	6.76737	31.1503	18	18	18	62.3	62.3	62.3	35.236	0	102.91	162	0	33	9	0	15	38	8	17	17	17	0	8	0	61.7	45	0	50.5	62.3	42.8	50.5	46.6	46.6
DSTN	P60981	P60981	Destrin	8.0548	NaN	6.19463	7.2011	NaN	7.25125	5.97152	6.86674	7.21977	7.34682	7.25614	NaN	7.11458	30.2169	8	7	7	51.5	47.3	47.3	18.506	0	29.851	54	0	4	5	0	5	4	6	7	9	10	0	4	0	13.3	37	4.2	33.3	15.2	37	32.7	39.4	39.4
WBSCR16	Q96I51	Q96I51	Williams-Beuren syndrome chromosomal region 16 protein	8.05442	NaN	6.89194	7.03511	NaN	7.45809	7.17403	6.63735	7.38353	6.93722	6.87139	NaN	6.8095	31.2797	17	17	17	53.7	53.7	53.7	49.996	0	156.02	172	0	26	14	0	26	31	9	25	15	17	0	9	0	47	36	0	45.3	43.5	31.7	36	38.1	38.6
ARGLU1	Q9NWB6	Q9NWB6	Arginine and glutamate-rich protein 1	8.05431	6.9876	6.67455	5.83798	6.59121	7.29898	6.92534	6.47366	7.17014	7.16337	7.02111	7.18024	6.90186	30.2152	12	12	12	31.5	31.5	31.5	33.216	0	36.806	57	6	5	1	2	6	7	2	7	6	5	6	4	19.4	11.4	2.9	8.8	12.5	11.4	5.9	11.7	9.2	9.2
DIAPH3	Q9NSV4	Q9NSV4	Protein diaphanous homolog 3	8.05419	NaN	6.99807	6.54992	NaN	7.2331	7.21197	6.16982	7.13548	7.30931	7.22845	NaN	7.14433	32.7096	58	58	58	61	61	61	136.92	0	323.31	570	0	91	14	0	74	102	14	56	85	87	0	47	0	51.6	14	0	42.8	46.1	15.4	37	52.2	50
IGKV2D-28;IGKV2-40	P01614;A0A075B6P5;A0A087WW87;P01615;A2NJV5;A0A0A0MRZ7;A0A075B6S6;A0A075B6S2;P06310	P01614;A0A075B6P5;A0A087WW87;P01615	Ig kappa chain V-II region Cum;Ig kappa chain V-II region FR	8.05385	6.89468	NaN	NaN	NaN	NaN	NaN	NaN	NaN	NaN	NaN	8.02268	NaN	28.3393	3	3	3	16.5	16.5	16.5	13.31	0	7.6465	4	3	0	0	0	0	0	0	0	0	0	1	0	16.5	0	0	0	0	0	0	0	0	0
RBBP4	Q09028	Q09028	Histone-binding protein RBBP4	8.05239	5.66332	6.91062	7.42035	NaN	7.34471	7.158	6.66473	7.30346	6.66435	6.81411	6.02251	6.65039	30.4499	17	11	11	69.4	62.1	62.1	47.655	0	61.809	61	1	12	9	0	9	9	3	7	4	4	1	2	8.5	41.4	53.6	0	44.7	32	28.9	36.7	19.3	33.2
SRSF11	Q05519	Q05519	Serine/arginine-rich splicing factor 11	8.05135	6.26017	5.87757	7.22066	NaN	7.54512	6.09978	6.52926	7.01157	7.25263	7.1602	NaN	7.04159	30.331	7	7	7	21.7	21.7	21.7	53.542	0	45.206	88	4	6	8	0	15	6	4	6	15	15	0	9	7.9	5.2	15.3	0	19	7.9	10.7	12.4	21.7	21.7
TRMT10C	Q7L0Y3	Q7L0Y3	Mitochondrial ribonuclease P protein 1	8.05069	NaN	6.53126	7.23905	NaN	7.45315	6.65519	7.04171	7.47401	6.88825	6.72346	NaN	6.69161	31.4443	19	19	19	58.6	58.6	58.6	47.346	0	105.12	162	0	22	13	0	30	16	13	22	16	20	0	10	0	44.9	42.4	0	54.3	44.2	44.7	43.4	40.7	35.2
SEPT7	Q16181	Q16181	Septin-7	8.05026	NaN	6.95065	7.2257	NaN	7.51867	6.87464	7.17193	7.08927	6.91725	6.79342	NaN	6.64372	31.2018	15	15	14	47.8	47.8	45.8	50.679	0	113.01	130	0	30	9	0	20	21	10	8	13	13	0	6	0	37.5	33.2	0	38	33.4	26.1	14.6	19.9	19.9
CTR9	Q6PD62	Q6PD62	RNA polymerase-associated protein CTR9 homolog	8.04906	NaN	NaN	7.24895	NaN	7.28151	5.24969	7.20325	7.53356	7.04961	6.86567	NaN	6.79513	32.5713	37	37	37	44.3	44.3	44.3	133.5	0	220.72	239	0	0	26	0	34	0	25	49	44	39	0	22	0	0	24	0	28.8	5.1	24.3	30.4	35	35
NCBP1	Q09161	Q09161	Nuclear cap-binding protein subunit 1	8.04848	NaN	6.36203	6.98075	NaN	7.43792	6.41911	6.8715	7.41071	7.19852	7.06348	NaN	6.97081	31.7809	28	28	28	57.7	57.7	57.7	91.838	0	170.84	288	0	25	19	0	51	18	24	49	37	46	0	19	0	26.8	36.2	0	47.2	20.5	36.3	50.4	43.5	45.1
LARP4B	Q92615	Q92615	La-related protein 4B	8.04801	NaN	7.04218	6.92417	NaN	7.27014	7.30053	6.84337	7.24065	7.05365	6.97728	NaN	6.92865	31.6891	28	27	27	47.4	46.5	46.5	80.551	0	323.31	230	0	30	13	0	28	45	13	31	27	28	0	15	0	37.5	27.5	0	35.8	40.2	28.2	29.5	33.6	34.4
ATP5I	P56385	P56385	ATP synthase subunit e, mitochondrial	8.0456	NaN	6.66286	7.47743	NaN	7.39071	6.62859	6.91262	7.42656	6.75878	6.7157	NaN	6.25464	28.7269	4	4	4	52.2	52.2	52.2	7.9331	0	8.7415	17	0	3	3	0	4	1	1	2	1	1	0	1	0	30.4	52.2	0	52.2	14.5	14.5	30.4	31.9	31.9
AHSA1	O95433	O95433	Activator of 90 kDa heat shock protein ATPase homolog 1	8.0445	NaN	5.43535	7.19714	NaN	7.5491	5.10058	6.72783	7.47828	7.08425	6.78105	NaN	6.7511	31.1828	14	14	14	56.8	56.8	56.8	38.274	0	96.074	78	0	0	8	0	19	1	8	18	13	8	0	3	0	6.5	36.4	0	41.7	3.6	30.5	39.9	42.6	28.4
CRKL	P46109	P46109	Crk-like protein	8.04258	NaN	NaN	7.87387	NaN	7.03571	NaN	6.87981	7.04649	6.36553	6.29288	NaN	6.21814	30.6237	12	12	12	47.5	47.5	47.5	33.777	0	36.283	52	0	0	10	0	7	0	8	11	7	6	1	2	0	0	43.9	0	37	0	40.6	38.6	24.1	32.3
FMR1	Q06787	Q06787	Fragile X mental retardation protein 1	8.04258	NaN	6.91181	6.98256	5.14659	7.25115	7.17987	6.65479	7.2393	7.22256	7.04313	NaN	6.99243	31.8044	29	27	27	56.3	52.1	52.1	71.174	0	225.69	222	0	32	13	0	29	34	15	28	31	26	0	14	1.3	41.5	30.9	1.3	38.6	35.1	31.5	37.7	42.6	37
MLLT1	Q03111	Q03111	Protein ENL	8.0406	NaN	5.71188	6.88881	NaN	7.24606	6.33604	6.72392	7.09601	7.44151	7.30739	NaN	7.20553	31.0322	12	12	12	26.3	26.3	26.3	62.055	0	56.471	106	0	2	6	0	14	6	7	14	22	24	0	11	0	2	13.4	0	21.8	9.7	14.1	14.1	21.6	21.6
MRPL45	Q9BRJ2	Q9BRJ2	39S ribosomal protein L45, mitochondrial	8.03846	NaN	6.74957	7.04328	NaN	7.42037	6.90874	6.42239	7.35774	7.14255	6.97328	NaN	6.97485	30.9511	14	14	14	56.2	56.2	56.2	35.351	0	56.534	117	0	17	6	0	18	17	3	14	17	15	0	10	0	40.2	27.1	0	41.2	42.8	17.3	41.2	38.6	29.4
MRPL50	Q8N5N7	Q8N5N7	39S ribosomal protein L50, mitochondrial	8.03735	NaN	6.43403	6.66749	NaN	7.52054	6.60806	6.51888	7.634	6.89182	6.73041	NaN	6.68808	29.8694	8	8	8	65.2	65.2	65.2	18.325	0	39.032	66	0	7	1	0	14	6	2	17	7	8	0	4	0	37.3	24.7	0	56.3	44.3	24.7	56.3	58.2	65.2
PATL1	Q86TB9	Q86TB9	Protein PAT1 homolog 1	8.03731	NaN	7.02015	6.64879	5.57639	7.1182	7.20178	6.69216	7.11624	7.30214	7.16403	NaN	7.07875	31.9847	35	35	35	57.4	57.4	57.4	86.849	0	323.31	257	0	40	9	0	22	55	13	25	41	35	0	17	0	44.5	26.5	2.3	34	40.9	32.6	31.6	49.4	45.6
BOLA2	Q9H3K6	Q9H3K6	BolA-like protein 2	8.03531	NaN	NaN	7.35862	5.45034	7.36248	NaN	6.82436	7.21471	7.17569	7.15881	NaN	6.99322	29.2777	3	3	3	51.2	51.2	51.2	10.116	0	23.756	29	0	0	3	0	5	0	2	5	7	4	0	3	0	0	40.7	10.5	40.7	0	40.7	51.2	51.2	51.2
ANLN	Q9NQW6	Q9NQW6	Actin-binding protein anillin	8.03503	NaN	7.08436	6.54077	4.58773	7.4232	7.29885	6.52143	7.23822	7.00492	6.90442	NaN	6.87973	32.6226	55	55	55	56.3	56.3	56.3	124.2	0	323.31	452	0	81	13	0	71	92	14	53	52	46	0	30	0	44.8	20.3	1.3	42.3	46.4	20.3	35.1	32.9	35.9
GTF2H5	Q6ZYL4	Q6ZYL4	General transcription factor IIH subunit 5	8.03491	NaN	7.19476	7.00911	NaN	7.23734	7.36194	6.3721	7.02865	7.07544	6.97715	NaN	6.89196	28.6914	4	4	4	57.7	57.7	57.7	8.0533	0	25.71	40	0	8	2	0	3	10	1	3	5	5	0	3	0	56.3	36.6	0	36.6	36.6	21.1	36.6	57.7	57.7
SPIN1	Q9Y657;Q5JUX0;Q9BPZ2;Q99865	Q9Y657	Spindlin-1	8.03475	NaN	7.33005	6.15011	NaN	6.70863	7.55703	5.78005	6.45416	7.25508	7.12707	NaN	6.97878	30.4982	12	12	12	68.7	68.7	68.7	29.6	0	81.918	106	0	27	2	0	5	33	1	2	15	16	0	5	0	54.2	14.9	0	21.4	60.7	6.5	16	55.3	55.3
LSM1	O15116	O15116	U6 snRNA-associated Sm-like protein LSm1	8.03342	NaN	6.77025	6.5009	NaN	7.51242	6.87906	6.00281	7.38019	7.18124	7.00903	NaN	6.92607	29.2714	5	5	5	51.9	51.9	51.9	15.179	0	47.863	45	0	11	1	0	5	8	1	5	6	6	0	2	0	41.4	5.3	0	46.6	36.1	5.3	46.6	17.3	17.3
DCXR	Q7Z4W1	Q7Z4W1	L-xylulose reductase	8.03306	NaN	NaN	7.51448	NaN	7.43645	NaN	7.20477	7.36408	6.6513	6.3009	NaN	6.35568	30.5921	12	12	12	71.7	71.7	71.7	25.913	0	68.181	65	0	0	11	0	14	0	10	11	9	6	0	4	0	0	61.9	0	68.9	0	54.5	43.9	38.1	43.4
ALDOA	P04075	P04075	Fructose-bisphosphate aldolase A	8.03218	6.44429	NaN	7.82918	5.43043	7.32607	NaN	6.74129	6.84281	6.06262	5.81133	5.3829	6.16322	31.1418	17	17	16	67	67	59.3	39.42	0	167.35	62	6	0	20	2	11	0	8	9	2	2	1	1	16.5	0	67	12.1	45.6	0	36.5	36	9.6	12.6
SRRM1	Q8IYB3	Q8IYB3	Serine/arginine repetitive matrix protein 1	8.03189	4.52844	6.48552	6.91919	NaN	7.33612	6.58119	6.81964	7.19363	7.32816	7.16687	6.17359	7.04309	32.1076	11	11	11	17.7	17.7	17.7	102.33	0	158.12	147	1	11	11	0	25	7	13	22	24	19	4	10	1.3	10.7	10.2	0	13.3	7	12.5	11.3	15.8	15.8
FAR1	Q8WVX9	Q8WVX9	Fatty acyl-CoA reductase 1	8.03173	5.5753	6.68567	7.27328	4.94466	7.49317	6.77671	6.89223	7.36372	6.77082	6.66251	NaN	6.69785	31.4357	20	20	20	51.5	51.5	51.5	59.356	0	86.524	172	3	28	15	0	33	18	13	29	12	13	0	8	7.4	41	47.8	2.5	44.3	30.1	41	42.1	23.3	36.1
RPA3	P35244	P35244	Replication protein A 14 kDa subunit	8.03064	NaN	7.03937	6.7643	NaN	7.20126	7.40697	6.6064	7.56084	6.60493	6.44489	NaN	6.2793	29.4846	6	6	6	80.2	80.2	80.2	13.569	0	42.922	41	0	6	1	0	4	12	2	7	4	4	0	1	0	54.5	14	0	43	61.2	29.8	52.9	27.3	27.3
DEK	P35659	P35659	Protein DEK	8.03064	5.64461	7.19349	6.34624	4.68188	6.54422	7.4144	6.34329	6.35614	6.72074	6.57415	7.63107	6.51516	31.0695	21	21	21	37.6	37.6	37.6	42.674	0	91.037	120	2	29	3	0	5	30	5	5	7	8	21	5	3.7	25.3	9.6	2.7	12	28.5	13.1	9.6	22.7	22.7
PRKDC	P78527	P78527	DNA-dependent protein kinase catalytic subunit	8.02886	5.29907	6.41587	6.88961	3.73735	7.56573	6.58734	6.54442	7.38521	7.02853	6.92058	5.09764	6.94144	34.4787	193	193	193	52.8	52.8	52.8	469.08	0	323.31	1489	11	153	83	1	307	153	64	220	180	197	4	116	4.2	29.2	28.9	0.8	47.2	28.3	22.3	39.8	39	39.6
TP53	P04637	P04637	Cellular tumor antigen p53	8.02837	NaN	NaN	6.98731	NaN	7.5015	NaN	6.99991	7.73011	NaN	NaN	NaN	6.20088	30.8395	11	11	11	40.2	40.2	40.2	43.653	0	98.343	56	0	0	7	0	21	0	8	20	0	0	0	0	0	0	19.6	0	29.8	0	29.5	36.9	0	0
MRPL4	Q9BYD3	Q9BYD3	39S ribosomal protein L4, mitochondrial	8.02808	NaN	6.48253	7.07026	NaN	7.48473	6.4063	6.93653	7.43868	6.98179	6.81261	NaN	6.82087	30.3691	11	11	11	56.3	56.3	56.3	34.919	0	67.908	86	0	14	6	0	15	8	6	13	10	8	0	6	0	38.3	41.5	0	50.2	21.2	37.9	56.3	38.9	35.4
SARNP	P82979	P82979	SAP domain-containing ribonucleoprotein	8.02784	5.36611	7.37007	6.96388	NaN	7.11471	7.66688	6.48923	6.81982	6.07976	6.15253	NaN	6.29319	29.8378	7	7	7	34.8	34.8	34.8	23.671	0	58.788	51	1	13	4	0	8	14	3	5	1	1	0	1	4.8	34.8	21	0	30	34.3	14.3	14.3	13.8	13.8
YRDC	Q86U90	Q86U90	YrdC domain-containing protein, mitochondrial	8.02612	NaN	5.51155	NaN	NaN	5.87337	5.67465	NaN	NaN	7.67822	7.61006	NaN	7.21067	30.3626	6	6	6	27.2	27.2	27.2	29.328	0	15.71	23	0	4	0	0	0	3	0	0	6	7	0	3	0	11.1	0	0	7.2	13.6	0	0	14	17.9
DCD	P81605	P81605	Dermcidin;Survival-promoting peptide;DCD-1	8.026	6.89232	NaN	NaN	7.65922	NaN	NaN	NaN	NaN	NaN	NaN	7.72209	NaN	28.9837	7	7	7	47.3	47.3	47.3	11.284	0	14.283	19	7	0	0	5	0	0	0	0	0	0	7	0	40.9	0	0	20	0	0	0	0	0	0
UQCC2	Q9BRT2	Q9BRT2	Ubiquinol-cytochrome-c reductase complex assembly factor 2	8.02543	NaN	6.57448	6.92441	NaN	7.53914	6.77562	6.82752	7.61392	6.16941	6.30692	NaN	6.29385	29.4672	5	5	5	49.2	49.2	49.2	14.875	0	50.064	56	0	8	4	0	10	8	4	11	4	5	0	2	0	46	46	0	49.2	46	31.7	49.2	49.2	49.2
NAP1L1	P55209	P55209	Nucleosome assembly protein 1-like 1	8.02526	NaN	6.29263	7.59135	NaN	7.29588	6.36322	6.87338	7.24652	6.83971	6.71752	NaN	6.75459	30.3597	10	10	8	37.6	37.6	34.8	45.374	0	95.686	84	0	10	13	0	11	9	6	10	8	11	0	6	0	22.5	30.7	0	21.7	26.9	21.2	30.7	27.9	30.7
NFATC2IP	Q8NCF5	Q8NCF5	NFATC2-interacting protein	8.02498	NaN	7.06763	6.86388	NaN	7.25044	7.25515	6.81891	7.05111	7.13925	7.06397	NaN	6.89886	30.6584	14	14	14	55.4	55.4	55.4	45.816	0	150.92	186	0	32	8	0	18	38	11	15	28	25	0	11	0	48.4	32.2	0	43.2	55.4	48.4	27.2	47.3	47.3
PFKM	P08237	P08237	ATP-dependent 6-phosphofructokinase, muscle type	8.02453	NaN	6.98185	6.61205	NaN	7.33598	7.2835	6.47667	7.24482	7.06047	6.955	NaN	7.00694	31.7443	31	29	28	52.7	50.4	49.2	85.182	0	323.31	269	0	42	9	0	43	61	11	30	27	28	0	18	0	42.7	18.6	0	38.7	50.4	21.5	36.2	37.9	43.5
ARF6	P62330	P62330	ADP-ribosylation factor 6	8.02371	NaN	6.08689	7.04289	NaN	7.5025	6.48775	6.86301	7.19089	7.21408	7.02206	NaN	6.94288	29.4615	7	7	7	60.6	60.6	60.6	20.082	0	31.078	59	0	4	5	0	11	5	6	10	8	7	0	3	0	24.6	42.9	0	60.6	24.6	49.1	37.1	42.3	42.3
FAM207A	Q9NSI2	Q9NSI2	Protein FAM207A	8.02202	NaN	7.18139	6.77121	NaN	7.38766	7.34737	6.31963	7.11224	7.02465	6.79435	5.70911	6.70655	30.2336	12	12	12	50	50	50	25.456	0	67.007	105	0	22	4	0	13	22	4	9	13	12	1	5	0	49.6	26.1	0	45.7	44.8	26.5	41.7	35.2	35.2
PHB2	Q99623	Q99623	Prohibitin-2	8.02164	5.37112	6.03655	7.39009	NaN	7.58978	6.18064	6.77691	7.35266	6.66329	6.30214	NaN	6.56976	31.1067	13	13	13	51.8	51.8	51.8	33.296	0	55.989	109	1	10	13	0	24	10	10	19	12	4	0	6	4	30.1	49.5	0	48.2	33.4	42.5	45.5	32.8	26.4
NDC80	O14777	O14777	Kinetochore protein NDC80 homolog	8.02057	8.01878	NaN	NaN	NaN	5.53451	NaN	4.9513	NaN	NaN	NaN	NaN	NaN	32.1356	3	3	3	8.3	8.3	8.3	73.912	0.00064823	3.3605	4	1	0	0	0	2	0	1	0	0	0	0	0	3.6	0	0	0	5.3	0	3	0	0	0
RAC1;RAC2	P63000;P15153	P63000;P15153	Ras-related C3 botulinum toxin substrate 1;Ras-related C3 botulinum toxin substrate 2	8.0204	NaN	5.63367	7.04739	NaN	7.52804	6.19089	6.1983	7.32903	7.1427	6.84263	NaN	7.15186	29.4506	6	6	3	34.9	34.9	20.8	21.45	0	19.823	44	0	2	4	0	10	2	1	6	8	6	0	5	0	16.7	24	0	28.6	16.7	7.3	19.8	30.2	30.2
LBR	Q14739	Q14739	Lamin-B receptor	8.02015	4.97715	6.83586	6.11661	NaN	7.55323	6.86339	5.82921	7.1747	7.25474	6.85452	NaN	7.1036	31.1019	14	14	14	28.5	28.5	28.5	70.702	0	85.196	101	1	13	2	0	17	13	2	10	20	13	0	10	2.4	13.5	4.2	0	19.5	17.6	4.9	15.1	22	21
NEK7	Q8TDX7	Q8TDX7	Serine/threonine-protein kinase Nek7	8.0197	NaN	6.86847	6.69198	NaN	6.9261	7.17111	6.5359	6.79594	7.38247	7.27846	NaN	7.21141	30.8108	17	17	14	62.9	62.9	47	34.551	0	80.888	112	0	24	3	0	5	27	4	5	15	19	0	10	0	46.7	16.2	0	20.5	55.6	23.8	25.5	40.4	47
PAIP2	Q9BPZ3	Q9BPZ3	Polyadenylate-binding protein-interacting protein 2	8.01912	NaN	6.09837	7.06625	NaN	7.62369	6.05289	6.50239	7.36866	6.9382	6.90291	NaN	6.7162	28.9608	5	5	5	85.8	85.8	85.8	14.984	0	119.46	47	0	6	4	0	11	3	2	7	6	5	0	3	0	49.6	70.9	0	85.8	40.2	40.2	80.3	49.6	49.6
PARK7	Q99497	Q99497	Protein deglycase DJ-1	8.01878	NaN	4.91034	7.37173	NaN	7.47371	6.27756	6.82709	7.33989	6.92242	6.83104	NaN	6.73363	30.2229	11	11	11	64.6	64.6	64.6	19.891	0	66.099	57	0	1	10	0	13	2	4	11	7	5	0	4	0	12.2	52.4	0	56.6	31.7	42.3	56.6	46	54
MEPCE	Q7L2J0	Q7L2J0	7SK snRNA methylphosphate capping enzyme	8.01849	NaN	6.10281	7.16403	NaN	7.16361	6.50413	7.04206	7.23188	7.27193	7.08927	NaN	7.067	31.5911	24	24	24	59.2	59.2	59.2	74.354	0	171.3	215	0	13	20	0	20	16	24	31	35	36	0	20	0	28.2	37.7	0	23.2	31.1	44.1	35.3	42.5	42.5
NUP153	P49790	P49790	Nuclear pore complex protein Nup153	8.01733	NaN	7.39686	6.03671	NaN	6.93472	7.69028	5.85563	6.72226	6.80355	6.63723	NaN	6.5727	32.491	55	55	55	53.2	53.2	53.2	153.94	0	323.31	459	0	141	6	0	27	169	5	28	34	29	0	20	0	47.1	9.3	0	19.1	50.4	5.8	18.5	24.2	25.3
TIMM8A	O60220	O60220	Mitochondrial import inner membrane translocase subunit Tim8 A	8.01653	NaN	6.13107	7.27416	NaN	7.45166	6.3264	6.84962	7.39236	7.00903	6.77124	NaN	6.73589	29.2153	4	4	4	49.5	49.5	49.5	10.998	0	24.908	35	0	2	3	0	7	2	3	7	5	3	0	3	0	22.7	38.1	0	38.1	22.7	38.1	38.1	38.1	38.1
ARHGEF2	Q92974	Q92974	Rho guanine nucleotide exchange factor 2	8.01427	NaN	7.19689	6.30159	4.80182	7.06577	7.44979	6.27671	7.29846	6.95509	6.92994	NaN	6.8083	32.4042	48	48	48	57.4	57.4	57.4	111.54	0	323.31	412	0	92	10	0	37	103	13	46	38	49	0	24	0	49	17.5	1.2	32.3	51.6	22.3	32.6	39.7	39.7
PDIA3	P30101	P30101	Protein disulfide-isomerase A3	8.01338	5.22807	NaN	7.70811	NaN	7.43713	NaN	6.83781	6.80008	6.6978	6.40547	NaN	6.58131	31.3748	24	24	24	54.7	54.7	54.7	56.782	0	148.78	100	1	0	31	0	16	0	10	10	14	10	0	8	4.2	0	52.7	0	44.2	0	34.7	29.9	38.6	38.6
YIF1B	Q5BJH7	Q5BJH7	Protein YIF1B	8.01	NaN	5.87275	6.51418	NaN	7.28384	6.17041	6.30505	7.79492	6.64479	6.57728	NaN	6.70227	29.6086	7	7	7	43	43	43	34.435	0	29.247	34	0	2	2	0	7	2	3	7	2	6	0	3	0	4.1	16.6	0	30.6	4.1	20.4	30.9	28.3	28.3
KLC1	Q07866	Q07866	Kinesin light chain 1	8.0083	NaN	4.95001	6.54068	NaN	7.49846	5.40547	6.76142	7.45611	7.12041	7.01431	NaN	6.94045	31.7323	30	25	23	55	42.4	38.7	65.309	0	233.67	175	0	2	8	0	41	3	14	34	29	29	0	15	0	7.3	30.4	0	53.4	10.6	34.2	50.4	47.6	52
TPT1	P13693;Q56UQ5	P13693	Translationally-controlled tumor protein	8.00758	NaN	NaN	7.66591	NaN	7.54228	NaN	6.80733	6.81465	6.57158	6.31184	NaN	6.26557	29.6005	7	7	7	48.3	48.3	48.3	19.595	0	18.444	33	0	0	7	0	8	0	5	4	4	3	0	2	0	0	31.4	0	35.5	0	37.2	24.4	20.9	16.9
MCAT	Q8IVS2	Q8IVS2	Malonyl-CoA-acyl carrier protein transacylase, mitochondrial	8.00715	NaN	6.92204	6.938	NaN	7.3571	7.09826	6.83	7.26785	6.98249	6.9056	NaN	6.80573	31.0585	18	18	18	60.8	60.8	60.8	42.961	0	139.22	164	0	27	10	0	27	28	11	24	14	16	0	7	0	60.3	40	0	50.3	52.1	32.3	40.8	42.3	45.6
CHCHD1	Q96BP2	Q96BP2	Coiled-coil-helix-coiled-coil-helix domain-containing protein 1	8.00706	NaN	6.98431	7.01301	NaN	7.30527	7.37445	6.89725	7.27579	6.6935	6.47167	NaN	6.49809	29.1839	5	5	5	44.9	44.9	44.9	13.475	0	36.271	34	0	4	2	0	6	10	3	5	3	0	0	1	0	32.2	22.9	0	25.4	42.4	25.4	22.9	16.1	16.1
PRDX3	P30048	P30048	Thioredoxin-dependent peroxide reductase, mitochondrial	8.00694	NaN	NaN	7.6956	NaN	7.38703	NaN	6.91663	6.87669	6.67758	6.56664	NaN	6.52988	30.2989	10	10	10	44.1	44.1	44.1	27.692	0	34.069	54	0	0	10	0	10	0	5	5	9	10	0	5	0	0	37.5	0	37.1	0	14.5	14.5	37.1	37.1
MRPS27	Q92552	Q92552	28S ribosomal protein S27, mitochondrial	8.00659	NaN	7.13701	6.60188	NaN	7.09451	7.45085	6.31427	7.18056	7.04809	6.86346	NaN	6.87317	31.2412	26	26	26	66.2	66.2	66.2	47.611	0	233.25	172	0	42	6	0	14	41	5	19	21	14	0	10	0	59.2	22.5	0	25.1	57.5	17.4	31.9	51.9	50
PCNA	P12004	P12004	Proliferating cell nuclear antigen	8.00591	5.27648	6.06307	7.42745	NaN	7.38532	6.42095	6.98069	7.3438	6.76652	6.71078	NaN	6.57167	30.595	10	10	10	60.9	60.9	60.9	28.768	0	88.161	77	1	6	12	0	12	10	7	12	6	8	0	3	2.7	23.8	46.7	0	44.1	26.8	44.1	39.1	26.8	26.8
MRPS28	Q9Y2Q9	Q9Y2Q9	28S ribosomal protein S28, mitochondrial	8.00578	NaN	6.99593	6.61118	NaN	7.3987	7.09944	6.05189	7.29279	7.12992	6.8673	NaN	6.91008	30.0541	6	6	6	42.8	42.8	42.8	20.843	0	47.002	63	0	10	3	0	11	11	2	10	7	6	0	3	0	34.2	26.2	0	36.9	34.2	10.2	36.9	28.3	28.3
CCNB1	P14635	P14635	G2/mitotic-specific cyclin-B1	8.00488	NaN	6.26724	7.26853	NaN	7.56627	6.40487	6.60449	7.39093	6.71083	6.60656	NaN	6.54957	30.9136	10	10	10	36.5	36.5	36.5	48.337	0	71.648	91	0	9	10	0	21	13	5	17	7	5	0	4	0	17.8	30	0	31.9	22.4	16.4	30	17.8	17.8
CDA	P32320	P32320	Cytidine deaminase	8.00329	NaN	6.2777	NaN	NaN	NaN	7.10479	NaN	NaN	7.54218	7.42002	NaN	7.39759	28.9082	6	6	6	87	87	87	16.185	0	72.278	38	0	3	0	0	0	8	0	0	10	12	0	5	0	26	0	0	0	54.8	0	0	46.6	60.3
UBE2D3;UBE2D2	P61077;P62837;Q9Y2X8	P61077;P62837	Ubiquitin-conjugating enzyme E2 D3;Ubiquitin-conjugating enzyme E2 D2	8.00165	NaN	6.60372	7.48676	NaN	7.47333	6.94266	NaN	7.25448	6.61803	6.4464	NaN	6.35706	28.5809	3	3	2	36.1	36.1	23.8	16.687	0	16.868	24	0	4	3	0	4	4	0	4	2	2	0	1	0	23.8	36.1	0	36.1	23.8	0	36.1	7.5	7.5
MRPS35	P82673	P82673	28S ribosomal protein S35, mitochondrial	8.00061	NaN	6.43481	6.98372	NaN	7.39615	6.60316	6.66734	7.36309	7.0924	7.01385	NaN	6.92756	30.4843	11	11	11	44	44	44	36.844	0	87.586	80	0	8	4	0	11	11	4	11	12	12	0	7	0	25.4	25.4	0	27.2	30	21.4	24.1	36.8	36.8
RFC2	P35250	P35250	Replication factor C subunit 2	8.00026	NaN	6.67486	7.11157	NaN	7.36571	6.88617	6.91445	7.18563	7.04638	6.95462	NaN	6.89312	31.0358	21	21	21	69.8	69.8	69.8	39.157	0	175.26	168	0	22	13	0	23	25	15	25	17	20	0	8	0	48	48.9	0	57.9	54.5	49.7	53.1	54.5	52
UBE2L3	P68036;A0A1B0GUS4	P68036	Ubiquitin-conjugating enzyme E2 L3	7.9996	NaN	NaN	7.22937	NaN	7.37308	NaN	7.4115	7.41799	6.4181	6.36331	NaN	6.38743	29.3815	7	7	7	64.9	64.9	64.9	17.861	0	23.66	30	0	0	4	0	7	0	8	8	0	2	0	1	0	0	39	0	48.7	0	48.7	39	37.7	37.7
SEC22B	O75396	O75396	Vesicle-trafficking protein SEC22b	7.99897	NaN	6.29815	6.95923	NaN	7.24331	6.38494	6.66556	7.30647	7.28888	7.0937	NaN	7.07904	30.3794	9	9	9	43.7	43.7	43.7	24.593	0	60.957	95	0	7	6	0	13	9	7	15	16	15	0	7	0	29.3	34	0	34	29.3	34	39.1	39.1	39.1
	CON__P12763;P02765	CON__P12763		7.996	7.47287	NaN	6.81972	7.27066	7.17667	NaN	6.3865	6.54785	6.44143	6.3091	7.21117	6.31687	30.3695	21	21	21	43.5	43.5	43.5	38.418	0	137.12	81	24	0	6	12	11	0	2	5	4	5	10	2	43.5	0	14.2	23.4	21.4	0	11.7	18.4	15.9	15.9
FOXRED1	Q96CU9	Q96CU9	FAD-dependent oxidoreductase domain-containing protein 1	7.99487	NaN	6.86667	6.98117	NaN	7.43439	6.9943	6.90833	7.42521	6.61821	6.54253	NaN	6.39421	30.7283	14	14	14	41.4	41.4	41.4	53.811	0	115.32	99	0	18	6	0	15	17	8	18	6	7	0	4	0	24.1	19.5	0	23.7	35.2	24.7	30.9	10.9	10.9
CKB	P12277	P12277	Creatine kinase B-type	7.99391	NaN	NaN	7.76029	NaN	7.29175	NaN	7.10911	6.84484	NaN	5.34392	6.0035	5.56587	30.5552	14	14	14	59.6	59.6	59.6	42.644	0	97.449	54	0	0	21	0	11	0	11	9	0	0	2	0	0	0	59.6	0	48.8	0	49.1	34.9	0	7.9
ATN1	P54259	P54259	Atrophin-1	7.99319	4.79844	NaN	6.92622	5.71115	7.16917	NaN	6.88447	7.11244	7.38966	7.22308	NaN	7.10738	31.3077	17	17	17	32.6	32.6	32.6	125.41	0	110.38	140	1	0	7	2	16	0	11	15	36	34	0	18	1	0	13.9	2.1	18.6	0	17.9	16.7	30.6	28.2
CCDC97	Q96F63	Q96F63	Coiled-coil domain-containing protein 97	7.99133	NaN	NaN	6.60858	NaN	7.26394	NaN	6.6557	7.30027	7.29462	7.25931	NaN	7.12169	30.4536	12	12	12	62.1	62.1	62.1	38.946	0	156.34	76	0	0	4	0	11	0	4	11	15	20	0	11	0	0	31.5	0	34.4	0	31.5	31.5	54.2	58.6
SRPK1	Q96SB4;Q9UPE1	Q96SB4	SRSF protein kinase 1	7.99093	NaN	6.27912	7.20415	NaN	7.42752	6.51599	7.12424	7.39069	6.7516	6.4219	NaN	6.58029	31.3002	20	20	17	41.2	41.2	36.8	74.324	0	93.287	127	0	12	14	0	22	15	15	22	12	8	0	7	0	19.8	27.5	0	27.8	21.2	32.2	32.4	27.6	18.3
RERE	Q9P2R6	Q9P2R6	Arginine-glutamic acid dipeptide repeats protein	7.98963	7.66289	4.40809	6.74047	6.56279	7.13443	NaN	5.98251	6.58752	6.8675	6.79869	6.72287	6.70282	32.1848	43	43	43	36.9	36.9	36.9	172.42	0	303.22	190	73	0	12	10	27	0	4	13	13	19	9	10	26.2	0.7	19.5	4.7	24.1	0	5.9	12.3	21.9	20.1
RAB14	P61106	P61106	Ras-related protein Rab-14	7.98916	NaN	4.76344	6.53321	NaN	7.4621	4.95368	6.07675	7.24864	7.26456	7.20809	NaN	7.06213	30.4463	9	9	9	60	60	60	23.897	0	83.825	66	0	0	2	0	15	0	2	13	13	14	0	7	0	7	13	0	52.6	6.5	13.5	53	52.6	52.6
HLTF	Q14527	Q14527	Helicase-like transcription factor	7.98912	NaN	6.50761	7.1532	NaN	7.1994	6.78665	7.18585	7.40178	6.8797	6.72341	NaN	6.67206	32.3466	44	44	44	51.7	51.7	51.7	113.93	0	317.62	360	0	35	30	0	41	47	43	61	42	42	0	19	0	34.9	38.5	0	35.4	34.3	45.2	41.2	36.5	39.1
ADSL	P30566	P30566	Adenylosuccinate lyase	7.98864	NaN	NaN	6.79969	NaN	7.43377	NaN	6.82058	7.31555	7.20096	7.03603	NaN	6.99643	31.1226	19	19	19	53.1	53.1	53.1	54.889	0	129.39	128	0	0	10	0	25	0	7	22	27	24	0	13	0	0	21.5	0	45.9	0	37.8	43.2	40.9	40.5
NT5DC2	Q9H857	Q9H857	5-nucleotidase domain-containing protein 2	7.9838	NaN	4.65705	7.23203	NaN	7.39695	4.87058	6.9548	7.33538	7.02461	6.85948	NaN	6.75885	31.329	20	20	20	55	55	55	60.718	0	185.02	151	0	2	19	0	27	2	16	30	22	21	0	12	0	1.7	48.7	0	43.5	3.3	45.2	39.8	44	42.5
RBM42	Q9BTD8	Q9BTD8	RNA-binding protein 42	7.98344	NaN	6.92989	6.9647	NaN	7.27395	7.1271	6.70661	7.19857	7.02255	6.94594	NaN	6.78465	30.2208	8	8	8	20.6	20.6	20.6	50.413	0	149.26	95	0	15	7	0	11	15	6	13	10	12	0	6	0	19.2	17.1	0	20.6	19.2	17.1	20.6	19.2	19.2
CSNK1D	P48730	P48730	Casein kinase I isoform delta	7.98268	NaN	7.01246	6.81113	NaN	7.13024	7.08976	6.50772	7.07719	7.22417	7.05327	NaN	7.01313	30.9773	14	14	5	41.4	41.4	17.3	47.33	0	94.215	129	0	23	5	0	12	22	5	14	20	17	0	11	0	34.7	19.8	0	18.8	31.3	18.8	21.7	39	38.8
YTHDF1	Q9BYJ9	Q9BYJ9	YTH domain-containing family protein 1	7.98186	NaN	5.50427	7.00095	NaN	7.39226	4.90302	6.76434	7.27706	7.24262	7.02197	NaN	6.90699	30.6851	12	10	8	27.5	24.3	19.7	60.873	0	92.04	88	0	2	6	0	19	1	7	16	16	12	0	9	1.6	12	19.1	0	23.1	2.7	19.1	19.1	22	22
MT-ATP8	P03928	P03928	ATP synthase protein 8	7.98119	NaN	7.07445	NaN	NaN	6.84989	7.44745	NaN	6.6334	7.26543	6.99815	NaN	7.20715	28.513	2	2	2	29.4	29.4	29.4	7.9916	0	10.693	52	0	12	0	0	4	13	0	1	8	10	0	4	0	29.4	0	0	16.2	29.4	0	16.2	29.4	29.4
NUP50	Q9UKX7	Q9UKX7	Nuclear pore complex protein Nup50	7.97947	NaN	6.83397	6.8753	NaN	7.34301	7.05656	6.7767	7.20823	7.0924	6.84844	NaN	6.78369	31.1511	22	22	22	68.2	68.2	68.2	50.144	0	164.08	165	0	24	9	0	24	26	11	22	22	18	0	9	0	45.3	35	0	50.2	47.4	37.4	48.3	40.2	34.2
CAMSAP2	Q08AD1	Q08AD1	Calmodulin-regulated spectrin-associated protein 2	7.97844	NaN	6.77193	6.61411	NaN	7.02967	7.11717	6.43279	6.98823	7.33015	7.20036	NaN	7.06569	32.6936	60	60	60	55.1	55.1	55.1	168.09	0	323.31	486	0	62	14	0	37	83	18	44	93	86	0	49	0	35.5	22.2	0	33.5	45.3	23.8	32.4	49.4	49.9
HOMER3	Q9NSC5	Q9NSC5	Homer protein homolog 3	7.97597	NaN	6.6756	7.13149	NaN	7.09576	6.89059	6.9709	7.20417	7.17618	6.96136	NaN	6.81935	30.8175	17	16	16	49	46.8	46.8	39.836	0	209.61	152	0	21	13	0	17	23	12	15	21	18	0	12	0	35.7	27.4	0	34.6	36.6	34.1	29.9	38.2	38.2
PKP2	Q99959	Q99959	Plakophilin-2	7.97373	6.11531	5.6953	6.59263	NaN	7.55009	6.07456	6.86538	7.62509	5.97518	5.81361	NaN	5.80101	32.1029	36	36	36	49.8	49.8	49.8	97.414	0	308.16	170	6	10	11	0	49	9	15	54	7	6	0	3	7.8	13.2	20.2	0	39.4	11.8	26.4	42.5	14.8	11.8
LUZP1	Q86V48	Q86V48	Leucine zipper protein 1	7.97351	NaN	7.18301	6.50664	NaN	6.96812	7.4405	6.35336	6.91705	7.09947	6.92579	NaN	6.85991	32.4874	57	57	57	59.6	59.6	59.6	120.27	0	323.31	438	0	100	15	0	34	111	16	32	54	49	0	27	0	55.8	20.3	0	31.8	55.3	21.4	26.5	34.2	37.6
YTHDF2	Q9Y5A9	Q9Y5A9	YTH domain-containing family protein 2	7.9732	5.39648	5.72149	7.13392	NaN	7.51332	5.88739	6.28156	7.10274	7.12581	6.98962	NaN	6.93156	30.5739	15	15	12	37.3	37.3	33	62.333	0	108.29	79	2	4	7	0	19	4	2	9	11	15	0	6	3.8	3.3	16.9	0	26.1	3.3	3.6	16.8	22.1	24.9
PTDSS1	P48651	P48651	Phosphatidylserine synthase 1	7.97286	NaN	7.26456	6.27291	NaN	6.94535	7.46888	5.93736	6.63745	7.10137	6.98669	NaN	6.89726	30.7332	8	8	8	21.8	21.8	21.8	55.527	0	78.785	110	0	26	2	0	9	32	2	6	12	14	0	7	0	18.4	9.1	0	15.4	18.4	5.1	15.4	19.2	16.1
AGPS	O00116	O00116	Alkyldihydroxyacetonephosphate synthase, peroxisomal	7.97266	NaN	6.63366	6.79043	NaN	7.37352	6.85688	6.23777	7.20173	7.1113	7.08511	NaN	6.99442	31.572	30	30	30	65	65	65	72.911	0	201.3	256	0	32	13	0	40	34	8	28	38	39	0	24	0	39.5	39.2	0	52.9	40	22	41.5	51.1	53.5
S100A4	P26447	P26447	Protein S100-A4	7.97185	NaN	6.98536	NaN	NaN	NaN	6.91118	NaN	NaN	7.49234	7.37963	NaN	7.31946	29.0669	3	3	3	27.7	27.7	27.7	11.728	0	8.567	28	0	8	0	0	0	6	0	0	4	7	0	3	0	27.7	0	0	0	27.7	0	0	18.8	18.8
PDLIM5	Q96HC4	Q96HC4	PDZ and LIM domain protein 5	7.97133	4.76796	5.65274	6.69043	NaN	7.2173	6.02567	6.28276	7.05108	7.39365	7.25273	NaN	7.17117	31.3871	19	19	19	46.3	46.3	46.3	63.944	0	126.12	190	1	6	10	0	30	10	5	20	43	43	0	22	1.5	18.1	28.2	0	40.8	14.4	15.6	30.9	44.1	44.1
EMG1	Q92979	Q92979	Ribosomal RNA small subunit methyltransferase NEP1	7.97058	NaN	7.12051	6.65838	NaN	7.12681	7.18407	6.16143	7.03763	7.16358	7.01995	5.65558	6.96276	30.3846	13	13	13	73.8	73.8	73.8	26.72	0	66.65	125	0	33	4	0	12	29	3	9	13	14	2	6	0	65.6	30.7	0	43	66.8	23.8	39.8	45.9	42.6
RNF2	Q99496	Q99496	E3 ubiquitin-protein ligase RING2	7.97035	NaN	6.40712	7.05565	NaN	7.32991	6.71343	6.6192	7.28037	7.1433	6.99565	5.28233	6.75613	30.2843	12	12	9	52.1	52.1	42.9	37.655	0	64.226	101	0	9	10	0	17	11	6	17	13	12	1	5	0	27.4	41.7	0	46.4	24.1	29.5	37.5	20.8	25.6
SLC25A11	Q02978	Q02978	Mitochondrial 2-oxoglutarate/malate carrier protein	7.96936	NaN	6.6599	6.69767	NaN	7.57031	6.71104	6.54371	7.11418	7.05549	6.77107	NaN	6.87751	30.6436	15	15	15	57	57	57	34.061	0	100.84	130	0	22	4	0	26	17	6	15	17	14	0	9	0	41.1	21.7	0	51.9	30.9	32.2	40.1	43.3	43.3
TCEA1	P23193;Q15560	P23193	Transcription elongation factor A protein 1	7.96873	NaN	4.52156	7.19651	NaN	7.4368	NaN	7.11086	7.42264	6.62484	6.50393	NaN	6.50247	30.559	15	15	15	54.8	54.8	54.8	33.969	0	120.05	105	0	1	16	0	27	0	16	30	5	6	0	4	0	9.3	41.2	0	46.5	0	54.8	46.8	28.6	35.9
RSU1	Q15404	Q15404	Ras suppressor protein 1	7.9687	NaN	6.00178	6.4809	NaN	7.42593	5.85534	6.34392	7.30999	7.25573	7.06547	NaN	6.97155	30.1719	10	10	10	56.3	56.3	56.3	31.54	0	63.016	95	0	6	3	0	24	3	2	16	19	14	0	8	0	27.1	24.5	0	53.1	17.3	11.2	48.7	46.9	56.3
TAOK1	Q7L7X3	Q7L7X3	Serine/threonine-protein kinase TAO1	7.96743	NaN	5.63415	6.95978	NaN	7.31668	5.98211	6.90849	7.37468	7.08429	6.9757	NaN	6.91068	31.9908	35	30	29	43.7	36.7	35.4	116.07	0	224.2	206	0	7	16	0	30	9	14	31	36	42	0	21	0	12.7	26.1	0	28.7	15.4	24.8	30.9	32.1	32.4
CACTIN	Q8WUQ7	Q8WUQ7	Cactin	7.96712	NaN	6.33496	7.22303	NaN	7.30978	6.73604	6.86213	7.32104	6.97902	6.72958	NaN	6.68709	31.3242	22	22	22	38	38	38	88.701	0	199.71	194	0	19	15	0	28	30	16	29	25	22	0	10	0	26.5	30.9	0	28.8	30.1	29.4	30.7	29.7	25.7
FNDC3B	Q53EP0	Q53EP0	Fibronectin type III domain-containing protein 3B	7.96626	5.79633	6.18007	6.25324	NaN	7.28616	6.30822	6.07613	7.14616	7.29041	7.29254	NaN	7.11096	31.8557	39	39	39	48.3	48.3	48.3	132.89	0	266.42	293	6	26	6	0	42	19	7	35	59	61	0	32	6.3	17.9	10.5	0	34.6	21.4	11.2	25	38	37.9
TPM4	P67936	P67936	Tropomyosin alpha-4 chain	7.96575	NaN	5.93303	6.84266	NaN	6.78261	6.7183	6.49436	7.83761	5.75007	5.71809	NaN	5.47729	30.3685	17	8	8	48.4	34.3	34.3	28.521	0	125.52	38	0	2	5	0	4	3	3	16	2	2	0	1	0	23.4	33.9	2.8	31.9	27	25.4	45.6	21.4	16.1
WARS	P23381	P23381	Tryptophan--tRNA ligase, cytoplasmic;T1-TrpRS;T2-TrpRS	7.96515	NaN	4.52546	7.12885	NaN	7.45393	5.02449	6.73067	7.41835	6.88577	6.76512	NaN	6.71301	31.0446	18	18	18	51.6	51.6	51.6	53.165	0	94.582	103	0	0	12	0	22	0	8	19	17	17	0	8	0	3.6	28.2	0	38.4	2.8	23.4	36.7	37.2	41.2
EIF4H	Q15056	Q15056	Eukaryotic translation initiation factor 4H	7.96341	NaN	7.03455	7.2206	NaN	7.2217	7.19326	6.64401	7.07504	6.81661	6.65533	5.75954	6.62954	30.2613	7	7	7	41.1	41.1	41.1	27.385	0	40.135	50	0	10	6	0	7	9	3	5	4	4	0	2	0	37.5	37.5	0	30.2	32.3	26.6	26.6	31.9	26.6
BCAS2	O75934	O75934	Pre-mRNA-splicing factor SPF27	7.963	NaN	6.86883	7.02946	NaN	7.29811	7.29881	6.81443	7.12946	6.76768	6.55026	NaN	6.66013	30.1529	10	10	10	63.1	63.1	63.1	26.131	0	123.41	98	0	14	6	0	15	24	6	12	9	8	0	4	0	34.7	44.4	0	49.8	53.8	48.4	49.8	46.7	42.7
PREB	Q9HCU5	Q9HCU5	Prolactin regulatory element-binding protein	7.96263	NaN	6.73941	6.78551	NaN	7.48234	6.83415	6.75124	7.30421	6.85704	6.7807	NaN	6.59744	30.6212	13	13	13	51.3	51.3	51.3	45.468	0	116.94	96	0	17	3	0	17	14	4	12	11	12	0	6	0	36.9	21.6	0	41.2	40	24.7	33.3	43.2	39.3
GTPBP4	Q9BZE4	Q9BZE4	Nucleolar GTP-binding protein 1	7.96117	NaN	7.03189	7.09005	NaN	7.3221	7.23616	6.79405	7.18512	6.4835	6.38878	6.07044	6.29117	31.4908	29	29	29	51.3	51.3	51.3	73.964	0	139.18	212	0	49	15	0	28	47	14	25	11	12	5	6	0	38.8	31.4	0	36.6	39.6	32	32.3	18.3	22.6
SLC39A10	Q9ULF5	Q9ULF5	Zinc transporter ZIP10	7.96076	NaN	4.25624	6.75591	NaN	7.3876	4.41186	6.72561	7.42747	7.07298	6.97264	NaN	6.89814	31.3993	15	15	15	23.8	23.8	23.8	94.131	0	78.619	121	0	3	9	0	26	1	12	28	18	15	0	9	0	2.2	10.2	0	16.1	1	16.1	22.6	19	15.8
KIF2A	O00139	O00139	Kinesin-like protein KIF2A	7.96006	NaN	7.06382	6.87195	NaN	7.0209	7.34341	6.54434	7.05308	7.02173	6.87483	NaN	6.83436	31.5302	31	30	29	59.3	58.1	55.9	79.954	0	202.25	249	0	57	13	0	21	56	10	23	28	28	0	13	0	50.8	25.1	0	37.1	47.6	23.4	36.3	37.4	32
ANKLE2	Q86XL3	Q86XL3	Ankyrin repeat and LEM domain-containing protein 2	7.96002	NaN	6.55671	6.59213	4.54814	7.46456	6.85669	6.88792	7.39375	6.70949	6.70605	NaN	6.6659	32.25	41	41	41	60.4	60.4	60.4	104.11	0	277.41	303	0	47	12	0	58	55	17	45	21	31	0	17	0	45.9	29	1.4	52.3	53.9	31.1	50.4	40.3	42.1
FAM120B	Q96EK7	Q96EK7	Constitutive coactivator of peroxisome proliferator-activated receptor gamma	7.95819	NaN	6.43046	7.11667	NaN	7.26219	6.67718	6.8033	7.21943	7.12564	6.9259	NaN	6.86226	32.109	38	38	38	54	54	54	103.78	0	208.48	294	0	36	22	0	40	37	22	40	38	38	0	21	0	37	30.1	0	36.6	35.7	33.5	38.9	36	40.8
AGO2	Q9UKV8	Q9UKV8	Protein argonaute-2	7.95765	NaN	6.43032	6.78919	NaN	7.12685	6.48363	6.67036	7.27478	7.21069	7.1442	NaN	7.06945	31.9266	35	35	28	57.7	57.7	47	97.207	0	224.64	301	0	19	16	0	34	20	22	45	60	58	0	27	0	16.8	31.3	0	41.8	24.1	38.2	46.2	50.3	53.3
GADD45GIP1	Q8TAE8	Q8TAE8	Growth arrest and DNA damage-inducible proteins-interacting protein 1	7.95759	NaN	6.98751	7.0984	NaN	6.80293	7.23942	6.42964	7.0561	7.12519	6.92597	NaN	6.94877	29.894	10	10	10	55.9	55.9	55.9	25.384	0	84.93	127	0	26	10	0	4	33	2	11	18	15	0	8	0	55.9	45.5	0	38.3	55.9	36.9	45.5	44.6	44.6
CWF19L1	Q69YN2	Q69YN2	CWF19-like protein 1	7.95727	NaN	NaN	7.31614	NaN	7.24087	4.58772	7.10897	7.29471	6.95264	6.77698	NaN	6.69508	31.2408	29	29	29	69	69	69	60.618	0	129.45	164	0	0	24	0	25	2	21	36	21	26	0	9	0	0	52.4	0	42	1.3	38.8	45.7	32.7	32
MTPAP	Q9NVV4	Q9NVV4	Poly(A) RNA polymerase, mitochondrial	7.95696	NaN	7.05629	6.83098	NaN	7.27035	7.29061	6.6227	7.24356	6.72174	6.6049	NaN	6.50947	31.1874	21	21	21	50.9	50.9	50.9	66.171	0	200.87	167	0	40	11	0	20	40	13	18	11	9	0	5	0	43.3	30.4	0	43.3	39.3	32.5	30.2	13.9	17.5
LTV1	Q96GA3	Q96GA3	Protein LTV1 homolog	7.95511	NaN	7.29607	6.70806	NaN	7.02189	7.49256	6.2096	6.86102	6.83016	6.52204	NaN	6.67455	30.6742	24	24	24	50.3	50.3	50.3	54.854	0	255.96	124	0	33	5	0	9	42	4	8	9	9	0	5	0	47.4	16	0	17.7	48.4	8	15.8	24	27.8
NUMB	P49757	P49757	Protein numb homolog	7.95457	NaN	6.87333	6.82554	6.00359	7.29517	7.27667	6.60031	7.1503	6.88497	6.70732	NaN	6.72981	30.7465	18	18	14	37.8	37.8	32	70.803	0	157.21	127	0	24	6	0	19	32	7	17	9	8	0	5	0	29	15.7	1.2	24.7	36.1	20.7	22.7	22.9	24.6
PRDX6	P30041	P30041	Peroxiredoxin-6	7.95404	NaN	4.89088	7.31088	NaN	7.41749	5.4202	6.82743	6.98385	7.06074	6.90481	NaN	6.85239	30.3297	15	15	15	75	75	75	25.035	0	65.575	93	0	1	11	0	16	2	6	9	19	19	0	10	0	4	56.7	0	48.7	4	40.2	37.5	59.8	50.4
MAP4	P27816	P27816	Microtubule-associated protein 4	7.95296	NaN	7.05212	7.12192	NaN	7.0821	7.28069	6.84818	6.96963	6.84781	6.71539	NaN	6.73571	32.3018	43	43	43	49	49	49	121	0	323.31	345	0	79	25	0	32	78	22	28	30	28	0	23	0	41	30.8	0	30.2	41.9	31.8	24	32.8	30.1
RBM6	P78332	P78332	RNA-binding protein 6	7.9529	NaN	6.8592	6.75602	4.45518	7.10315	7.08746	6.66128	7.16325	7.16684	7.01178	NaN	6.88889	32.4634	45	45	44	44.7	44.7	44.1	128.64	0	283.3	475	0	79	25	0	50	85	28	63	63	55	0	27	0	40.9	24.1	2.9	34.3	39.8	27.9	34.9	31.9	32.3
IDH3G	P51553	P51553	Isocitrate dehydrogenase [NAD] subunit gamma, mitochondrial	7.9525	NaN	4.91985	7.19324	NaN	7.47081	5.52343	6.96812	7.3326	6.67829	6.66628	NaN	6.58516	30.4176	13	13	13	43	43	43	42.794	0	101.68	80	1	2	11	0	17	3	10	14	9	10	0	3	2.5	2	37.7	0	38.7	15.5	38.7	38.4	26	31.8
SLAIN2	Q9P270	Q9P270	SLAIN motif-containing protein 2	7.95237	NaN	6.74123	7.06153	NaN	7.27517	6.90748	6.89569	7.17146	6.96217	6.87982	NaN	6.79238	31.1721	20	20	20	49.7	49.7	49.7	62.543	0	154.56	172	0	20	13	0	26	24	15	25	20	20	0	9	0	36.1	31.3	0	39.9	34.6	34.6	33.6	32.2	34.8
ECI2	O75521	O75521	Enoyl-CoA delta isomerase 2, mitochondrial	7.95042	NaN	NaN	7.01444	NaN	7.54884	NaN	6.7184	7.42894	6.6654	6.54705	NaN	6.51263	30.4982	10	10	10	45.2	45.2	45.2	43.585	0	68.419	69	0	0	6	0	19	0	5	17	9	8	0	5	0	0	22.8	0	40.9	0	27.2	40.9	25.4	25.4
CANX	P27824	P27824	Calnexin	7.94976	NaN	4.72564	7.7432	NaN	7.17513	4.94128	6.3158	6.6978	6.70955	6.47053	NaN	6.5407	30.9321	19	19	19	45.1	45.1	45.1	67.567	0	83.999	101	0	2	32	0	15	3	6	12	15	9	0	7	0	2.5	45.1	0	30.9	4.2	9.5	14.4	17.4	17.4
NMD3	Q96D46	Q96D46	60S ribosomal export protein NMD3	7.94672	NaN	NaN	7.02731	NaN	7.26895	4.0976	6.91995	7.41629	7.02131	6.87906	NaN	6.8292	31.0989	18	18	18	57.3	57.3	57.3	57.603	0	70.164	115	0	0	12	0	22	0	12	19	18	21	0	11	0	0	35.4	0	38.6	5.2	38.2	39.6	29.2	36.8
LASP1	Q14847	Q14847	LIM and SH3 domain protein 1	7.9458	NaN	NaN	6.47805	NaN	7.08504	NaN	6.33177	7.1049	7.3876	7.26224	NaN	7.19078	30.2027	6	6	6	27.6	27.6	27.6	29.717	0	58.124	57	0	0	2	0	7	0	2	8	14	17	0	7	0	0	16.1	0	21.5	0	16.1	21.5	24.1	27.6
RBFOX2;RBFOX1	O43251;Q9NWB1	O43251;Q9NWB1	RNA binding protein fox-1 homolog 2;RNA binding protein fox-1 homolog 1	7.9455	6.38133	6.96436	6.65467	NaN	6.76376	7.21529	6.55134	7.02003	7.26338	6.91821	NaN	6.96367	29.8538	9	9	4	27.7	27.7	17.7	41.373	0	67.235	40	1	6	2	0	2	10	2	2	7	4	0	4	2.6	22.1	10.5	0	6.4	21.8	10.5	6.4	24.6	22.1
POLR2E	P19388	P19388	DNA-directed RNA polymerases I, II, and III subunit RPABC1	7.94508	7.07617	5.03862	6.61778	NaN	7.4492	NaN	6.76494	7.33516	6.82114	6.65296	6.14264	6.58552	29.978	10	10	10	52.9	52.9	52.9	24.551	0	67.335	45	5	1	2	0	13	0	4	9	4	4	1	2	18.6	6.7	21	0	41	0	36.2	40.5	23.8	23.8
CDC5L	Q99459	Q99459	Cell division cycle 5-like protein	7.94477	NaN	6.95958	6.96984	NaN	7.15564	7.31118	6.55001	7.22922	6.77605	6.62076	5.03997	6.61056	31.5213	37	37	37	59.2	59.2	59.2	92.25	0	312.11	243	0	54	14	0	26	62	12	28	19	16	1	11	0	48.9	33.9	0	37.4	55.7	22.1	35.7	33.9	33.2
GTF2H4	Q92759	Q92759	General transcription factor IIH subunit 4	7.94403	NaN	6.84554	6.65733	NaN	7.35266	7.0778	6.61757	7.27245	6.92187	6.77832	NaN	6.66679	30.8489	17	17	17	52.2	52.2	52.2	52.186	0	130.83	125	0	26	5	0	18	21	6	14	16	13	0	6	0	44.6	24	0	35.3	41.8	22.9	31.4	33.1	33.1
ARL6IP1	Q15041	Q15041	ADP-ribosylation factor-like protein 6-interacting protein 1	7.94395	NaN	NaN	7.3429	NaN	7.68799	NaN	6.96296	6.89951	NaN	NaN	NaN	NaN	28.3892	3	3	3	22.7	22.7	22.7	23.362	0	30.499	10	0	0	2	0	5	0	1	2	0	0	0	0	0	0	18.7	0	22.7	0	13.8	18.7	0	0
BSG	P35613	P35613	Basigin	7.94119	NaN	6.3881	7.20726	NaN	7.4322	6.65489	6.09733	7.06311	6.97358	6.87598	NaN	6.87309	30.2869	9	9	9	33.8	33.8	33.8	42.2	0	56.34	76	0	9	7	0	15	12	2	10	8	8	0	5	0	23.1	24.2	0	26.5	33.5	11.7	24.2	31.2	31.2
CDC42EP1	Q00587	Q00587	Cdc42 effector protein 1	7.94051	NaN	6.91418	6.74646	NaN	7.0607	7.23234	6.59398	6.98361	7.11481	6.97148	NaN	6.94902	30.6258	16	16	16	55.2	55.2	55.2	40.294	0	106.51	138	0	25	6	0	11	32	5	10	22	15	0	12	0	47.8	33.8	0	43	44.2	26.9	32	45.3	45.3
ZC3H18	Q86VM9	Q86VM9	Zinc finger CCCH domain-containing protein 18	7.93998	NaN	6.17938	6.79528	NaN	7.20534	6.55852	6.68246	7.27846	7.19103	7.04021	NaN	6.9722	31.8996	16	16	16	24.6	24.6	24.6	106.38	0	143.63	213	0	13	13	0	31	18	15	33	37	35	0	18	0	12.1	14.5	0	19.2	13.4	17.9	19.5	21.4	21.6
AKAP8	O43823	O43823	A-kinase anchor protein 8	7.93877	6.51467	6.92282	6.35461	NaN	7.09367	7.19846	6.48652	6.9278	7.15174	6.97695	5.94198	6.93809	30.957	26	26	26	51.7	51.7	51.7	76.107	0	186.15	164	6	27	4	2	16	30	4	13	26	23	4	9	11.7	32.8	10.1	1.3	27.6	32.5	21.4	23	40.3	37
ITCH	Q96J02	Q96J02	E3 ubiquitin-protein ligase Itchy homolog	7.93828	NaN	5.66381	7.14242	NaN	7.32574	5.78578	7.01064	7.23373	7.00294	6.84828	NaN	6.78762	31.8622	33	33	28	47	47	41.3	102.8	0	196.55	260	0	8	25	0	49	6	29	46	42	35	0	20	0	6	31.9	0	35.7	9.7	35.9	30.3	35.4	36
SEC24C	P53992	P53992	Protein transport protein Sec24C	7.93803	5.76495	NaN	7.17906	4.71553	7.36657	NaN	6.69908	7.11548	7.10948	6.95698	NaN	6.88852	31.6915	26	26	26	36.2	36.2	36.2	118.32	0	164.59	206	6	0	25	1	36	1	16	32	35	35	0	19	5	0	30.2	1.2	31.5	1.4	19.8	23.5	24.5	23.9
OXA1L	Q15070	Q15070	Mitochondrial inner membrane protein OXA1L	7.93786	NaN	6.97681	5.56705	NaN	7.19232	7.3516	5.90403	7.1577	6.9446	6.73974	NaN	6.9687	30.1764	11	11	11	22.8	22.8	22.8	48.547	0	41.69	79	0	15	1	0	10	19	2	9	10	6	0	7	0	17.5	1.8	0	13.6	20	4.1	14	22.1	22.1
MRPS2	Q9Y399	Q9Y399	28S ribosomal protein S2, mitochondrial	7.93668	NaN	6.85294	6.55692	NaN	7.36403	7.07151	6.04238	7.36324	6.91174	6.67301	NaN	6.57229	30.613	12	12	12	43.9	43.9	43.9	33.249	0	74.334	107	0	16	4	0	18	19	3	18	14	11	0	4	0	39.9	21.3	0	38.9	34.5	18.6	33.4	31.4	31.4
OSTC	Q9NRP0	Q9NRP0	Oligosaccharyltransferase complex subunit OSTC	7.93622	NaN	6.48022	NaN	NaN	7.59164	6.68738	6.74421	7.39817	6.47867	6.50289	NaN	6.42244	28.6855	2	2	2	12.8	12.8	12.8	16.829	0	11.271	14	0	2	0	0	2	2	1	2	2	2	0	1	0	8.1	0	0	8.1	12.8	8.1	8.1	8.1	8.1
FKBP11	Q9NYL4	Q9NYL4	Peptidyl-prolyl cis-trans isomerase FKBP11	7.9359	NaN	7.3552	6.31366	NaN	6.93314	7.66971	5.93057	6.72271	NaN	NaN	NaN	5.05419	29.3625	5	5	5	41.3	41.3	41.3	22.18	0	60.705	49	0	21	1	0	3	20	1	3	0	0	0	0	0	41.3	5.5	0	14.4	41.3	5.5	10.4	0	0
TUBB4A	P04350	P04350	Tubulin beta-4A chain	7.93556	NaN	5.59779	6.7249	NaN	7.46963	5.72343	7.00924	7.51816	6.50002	6.35218	NaN	6.27644	30.6093	31	5	2	75.2	13.5	7.4	49.585	0	51.332	50	0	2	6	0	13	2	6	14	2	4	0	1	61.7	54.5	71.4	13.7	71.4	63.5	71.4	71.6	57	57
PALLD	Q8WX93;Q86TC9	Q8WX93	Palladin	7.93524	NaN	6.33276	5.77476	NaN	6.40243	6.78871	5.33019	6.45507	7.45252	7.40442	NaN	7.25373	32.3376	39	39	39	43.3	43.3	43.3	150.56	0	323.31	326	0	31	4	0	16	52	3	18	79	85	0	38	0	16.6	5.1	0	15.5	28.9	4.6	21.2	40.2	41.1
COPE	O14579	O14579	Coatomer subunit epsilon	7.93376	NaN	5.89797	7.00779	NaN	7.47357	6.0636	6.7052	7.04618	7.09377	6.90494	NaN	6.86508	30.0558	12	12	12	75	75	75	34.482	0	98.593	80	0	4	6	0	16	4	4	11	15	13	0	7	0	23.4	29.5	0	48.1	22.1	31.5	41.6	62	48.7
AGK	Q53H12	Q53H12	Acylglycerol kinase, mitochondrial	7.93298	NaN	6.8745	6.35694	NaN	7.55852	7.01347	6.76865	7.26628	6.3427	6.14492	NaN	6.17742	30.7451	18	18	18	60.9	60.9	60.9	47.137	0	178.19	97	0	25	2	0	19	21	4	16	4	3	0	3	0	46.2	11.8	0	42.7	50.2	16.8	36.5	12.6	12.6
CSTF2	P33240	P33240	Cleavage stimulation factor subunit 2	7.93266	NaN	NaN	7.17187	NaN	7.2419	NaN	6.79367	7.29911	7.00121	6.97555	NaN	6.88738	30.8753	13	13	6	42.6	42.6	23.7	60.959	0	130.98	138	0	0	17	0	26	0	12	27	21	25	0	10	0	0	39.2	0	39.2	0	30	39.2	37.1	39
C11orf98	E9PRG8	E9PRG8	Uncharacterized protein C11orf98	7.93262	NaN	7.44648	5.98239	NaN	NaN	7.68033	5.71739	NaN	6.70831	6.1599	NaN	6.2404	28.9366	5	5	5	40.7	40.7	40.7	14.234	0	20.475	33	0	11	1	0	0	16	1	0	2	1	0	1	0	39	10.6	0	0	40.7	10.6	0	22	11.4
TPX2	Q9ULW0	Q9ULW0	Targeting protein for Xklp2	7.93144	NaN	6.79889	6.77085	NaN	6.922	7.07063	6.1637	6.94176	7.25139	7.1295	6.21357	6.99686	31.633	42	42	42	60.4	60.4	60.4	85.652	0	243.88	257	0	43	10	0	18	45	8	23	43	44	7	16	0	48.3	19.4	0	28.2	45.6	18.7	31.1	45.4	47.4
POLR2C	P19387	P19387	DNA-directed RNA polymerase II subunit RPB3	7.93079	5.89535	5.96972	6.4962	NaN	7.42693	6.4099	6.61995	7.38209	7.07353	6.7607	NaN	6.71926	30.1529	11	11	11	56	56	56	31.441	0	59.167	68	2	4	2	0	12	5	4	9	14	11	0	5	6.5	12	13.8	0	49.1	36.4	34.9	49.5	40	34.9
EIF2D	P41214	P41214	Eukaryotic translation initiation factor 2D	7.92749	NaN	5.40028	6.86111	NaN	7.49744	4.63813	6.90724	7.42272	6.63681	6.50206	NaN	6.55305	31.2887	22	22	22	60.6	60.6	60.6	64.706	0	118.36	130	0	4	12	0	30	1	11	28	18	16	0	10	0	12.5	35.1	0	46.2	1.5	37.2	48.6	36.8	33.4
APEX1	P27695	P27695	DNA-(apurinic or apyrimidinic site) lyase;DNA-(apurinic or apyrimidinic site) lyase, mitochondrial	7.92737	NaN	6.92241	7.03076	NaN	7.4043	7.15791	6.87644	7.21888	5.74311	5.42623	NaN	5.9295	30.241	16	16	16	56.3	56.3	56.3	35.554	0	138.83	95	0	26	9	0	15	23	6	14	0	0	0	2	0	54.4	39.9	0	42.8	45	28.9	34.6	14.2	8.5
SUN2	Q9UH99	Q9UH99	SUN domain-containing protein 2	7.92617	NaN	6.9163	5.48971	4.37575	6.9695	7.18853	5.88295	6.75549	7.18124	7.22298	NaN	7.10315	31.3302	29	29	29	60.7	60.7	60.7	80.31	0	323.31	243	0	46	1	0	23	52	4	15	36	44	0	22	0	50.2	2.4	1.7	33.3	51	9.5	22.5	47.8	55
GARS	P41250	P41250	Glycine--tRNA ligase	7.92612	NaN	5.26907	7.20287	NaN	7.36434	5.47073	6.78964	7.33017	6.86068	6.74549	NaN	6.64474	31.6875	25	25	25	50.9	50.9	50.9	83.165	0	134.66	204	0	5	26	0	41	6	18	39	27	28	0	14	0	7.8	41.8	0	43.4	9.7	30.3	38	26.7	29.2
VDAC1	P21796	P21796	Voltage-dependent anion-selective channel protein 1	7.92595	5.6703	5.79292	7.27186	NaN	7.54251	6.22896	6.59531	7.28697	6.29128	6.1262	NaN	6.13704	30.4169	14	14	14	65	65	65	30.772	0	75.584	85	2	6	12	0	22	9	7	15	4	6	0	2	12.4	14.1	49.8	0	49.8	21.6	30	43.5	20.1	14.5
NOP16	Q9Y3C1	Q9Y3C1	Nucleolar protein 16	7.92532	NaN	7.31867	6.71184	NaN	6.36116	7.53049	5.89877	6.49227	6.92697	6.57966	6.21909	6.62286	29.6493	10	10	10	51.7	51.7	51.7	21.188	0	72.545	79	0	24	3	0	3	24	2	4	9	4	1	5	0	51.7	28.1	0	12.4	43.3	12.4	18.5	32.6	32.6
ALDH18A1	P54886	P54886	Delta-1-pyrroline-5-carboxylate synthase;Glutamate 5-kinase;Gamma-glutamyl phosphate reductase	7.92515	6.4265	4.62157	7.26491	NaN	7.35841	NaN	6.84263	7.3547	6.62214	6.50997	NaN	6.50682	31.7191	31	31	31	55.2	55.2	55.2	87.301	0	202.87	170	3	1	27	0	38	0	18	37	20	16	0	10	1	3.6	47.4	0	37.1	0	28.8	37.2	25.7	23.9
SUFU	Q9UMX1	Q9UMX1	Suppressor of fused homolog	7.92443	NaN	5.78784	6.79727	NaN	7.45079	5.73691	6.63132	7.39494	6.8916	6.76289	NaN	6.75397	30.5724	16	16	16	53.1	53.1	53.1	53.946	0	72.051	98	0	5	7	0	25	3	6	19	12	13	0	8	0	13	29.8	0	46.5	6	23.1	40.7	32.6	30.6
SRSF9	Q13242	Q13242	Serine/arginine-rich splicing factor 9	7.92413	NaN	5.87912	7.06915	6.10944	7.16797	6.27683	6.45229	7.0904	6.87316	6.8709	7.29946	6.55843	30.2303	13	13	13	44.3	44.3	44.3	25.542	0	38.49	68	0	4	7	0	7	7	3	8	7	11	11	3	0	11.3	30.3	5.4	30.3	21.3	14.9	25.8	29.4	29.4
RPL28	P46779	P46779	60S ribosomal protein L28	7.92348	6.13865	6.99492	6.9034	5.98861	6.8558	7.43623	6.20235	6.78964	6.57199	6.30425	7.12195	6.37709	29.4912	7	7	7	39.4	39.4	39.4	15.747	0	25.025	33	1	4	2	0	3	4	1	4	4	4	4	2	5.1	13.9	13.9	9.5	13.9	19	8	19.7	13.9	13.9
PPP1R18	Q6NYC8	Q6NYC8	Phostensin	7.92332	NaN	6.7318	6.51251	NaN	6.94186	7.05869	6.65491	7.05231	7.18412	7.18033	NaN	6.9419	31.128	16	16	16	42.6	42.6	42.6	67.942	0	213.21	141	0	24	4	0	12	26	9	14	18	26	0	8	0	32.6	12.7	0	25.6	35.7	21.9	26.1	36.9	38.5
SLFN11	Q7Z7L1;Q68D06	Q7Z7L1	Schlafen family member 11	7.92108	NaN	NaN	7.03671	NaN	7.55451	NaN	6.98011	7.42382	5.40926	5.22342	NaN	5.13982	31.6708	34	34	33	53.3	53.3	53.3	102.83	0	159.22	152	0	0	23	0	54	0	25	45	2	2	0	1	0	0	39.4	0	52.1	0	36.3	35.6	1.3	1.3
TOMM20	Q15388	Q15388	Mitochondrial import receptor subunit TOM20 homolog	7.92087	6.24175	7.10261	5.42328	NaN	7.58403	7.28917	6.16271	6.90809	NaN	5.71069	NaN	5.88906	28.6345	5	5	5	61.4	61.4	61.4	16.298	0	11.589	27	1	5	1	0	9	4	1	6	0	0	0	0	9	27.6	22.1	0	56.6	27.6	8.3	56.6	0	8.3
STX5	Q13190	Q13190	Syntaxin-5	7.92046	NaN	6.40159	6.52542	NaN	7.50062	6.58096	6.51372	7.3931	6.7613	6.56916	NaN	6.64779	30.4811	13	13	13	45.4	45.4	45.4	39.672	0	63.915	92	0	12	4	0	22	9	4	18	10	8	0	5	0	31	19.7	0	42.8	33.8	29.6	39.7	30.1	24.2
WARS2	Q9UGM6	Q9UGM6	Tryptophan--tRNA ligase, mitochondrial	7.92028	NaN	6.66584	6.74214	4.92263	7.33455	6.90877	6.67061	7.20325	6.9421	6.82876	NaN	6.8534	30.3981	14	14	14	60.3	60.3	60.3	40.146	0	115.18	109	0	13	6	0	22	14	5	16	13	12	0	8	0	44.4	30.8	2.8	60	44.7	30.8	44.7	38.3	28.9
NDUFAB1	O14561	O14561	Acyl carrier protein, mitochondrial	7.92023	NaN	5.41521	7.09465	NaN	7.46595	6.1233	6.80055	7.31285	6.63453	6.74926	NaN	6.50037	29.1178	3	3	3	15.4	15.4	15.4	17.417	0	18.933	27	0	0	4	0	5	2	3	6	2	3	0	2	0	9.6	15.4	0	15.4	9.6	15.4	15.4	9.6	9.6
PFN2	P35080	P35080	Profilin-2	7.92021	NaN	NaN	7.3918	NaN	7.29416	NaN	7.05793	7.17676	6.65595	6.57645	NaN	6.61607	29.1177	4	4	4	36.4	36.4	36.4	15.046	0	20.836	32	0	0	6	0	7	0	6	7	1	4	0	1	0	0	36.4	0	36.4	0	36.4	36.4	15.7	25.7
CCNL1	Q9UK58	Q9UK58	Cyclin-L1	7.91939	NaN	6.13456	7.26886	NaN	6.88112	6.30839	6.86246	7.13376	7.13796	7.00788	NaN	6.93805	30.6296	13	13	13	28.5	28.5	28.5	59.633	0	158.11	117	0	10	14	0	10	8	13	15	21	16	0	10	0	19.4	27	0	16.7	12.4	20.7	17.9	24	25.5
NFYA	P23511	P23511	Nuclear transcription factor Y subunit alpha	7.91786	NaN	7.29955	6.51812	NaN	6.64851	7.71239	NaN	6.11254	NaN	NaN	NaN	6.3468	27.3026	3	3	3	12.1	12.1	12.1	36.876	0	98.439	16	0	5	1	0	1	8	0	0	0	0	0	1	0	12.1	5.5	0	11.5	12.1	0	5.5	0	0
MRE11A	P49959	P49959	Double-strand break repair protein MRE11A	7.91774	7.422	7.05235	6.15281	NaN	6.83826	7.2085	6.49259	6.88835	6.57836	6.53124	NaN	6.40461	31.4315	27	27	27	43.6	43.6	43.6	80.592	0	183.37	165	2	45	5	0	12	47	8	13	10	15	0	8	1.4	37.9	9.6	0	19.5	34	18.1	16.1	20.9	24
LMNA	P02545	P02545	Prelamin-A/C;Lamin-A/C	7.91635	5.61457	6.83662	6.03161	4.35514	6.5436	7.1605	5.66705	6.37947	7.3061	7.20008	6.24581	7.18839	31.6551	33	33	32	54.7	54.7	53.5	74.139	0	241.21	262	2	48	4	0	11	50	3	5	54	53	6	26	3.3	43.8	7.5	1.7	15.7	43.4	5.7	16.7	47.1	48.2
USP7	Q93009	Q93009	Ubiquitin carboxyl-terminal hydrolase 7	7.91616	NaN	5.56012	6.97833	NaN	7.34541	6.58975	6.9149	7.26095	6.94065	6.76061	NaN	6.74712	32.2969	39	39	39	53.4	53.4	53.4	128.3	0	200.37	274	0	10	28	0	46	10	23	45	50	38	0	24	0	9.6	35.8	0	37.7	15.7	35.5	36.5	39.7	41.7
CWC15	Q9P013	Q9P013	Spliceosome-associated protein CWC15 homolog	7.91511	6.29385	6.54615	6.7687	NaN	7.22181	6.7235	6.41681	7.01431	7.15253	7.09621	NaN	6.96854	29.2934	9	9	9	29.3	29.3	29.3	26.624	0	38.46	46	1	6	3	0	5	3	1	4	8	8	1	6	5.2	22.7	14	0	20.5	14.4	10.5	14	19.2	19.2
EHD2	Q9NZN4	Q9NZN4	EH domain-containing protein 2	7.91479	NaN	6.33897	NaN	NaN	6.14408	6.46277	NaN	6.04524	7.48657	7.39319	NaN	7.2835	31.1993	27	26	24	67.8	66.1	62.8	61.161	0	257.2	164	0	17	0	0	6	21	0	3	47	51	0	19	0	44.2	1.7	0	16.2	47.3	0	6.3	65.7	65.6
SLC25A4	P12235;Q9H0C2	P12235	ADP/ATP translocase 1	7.91445	NaN	6.74405	6.29228	NaN	7.57641	6.88528	6.1214	7.29166	6.51427	6.39358	NaN	6.41332	30.6132	23	4	4	60.7	14.1	14.1	33.064	0	19.812	60	0	11	2	0	12	10	2	9	5	6	0	3	28.9	50	41.6	6	55.7	52	45.6	55.7	53.4	51
UCHL1	P09936	P09936	Ubiquitin carboxyl-terminal hydrolase isozyme L1	7.91433	NaN	NaN	7.73369	NaN	7.27621	NaN	6.43422	6.78122	NaN	NaN	NaN	5.45853	29.6128	9	9	9	52.9	52.9	52.9	24.824	0	39.307	21	0	0	10	0	6	0	2	3	0	0	0	0	0	0	52.9	0	31.8	0	14.3	22.4	0	0
NOC4L	Q9BVI4	Q9BVI4	Nucleolar complex protein 4 homolog	7.91347	NaN	6.55474	6.73001	NaN	7.20069	6.72673	6.61793	7.32486	7.05607	6.9298	NaN	6.8203	31.1459	20	20	20	55	55	55	58.467	0	168.73	187	0	24	11	0	27	24	10	32	23	24	0	12	0	34.9	30.4	0	34.5	42.1	29.7	52.1	49	49
RABL3	Q5HYI8	Q5HYI8	Rab-like protein 3	7.91303	NaN	4.94452	6.86138	NaN	7.41179	5.58683	6.69567	7.38484	6.87579	6.80381	NaN	6.7164	29.746	8	8	8	55.1	55.1	55.1	26.422	0	43.694	61	0	0	4	0	14	2	5	15	9	8	0	4	0	4.7	30.5	0	55.1	18.2	41.9	50.4	39	30.5
VPS37B	Q9H9H4	Q9H9H4	Vacuolar protein sorting-associated protein 37B	7.91285	NaN	5.10684	6.89029	NaN	7.41542	NaN	6.88266	7.37247	6.84543	6.75497	NaN	6.60151	30.2859	9	9	9	58.2	58.2	58.2	31.307	0	74.447	90	0	2	9	0	22	0	6	20	13	11	0	7	0	6.3	42.1	0	47	0	35.8	41.1	33	36.8
LENG1	Q96BZ8	Q96BZ8	Leukocyte receptor cluster member 1	7.91229	NaN	6.86787	7.02764	5.5287	6.94006	7.11783	6.80045	6.98318	7.1183	6.75011	NaN	6.83389	29.7435	10	10	10	45.1	45.1	45.1	30.529	0	68.676	68	0	14	6	0	5	13	5	5	10	7	0	3	0	33	34.1	4.2	33.7	26.9	27.7	22.7	41.7	33.3
PKN3	Q6P5Z2	Q6P5Z2	Serine/threonine-protein kinase N3	7.91206	NaN	6.7171	6.76292	NaN	7.07103	7.01225	6.66816	7.23045	7.12766	6.8633	NaN	6.79414	31.6052	29	28	28	44.8	43.9	43.9	99.419	0	279.87	237	0	36	12	0	25	47	15	33	30	26	0	13	0	34.2	22.5	0	29.6	39.1	27.9	29.9	31.7	35.2
CLK3	P49761	P49761	Dual specificity protein kinase CLK3	7.91121	NaN	6.32566	6.9966	NaN	7.36803	6.58019	6.86745	7.38972	6.66858	6.50861	NaN	6.40519	31.3679	17	17	17	32.9	32.9	32.9	73.514	0	87.781	115	0	13	9	0	22	9	9	21	12	13	0	7	0	19	19	0	30.9	13.2	19.4	29	14.9	14.9
SALL2	Q9Y467	Q9Y467	Sal-like protein 2	7.9105	NaN	NaN	5.84466	NaN	7.46114	NaN	NaN	7.08664	6.9845	7.27839	NaN	7.03826	30.9786	4	4	4	9.3	9.3	9.3	105.31	0.00023381	4.9935	13	0	0	1	0	5	0	0	4	0	2	0	1	0	0	2.3	0	5.3	0	0	7.7	2.3	2.3
PKP3	Q9Y446	Q9Y446	Plakophilin-3	7.91015	NaN	6.83802	NaN	NaN	NaN	7.11123	4.18991	NaN	7.49184	7.21783	NaN	7.14436	31.7364	35	35	35	51.4	51.4	51.4	87.081	0	269.68	245	0	52	0	0	0	51	0	0	64	53	0	25	0	38.3	0	0	0	45.4	0.9	0	47.9	47.9
MSN	P26038	P26038	Moesin	7.91014	NaN	7.0484	7.20268	4.73696	7.18004	7.18896	6.394	6.88843	6.75945	6.5284	NaN	6.62394	31.3644	32	32	23	58.6	58.6	43.3	67.819	0	198.55	208	0	45	21	0	27	55	10	18	14	11	0	7	0	49.6	41.8	1.7	37.8	47.1	18.5	18.5	27.2	18.2
MINA	Q8IUF8	Q8IUF8	Bifunctional lysine-specific demethylase and histidyl-hydroxylase MINA	7.90963	NaN	5.81898	7.20025	NaN	7.40966	6.22269	6.86379	7.20282	6.81068	6.64	NaN	6.51204	30.5972	16	16	16	44.1	44.1	44.1	52.8	0	85.692	113	0	5	11	0	27	8	11	19	15	11	0	6	0	13.3	26.9	0	32.5	18.7	30.3	26.9	24.9	21.3
AFF4	Q9UHB7	Q9UHB7	AF4/FMR2 family member 4	7.90944	NaN	6.21339	6.80479	NaN	7.10144	6.39208	6.63292	7.08153	7.2513	7.121	NaN	7.02768	32.1326	35	35	35	43.9	43.9	43.9	127.46	0	259.97	269	0	25	16	0	28	23	11	23	58	58	0	27	0	19.8	19.7	0	33.4	20.3	16.9	19.9	38.5	36.7
LSM7	Q9UK45	Q9UK45	U6 snRNA-associated Sm-like protein LSm7	7.90917	NaN	6.72908	6.95058	NaN	7.25878	6.95282	6.80994	7.22748	6.77634	6.71392	NaN	6.71917	28.8587	3	3	3	57.3	57.3	57.3	11.602	0	24.566	34	0	2	3	0	6	5	3	4	4	5	0	2	0	33	33	0	57.3	33	33	33	57.3	57.3
UBE2S	Q16763	Q16763	Ubiquitin-conjugating enzyme E2 S	7.90865	NaN	6.0406	7.28876	NaN	7.48227	5.90429	6.51776	7.27761	6.33584	6.35786	NaN	6.42137	29.7314	9	9	9	67.6	67.6	67.6	23.845	0	45.012	51	0	4	7	0	13	3	4	12	2	4	0	2	0	19.4	45.5	0	46.8	19.8	18.9	43.7	29.7	25.7
SLC7A5	Q01650;Q9UM01	Q01650	Large neutral amino acids transporter small subunit 1	7.90755	NaN	6.30172	6.84328	NaN	6.72401	6.56888	6.35635	6.75368	7.32799	7.26517	NaN	7.18216	30.2683	7	7	6	16	16	14.6	55.01	0	42.675	88	0	7	7	0	7	9	5	7	16	20	0	10	0	10.8	11.2	0	8.1	10.8	8.1	8.1	13	16
GNB1	P62873	P62873	Guanine nucleotide-binding protein G(I)/G(S)/G(T) subunit beta-1	7.90752	NaN	NaN	6.92205	NaN	7.48189	NaN	6.55117	7.47648	6.51491	6.44682	NaN	6.40628	29.9687	12	12	6	52.9	52.9	25.6	37.377	0	70.236	59	0	0	8	0	22	0	5	20	2	1	0	1	0	0	40.6	0	52.6	0	24.1	49.7	8.8	24.1
RCC1	P18754	P18754	Regulator of chromosome condensation	7.90532	5.10054	7.17719	6.67023	NaN	7.22546	7.28553	6.36141	7.0571	6.32381	6.33866	6.53866	6.47898	30.3484	16	16	16	65.3	65.3	65.3	44.969	0	161.89	105	1	26	6	0	19	22	4	12	4	4	4	3	2.4	52	25.2	0	52.5	47.5	22.1	37.3	15	29.9
C19orf53	Q9UNZ5	Q9UNZ5	Leydig cell tumor 10 kDa protein homolog	7.9052	NaN	7.17097	6.57544	NaN	7.05542	7.28448	6.51672	6.99704	6.91365	6.66705	NaN	6.71005	28.8455	4	4	4	17.2	17.2	17.2	10.576	0.00024759	6.3429	25	0	4	1	0	4	5	1	2	4	3	0	1	0	15.2	7.1	0	16.2	15.2	7.1	7.1	8.1	16.2
NUDT4	Q9NZJ9;A0A024RBG1	Q9NZJ9;A0A024RBG1	Diphosphoinositol polyphosphate phosphohydrolase 2	7.90423	NaN	NaN	7.05687	NaN	7.47464	NaN	7.087	7.38028	5.97136	5.91835	NaN	5.99807	29.2573	6	6	4	40.6	40.6	27.2	20.306	0	32.127	45	0	0	5	0	15	0	9	12	2	1	0	1	0	0	27.8	0	40.6	0	40.6	34.4	27.2	27.2
PSMA7;PSMA8	O14818;Q8TAA3	O14818;Q8TAA3	Proteasome subunit alpha type-7;Proteasome subunit alpha type-7-like	7.90389	NaN	5.60452	7.31023	NaN	7.08357	6.25493	6.60228	6.75533	7.19451	7.03346	NaN	6.96619	30.0636	10	10	10	48	48	48	27.887	0	65.053	66	0	1	8	0	8	6	6	8	12	13	0	4	0	14.9	42.3	0	36.7	25	31.9	27.8	36.7	42.3
FTSJ1	Q9UET6	Q9UET6	Putative tRNA (cytidine(32)/guanosine(34)-2-O)-methyltransferase	7.90387	NaN	6.66066	6.63572	NaN	7.19312	7.31431	6.82896	7.28459	6.48842	6.45019	NaN	6.49442	29.426	8	8	8	38.3	38.3	38.3	36.079	0	35.078	51	0	9	2	0	7	14	4	8	2	3	0	2	0	18.2	13.7	0	13.7	24.3	17.6	13.7	20.1	23.1
SEC24B	O95487	O95487	Protein transport protein Sec24B	7.90355	NaN	NaN	7.18679	NaN	7.20295	NaN	6.64265	7.10363	7.14647	6.98955	NaN	6.89729	31.2994	32	32	31	35.5	35.5	34.9	137.42	0	189.05	219	0	0	28	0	35	0	16	35	46	40	0	19	0	0	32	0	25.4	0	16.1	24.2	29.4	32.2
HCFC1	P51610;Q9Y5Z7	P51610	Host cell factor 1;HCF N-terminal chain 1;HCF N-terminal chain 2;HCF N-terminal chain 3;HCF N-terminal chain 4;HCF N-terminal chain 5;HCF N-terminal chain 6;HCF C-terminal chain 1;HCF C-terminal chain 2;HCF C-terminal chain 3;HCF C-terminal chain 4;HCF C-terminal chain 5;HCF C-terminal chain 6	7.90271	NaN	4.95073	6.82431	NaN	7.11631	5.4383	6.51882	7.15824	7.26278	7.1273	NaN	7.0172	32.183	39	39	39	31.2	31.2	31.2	208.73	0	312.5	315	0	4	21	0	44	7	18	51	70	68	0	32	0	2.1	15.2	0	21.2	4.2	16.8	23.6	25.5	24.6
DDX49	Q9Y6V7	Q9Y6V7	Probable ATP-dependent RNA helicase DDX49	7.90167	NaN	6.86768	6.80926	NaN	7.16687	7.14857	6.55047	7.26444	6.79731	6.67313	NaN	6.62708	31.0037	21	21	21	61.1	61.1	61.1	54.226	0	150.55	171	0	20	10	0	30	26	10	33	15	17	0	10	0	35	29	0	43.3	44.3	28.2	44.7	33.5	42.9
RBM22	Q9NW64	Q9NW64	Pre-mRNA-splicing factor RBM22	7.90149	5.32251	6.57195	6.43095	NaN	7.15631	6.69421	6.50307	6.83626	7.25919	7.13732	NaN	7.07419	30.7076	15	15	15	41.9	41.9	41.9	46.895	0	222.83	137	1	23	4	0	17	17	7	10	21	26	0	11	2.4	31	18.3	0	26.2	28.6	20.7	18.3	29.5	34
BUD31	P41223	P41223	Protein BUD31 homolog	7.90121	NaN	6.72488	6.83498	NaN	7.28901	6.76253	6.84975	7.24309	6.81314	6.71337	NaN	6.7794	29.2473	7	7	7	39.6	39.6	39.6	17	0	44.395	88	0	14	6	0	15	12	5	13	10	7	0	6	0	33.3	28.5	0	28.5	33.3	27.8	28.5	26.4	26.4
NOA1	Q8NC60	Q8NC60	Nitric oxide-associated protein 1	7.89856	NaN	7.0327	6.32677	NaN	7.09458	7.31448	6.36144	7.11146	6.8544	6.76242	NaN	6.70254	31.4479	30	30	30	60.5	60.5	60.5	78.457	0	323.31	272	0	54	8	0	25	71	9	22	34	31	0	18	0	51.6	19.6	0	35.7	55.7	14.9	32.1	42	40.4
FARSB	Q9NSD9	Q9NSD9	Phenylalanine--tRNA ligase beta subunit	7.8971	NaN	5.42131	7.30722	NaN	7.33933	4.53023	6.80927	7.09708	6.88174	6.71994	NaN	6.6686	31.2336	24	24	24	43.8	43.8	43.8	66.115	0	85.987	140	0	1	19	0	28	0	13	21	24	21	0	13	0	3.4	37.5	0	34	1.9	25	25.5	30.9	29.4
RAB6A;RAB6B	P20340;Q9NRW1;Q14964	P20340;Q9NRW1	Ras-related protein Rab-6A;Ras-related protein Rab-6B	7.89636	NaN	5.97198	7.27434	NaN	7.44069	6.12678	6.68947	7.28237	6.27749	6.53939	NaN	5.83965	29.9316	4	4	4	21.2	21.2	21.2	23.593	0	16.247	21	0	2	2	0	3	2	1	3	2	5	0	1	0	5.3	5.3	0	5.3	5.3	5.3	12	14.4	14.4
GPX8	Q8TED1	Q8TED1	Probable glutathione peroxidase 8	7.89607	NaN	6.17814	6.515	NaN	7.23807	6.32541	6.33449	7.28092	7.07533	7.10421	NaN	6.93749	29.6896	7	7	7	42.1	42.1	42.1	23.881	0	26.737	38	0	6	1	0	8	3	1	7	3	6	0	3	0	27.8	12.4	0	29.7	23	17.2	27.8	26.3	30.6
RPL35A	P18077	P18077	60S ribosomal protein L35a	7.89519	5.45538	5.84287	7.31463	NaN	7.13818	5.91922	6.86284	7.07339	6.7797	6.586	6.95271	6.64212	29.0346	7	7	7	30	30	30	12.538	0	10.543	31	1	3	4	0	4	1	4	4	1	5	2	2	7.3	12.7	16.4	0	16.4	14.5	16.4	16.4	21.8	21.8
SH3GL1	Q99961;Q99962	Q99961	Endophilin-A2	7.8946	5.98523	NaN	7.06442	NaN	7.42671	NaN	6.85769	7.19791	6.81691	6.64461	NaN	6.71795	30.4732	11	11	11	39.9	39.9	39.9	41.489	0	54.422	75	1	0	6	0	16	0	7	13	14	10	0	8	3.3	0	24.2	0	36.4	0	22	31.2	22.8	22.8
VRK2	Q86Y07	Q86Y07	Serine/threonine-protein kinase VRK2	7.89408	NaN	6.38088	6.65785	NaN	7.40057	6.66012	6.60387	7.45971	6.61699	6.40169	NaN	6.33903	30.8675	18	18	18	46.7	46.7	46.7	58.14	0	108.24	155	0	20	8	0	29	21	11	33	16	13	0	4	0	32.5	21.7	0	39	36.2	29.7	38.8	27	21.5
FKBP8	Q14318	Q14318	Peptidyl-prolyl cis-trans isomerase FKBP8	7.89327	NaN	6.21893	7.05831	NaN	7.43247	6.38124	6.81637	7.27238	6.64807	6.47104	NaN	6.47202	30.3908	8	8	8	31.6	31.6	31.6	44.561	0	59.282	88	0	8	9	0	16	9	6	13	11	10	0	6	0	17.7	24.5	0	24.5	17.7	21.1	24.5	14.6	14.6
FECH	P22830	P22830	Ferrochelatase, mitochondrial	7.89283	NaN	4.86893	7.05561	NaN	7.30053	5.42796	6.84504	7.22139	6.88277	6.92913	NaN	6.82411	30.8633	16	16	16	51.3	51.3	51.3	47.862	0	120.13	128	0	1	14	0	27	3	11	21	19	22	0	10	0	3.3	45.9	0	49.4	8.7	44.4	44.4	35	40
PLD6	Q8N2A8	Q8N2A8	Mitochondrial cardiolipin hydrolase	7.89281	NaN	5.15479	NaN	NaN	7.48209	5.37963	NaN	7.6758	NaN	NaN	NaN	NaN	30.0267	2	2	1	8.3	8.3	5.2	28.272	0.00023992	5.471	11	0	3	0	0	3	2	0	3	0	0	0	0	0	8.3	0	0	8.3	3.2	0	8.3	0	0
PURA	Q00577	Q00577	Transcriptional activator protein Pur-alpha	7.892	NaN	6.27409	6.9863	NaN	7.09972	6.36084	6.91247	6.88941	7.23401	7.00843	NaN	6.91783	29.3866	6	6	6	27.3	27.3	27.3	34.91	0	116.57	56	0	6	5	0	7	5	6	5	10	8	0	4	0	27	27	0	24.2	18	27.3	24.2	18	18
ATP1A1	P05023;P13637;P50993;Q13733;P54707	P05023	Sodium/potassium-transporting ATPase subunit alpha-1	7.89178	NaN	6.15125	7.09276	NaN	7.3692	6.50877	6.41701	7.20534	6.85481	6.75498	NaN	6.77943	31.7078	29	29	27	39.1	39.1	36.4	112.89	0	158.65	203	0	18	18	0	39	22	11	32	25	24	0	14	0	20.2	26.2	0	28.5	20.1	17.8	25.8	26.5	26.5
SMN1	Q16637	Q16637	Survival motor neuron protein	7.89167	NaN	6.50258	6.87594	NaN	7.31385	6.85227	6.17362	7.19285	6.98346	6.84731	NaN	6.76095	29.3855	8	8	8	28.6	28.6	28.6	31.848	0	75.721	56	0	7	3	0	10	10	2	8	6	7	0	3	0	17	13.9	0	23.5	24.5	13.6	22.1	12.6	20.1
BCKDK	O14874	O14874	[3-methyl-2-oxobutanoate dehydrogenase [lipoamide]] kinase, mitochondrial	7.8914	NaN	5.75575	6.96631	NaN	7.21352	5.70305	6.29901	7.39289	7.0122	6.87734	NaN	6.82416	30.5366	9	9	9	36.7	36.7	36.7	46.36	0	62.499	80	0	4	7	0	14	3	3	17	14	12	0	6	0	7.3	35	0	35	10.9	17.5	30.1	29.9	29.9
COX7A2	P14406	P14406	Cytochrome c oxidase subunit 7A2, mitochondrial	7.89113	NaN	6.64975	7.08185	NaN	7.45637	6.87897	6.41003	6.93247	6.81878	6.58157	NaN	6.55467	28.2138	2	2	2	27.7	27.7	27.7	9.3959	0.0002574	7.444	26	0	4	2	0	3	4	1	2	4	4	0	2	0	27.7	27.7	0	27.7	27.7	15.7	15.7	27.7	27.7
P4HB	P07237	P07237	Protein disulfide-isomerase	7.89029	NaN	6.10588	7.46776	NaN	7.27275	6.41794	6.40968	6.84932	6.89721	6.66234	NaN	6.55136	31.3403	25	25	25	62.2	62.2	62.2	57.116	0	174.64	178	0	13	35	0	24	20	8	19	24	23	0	12	0	31.1	60.6	0	45.3	34.4	23.6	29.5	43.5	40.2
PELO	Q9BRX2	Q9BRX2	Protein pelota homolog	7.88973	5.66312	6.74897	6.73443	NaN	7.1978	7.04407	6.39298	7.12662	6.9681	6.87175	NaN	6.82299	30.6014	16	16	16	50.4	50.4	50.4	43.359	0	120.86	104	1	14	6	0	17	13	4	15	14	14	0	6	3.4	23.1	28.6	0	36.4	29.9	26.5	39.5	38.2	36.4
SND1	Q7KZF4	Q7KZF4	Staphylococcal nuclease domain-containing protein 1	7.88634	NaN	6.40751	7.27896	NaN	7.32856	6.8167	6.8833	6.9938	6.60912	6.41629	NaN	6.52726	31.8417	39	39	39	58.2	58.2	58.2	102	0	225.23	241	0	30	32	0	50	35	26	32	15	11	0	10	0	29.5	42.6	0	48.7	31.6	42.9	36.9	28.5	29.3
THOC3	Q96J01	Q96J01	THO complex subunit 3	7.88592	NaN	5.70774	7.1088	NaN	7.46796	5.58978	6.81163	7.19995	6.68246	6.4424	NaN	6.58746	30.1034	11	11	11	36.8	36.8	36.8	38.771	0	56.048	50	0	4	9	0	14	0	6	11	2	2	0	2	0	8.8	34.5	0	31.6	7.4	22.5	25.6	21.1	18.2
ACSL4	O60488	O60488	Long-chain-fatty-acid--CoA ligase 4	7.88491	NaN	NaN	6.64551	NaN	7.43019	4.63109	6.56289	7.21767	6.98541	6.93729	NaN	6.83526	31.2806	26	24	24	48	43.9	43.9	79.187	0	142.63	153	0	0	9	0	32	0	8	30	24	34	0	16	0	4.1	27	0	42.3	8	23.9	35.2	39.2	44.2
WASL	O00401	O00401	Neural Wiskott-Aldrich syndrome protein	7.88461	NaN	5.84473	6.63275	NaN	7.41338	6.02342	6.51306	7.2742	6.94612	6.93139	NaN	6.7228	30.6516	15	15	15	44.4	44.4	44.4	54.826	0	83.917	107	0	7	6	0	23	6	6	17	15	18	0	9	0	26.1	23.8	0	41.2	24.4	24.6	39.8	25.7	32.9
SLC39A6	Q13433	Q13433	Zinc transporter ZIP6	7.88288	NaN	NaN	6.2169	NaN	7.32738	NaN	6.15881	7.34005	7.1049	6.93183	NaN	6.9475	30.4343	11	11	11	21.6	21.6	21.6	85.046	0	64.678	57	0	0	0	0	17	0	1	11	12	8	0	8	0	0	1.2	0	21.6	0	6.1	19.5	12.6	12.6
TMA7	Q9Y2S6	Q9Y2S6	Translation machinery-associated protein 7	7.88247	NaN	7.36584	NaN	NaN	7.30745	7.2101	6.69467	7.04836	NaN	NaN	NaN	5.62553	27.185	2	2	2	29.7	29.7	29.7	7.0662	0.00024839	6.4061	17	0	6	0	0	3	5	1	2	0	0	0	0	0	29.7	0	0	29.7	29.7	14.1	29.7	0	0
NUP155	O75694	O75694	Nuclear pore complex protein Nup155	7.87942	NaN	3.89959	6.91957	NaN	7.16265	4.64598	6.74972	7.23251	7.07875	6.9818	NaN	6.93312	31.9562	34	34	34	39.7	39.7	39.7	155.2	0	265.95	251	0	1	24	0	48	0	24	47	40	44	0	23	0	0.7	26.4	0	31.3	1.4	28.5	31	29.4	28.5
PYCR1	P32322	P32322	Pyrroline-5-carboxylate reductase 1, mitochondrial	7.87884	NaN	5.27932	7.26259	5.95825	7.37219	5.1125	6.75552	7.24524	6.53474	6.46001	NaN	6.47236	29.9803	10	10	9	42.3	42.3	38.2	33.36	0	44.92	61	0	1	8	0	11	0	6	11	9	9	0	6	0	4.1	24.1	9.4	36.7	4.1	22.6	22.6	27.9	31.7
GIGYF1	O75420	O75420	PERQ amino acid-rich with GYF domain-containing protein 1	7.87865	NaN	6.02164	6.61666	NaN	7.03866	6.3241	6.73556	7.3486	7.1771	6.91208	NaN	6.80873	31.6959	33	33	33	55.6	55.6	55.6	114.6	0	323.31	196	0	8	10	0	25	15	12	38	35	34	0	19	0	17.6	25.5	0	32.6	18.9	23.9	45.8	50.7	44.3
NDNL2	Q96MG7	Q96MG7	Melanoma-associated antigen G1	7.87834	NaN	6.78563	6.89675	NaN	7.20306	6.89729	NaN	6.96582	7.04992	6.99664	NaN	6.86581	30.5637	4	4	4	13.8	13.8	13.8	34.308	0.000249	6.4679	23	0	4	3	0	2	3	0	3	3	3	0	2	0	2.3	5.9	0	10.2	2.3	0	5.9	2.3	2.3
SMARCC1	Q92922	Q92922	SWI/SNF complex subunit SMARCC1	7.87822	NaN	5.55434	6.42203	NaN	7.278	5.65146	5.95061	7.05839	7.14839	7.1653	6.12561	7.03177	31.6944	32	32	24	46.1	46.1	38.2	122.87	0	257.2	205	0	8	8	0	34	7	5	23	40	48	7	25	0	8.7	9.9	0	32.1	8.1	6.5	21.1	38.2	38.2
DYNLRB1	Q9NP97;Q8TF09	Q9NP97	Dynein light chain roadblock-type 1	7.8778	NaN	6.35925	7.2571	NaN	7.35419	6.55509	6.74139	7.14226	6.78148	5.74331	NaN	6.46665	28.7545	4	4	4	72.9	72.9	72.9	10.921	0	13.705	28	0	2	6	0	6	3	2	4	2	2	0	1	0	34.4	51	0	51	51	56.2	29.2	51	38.5
IARS2	Q9NSE4	Q9NSE4	Isoleucine--tRNA ligase, mitochondrial	7.8772	NaN	5.3686	6.93253	NaN	7.35017	5.47157	6.47764	7.18133	6.97275	6.94376	NaN	6.8763	31.6269	37	37	37	48.8	48.8	48.8	113.79	0	138.98	237	0	5	22	0	53	0	17	41	34	43	0	22	0	7.1	34.5	0	42.7	7.6	23.8	36.7	28.5	37
RPL6	Q02878	Q02878	60S ribosomal protein L6	7.87713	5.6966	5.02082	7.46919	6.25001	7.07951	NaN	6.75383	7.02522	6.78586	6.59817	6.2267	6.54195	30.0742	11	11	11	41.7	41.7	41.7	32.728	0	47.77	69	1	1	12	0	11	0	6	13	11	10	1	3	6.2	3.5	36.5	2.8	26.7	0	29.2	36.5	24	25.3
SCO1	O75880	O75880	Protein SCO1 homolog, mitochondrial	7.87656	NaN	NaN	6.77359	NaN	7.36105	NaN	6.35116	7.093	7.05065	6.97368	NaN	7.04442	29.9727	7	7	7	35.5	35.5	35.5	33.814	0	26.936	35	0	0	3	0	11	0	1	5	6	5	0	4	0	0	20.6	0	35.5	0	5.3	11	35.5	35.5
MICU1	Q9BPX6	Q9BPX6	Calcium uptake protein 1, mitochondrial	7.87656	NaN	6.98155	6.5936	NaN	7.24025	7.15415	6.49954	7.15567	6.69868	6.60861	NaN	6.55331	30.9203	19	19	19	50.4	50.4	50.4	54.351	0	106.1	173	0	27	10	0	24	36	8	20	18	21	0	9	0	33.8	29.4	0	45	37.6	24.8	34.7	23.5	27.1
PPA2	Q9H2U2	Q9H2U2	Inorganic pyrophosphatase 2, mitochondrial	7.87378	NaN	NaN	7.1929	NaN	7.11049	NaN	6.76789	7.08511	7.08508	6.94467	NaN	6.86318	30.6797	14	14	14	56.3	56.3	56.3	37.92	0	80.801	112	0	0	16	0	16	0	12	17	21	21	0	9	0	0	56.3	0	47.9	0	46.4	48.5	42.2	42.2
FADS1	O60427	O60427	Fatty acid desaturase 1	7.87219	NaN	5.97129	6.22608	NaN	7.03499	6.38677	6.24665	6.84504	7.29469	7.18378	NaN	7.17231	30.5431	15	15	15	44.6	44.6	44.6	51.964	0	73.099	116	0	6	5	0	14	9	6	9	30	24	0	13	0	11	14.6	0	24.3	17.8	19.4	24.3	40.8	35.1
CRTAP	O75718	O75718	Cartilage-associated protein	7.87071	NaN	6.14151	6.97402	NaN	7.10188	6.3055	6.19496	6.97555	7.23666	7.09212	NaN	6.91148	30.7309	16	16	16	51.6	51.6	51.6	46.561	0	57.172	105	0	5	10	0	15	8	5	15	21	18	0	8	0	11.2	30.9	0	31.7	14.2	13.2	33.4	35.2	35.4
GTF2H3	Q13889	Q13889	General transcription factor IIH subunit 3	7.8706	NaN	6.80177	6.76225	NaN	7.20973	6.94129	6.4655	7.15497	6.99021	6.72563	NaN	6.68725	29.953	10	10	10	53.6	53.6	53.6	34.378	0	107.92	119	0	27	7	0	14	24	5	12	13	10	0	7	0	37	41.2	0	41.2	48.1	27.3	28.6	37.3	37.3
RBFA	Q8N0V3	Q8N0V3	Putative ribosome-binding factor A, mitochondrial	7.87029	NaN	6.8331	6.84666	NaN	7.18806	7.03177	6.75534	7.25873	6.67647	6.52689	NaN	6.34622	30.1446	9	9	9	53.1	53.1	53.1	38.359	0	152.53	96	0	16	7	0	14	16	7	13	9	9	0	5	0	46.9	39.1	0	49.6	46.9	44.6	45.2	23	23
RBM15	Q96T37	Q96T37	Putative RNA-binding protein 15	7.87015	NaN	6.72382	6.84078	NaN	6.93993	6.97038	6.44025	7.09611	7.09276	6.9673	NaN	6.8447	31.977	30	30	29	37.6	37.6	36.8	107.19	0	204.32	220	0	49	12	0	20	45	8	24	26	27	0	9	0	31.2	20.5	0	20.4	32.8	15	19.4	26.6	28.2
ZMAT2	Q96NC0	Q96NC0	Zinc finger matrin-type protein 2	7.86957	NaN	6.8057	6.92536	NaN	6.97032	7.10274	6.69624	7.23972	6.76121	6.65647	NaN	6.66233	29.1421	5	5	5	37.7	37.7	37.7	23.612	0	29.145	48	0	5	3	0	5	13	3	7	4	6	0	2	0	28.1	16.1	0	24.1	18.1	16.1	24.1	10.6	14.1
NSUN4	Q96CB9	Q96CB9	5-methylcytosine rRNA methyltransferase NSUN4	7.86926	NaN	6.75448	6.36114	NaN	6.44075	7.40731	6.14445	6.04234	6.96424	7.15773	NaN	7.0658	29.9485	11	11	11	34.6	34.6	34.6	43.088	0	88.509	61	0	13	2	0	2	23	2	1	6	10	0	2	0	29.7	10.2	0	7.8	34.6	10.2	9.1	17.7	25.5
RPP30	P78346	P78346	Ribonuclease P protein subunit p30	7.86914	NaN	6.7689	6.27365	NaN	7.06647	7.20612	6.2464	7.00629	7.08959	6.89794	NaN	6.80621	30.0477	12	12	12	63.1	63.1	63.1	29.321	0	112.57	107	0	19	3	0	10	29	2	10	15	14	0	5	0	44.8	13.1	0	35.1	54.1	14.2	39.9	39.2	44.8
GPATCH11	Q8N954	Q8N954	G patch domain-containing protein 11	7.86913	NaN	5.50622	6.81517	NaN	7.20836	5.69167	6.40334	7.18409	7.16101	7.06781	NaN	6.81222	30.0475	6	6	6	27	27	27	33.277	0	63.586	47	0	3	4	0	8	2	3	8	8	8	0	3	0	17.5	20.7	0	24.6	4.9	10.5	20.7	20.7	23.2
ATP2A2	P16615;O14983;Q93084	P16615	Sarcoplasmic/endoplasmic reticulum calcium ATPase 2	7.86833	5.73353	6.0293	7.18415	NaN	7.35978	6.14457	6.67803	7.19714	6.64813	6.60103	NaN	6.57001	31.6616	30	30	30	39.3	39.3	39.3	114.76	0	169.58	203	2	14	25	0	43	16	18	35	19	17	0	14	2.7	15.5	30.2	0	30.5	14.3	21.7	28.7	19.7	17.1
RPL13A;RPL13AP3	P40429;Q6NVV1	P40429;Q6NVV1	60S ribosomal protein L13a;Putative 60S ribosomal protein L13a protein RPL13AP3	7.86743	NaN	6.12548	7.5267	5.35524	7.0717	6.12333	6.54539	7.06948	6.66567	6.4187	NaN	6.45965	29.305	3	3	3	15.3	15.3	15.3	23.577	0	38.839	31	0	6	4	0	3	2	2	5	3	3	1	2	0	15.3	15.3	5.4	11.3	5.4	11.3	15.3	9.4	15.3
RIOK2	Q9BVS4	Q9BVS4	Serine/threonine-protein kinase RIO2	7.86733	NaN	7.32811	6.06232	NaN	6.69924	7.51406	5.32029	6.55091	6.5976	6.5031	NaN	6.42491	30.6583	23	23	23	52	52	52	63.282	0	267.95	155	0	52	2	0	7	54	1	5	14	13	0	7	0	49.5	7.1	0	17.2	48	3.1	10.1	28.4	26.6
NXT1	Q9UKK6	Q9UKK6	NTF2-related export protein 1	7.86679	NaN	7.02007	6.55834	NaN	7.06348	7.318	6.53138	6.99968	6.80928	6.63216	NaN	6.47709	28.4548	5	5	3	36.4	36.4	25.7	15.847	0	54.626	32	0	6	1	0	5	8	1	1	4	4	0	2	0	36.4	25	0	36.4	36.4	14.3	25.7	25.7	25.7
GSK3B	P49841	P49841	Glycogen synthase kinase-3 beta	7.86638	NaN	6.56013	7.01301	NaN	7.17932	6.83631	6.76421	7.01912	6.95487	6.8213	NaN	6.75652	30.5238	15	15	11	54	54	46.2	46.744	0	79.31	111	0	16	8	0	15	20	7	12	15	11	0	7	0	33.6	33.6	0	39.8	38.8	31.7	32.4	28.3	29.5
ETFB	P38117	P38117	Electron transfer flavoprotein subunit beta	7.8649	NaN	5.40384	7.54105	NaN	7.22559	5.9778	6.82176	6.6545	6.52375	6.4792	NaN	6.47564	29.934	10	10	10	43.1	43.1	43.1	27.843	0	56.517	56	0	3	14	0	10	3	9	5	4	6	0	2	0	12.9	43.1	0	38.8	20	42.7	14.9	22	22
GSTK1	Q9Y2Q3	Q9Y2Q3	Glutathione S-transferase kappa 1	7.86408	NaN	5.5457	6.96055	NaN	7.13472	6.30818	6.70441	7.18991	7.03587	6.91968	NaN	6.91665	29.9313	8	8	8	54.4	54.4	54.4	25.497	0	38.167	67	0	1	4	0	11	7	5	11	11	12	0	5	0	13.3	33.2	0	42.5	23.9	33.2	42.5	45.1	45.1
MLLT4	P55196	P55196	Afadin	7.86382	NaN	4.18141	6.67208	NaN	7.53978	4.24413	6.90881	7.37062	5.80807	5.81455	NaN	5.91238	32.5825	57	57	57	46.2	46.2	46.2	206.8	0	287.99	272	0	1	20	0	105	1	36	80	8	13	0	8	0	1.5	19.7	0	43.5	1.5	30.3	42	10.1	12.1
PTGES3	Q15185	Q15185	Prostaglandin E synthase 3	7.86316	NaN	NaN	7.4985	5.88001	7.32517	NaN	6.77567	7.00958	NaN	NaN	6.50973	5.12804	29.2908	5	5	5	31.9	31.9	31.9	18.697	0	21.537	17	0	0	5	0	3	0	3	4	0	0	2	0	0	0	23.1	9.4	23.1	0	23.1	30.6	0	0
MRPL38	Q96DV4	Q96DV4	39S ribosomal protein L38, mitochondrial	7.86234	NaN	6.12169	7.06584	NaN	7.24361	6.24534	6.71223	7.35902	6.71875	6.65169	NaN	6.45675	30.4401	16	16	16	47.9	47.9	47.9	44.596	0	63.901	129	0	10	14	0	21	10	12	28	15	12	0	7	0	20	37.4	0	37.9	25	38.7	47.6	35.5	33.2
LUC7L	Q9NQ29	Q9NQ29	Putative RNA-binding protein Luc7-like 1	7.86196	NaN	6.86802	6.53471	NaN	7.38596	7.15366	6.50696	7.13574	6.48081	6.24115	NaN	6.24331	30.2868	13	8	8	40.4	31	31	43.727	0	83.559	69	0	9	2	0	14	16	4	10	5	6	0	3	0	31.8	18.9	0	36.4	28	21.8	27.8	21.6	21.6
POLR2B	P30876	P30876	DNA-directed RNA polymerase II subunit RPB2	7.86156	5.43332	5.84572	6.75493	4.88789	7.40247	6.18887	6.36404	7.26269	6.88523	6.7613	NaN	6.70659	31.9484	45	45	45	53.1	53.1	53.1	133.9	0	200.79	290	6	13	19	0	63	20	18	54	43	35	0	19	9.3	11.4	22.3	1.1	40.9	16.5	20.5	31.8	34.2	33.7
SUGP1	Q8IWZ8	Q8IWZ8	SURP and G-patch domain-containing protein 1	7.86141	NaN	6.2141	6.78184	NaN	7.28812	6.38602	6.14041	7.18367	7.0304	6.95328	NaN	6.8322	31.0693	26	26	26	52.9	52.9	52.9	72.47	0	180.42	164	0	18	8	0	24	16	2	23	28	29	0	16	0	25.7	28.4	0	39.7	25.9	10.9	35	45	50.4
HIST2H2AB	Q8IUE6	Q8IUE6	Histone H2A type 2-B	7.85958	NaN	NaN	NaN	NaN	6.16912	6.25604	NaN	NaN	NaN	NaN	7.83944	NaN	28.6939	8	2	2	43.1	10.8	10.8	13.995	0.00024438	5.9391	7	0	0	0	0	2	2	0	1	0	0	2	0	32.3	24.6	24.6	12.3	30	30	24.6	35.4	24.6	24.6
CACYBP	Q9HB71	Q9HB71	Calcyclin-binding protein	7.85944	NaN	NaN	7.54518	NaN	7.29226	NaN	6.74835	6.86759	6.30511	6.19176	NaN	6.04614	29.5679	9	9	9	51.8	51.8	51.8	26.21	0	32.034	37	0	0	10	0	8	0	6	6	3	2	0	2	0	0	51.8	0	40.8	0	40.8	21.9	14.9	14.9
G6PD	P11413	P11413	Glucose-6-phosphate 1-dehydrogenase	7.85911	NaN	NaN	6.56566	NaN	7.36008	4.82434	6.48727	7.24927	6.99588	6.84847	NaN	6.89511	31.1949	25	25	25	62.5	62.5	62.5	59.256	0	112.84	162	0	0	11	0	31	2	10	26	34	29	0	19	0	0	29.1	0	47	2.1	28.7	46.8	50.3	52.2
RANGAP1	P46060	P46060	Ran GTPase-activating protein 1	7.85871	NaN	NaN	6.95644	NaN	7.40456	NaN	6.59446	7.30831	6.59211	6.70639	NaN	6.65643	30.861	24	24	24	58.3	58.3	58.3	63.541	0	117.24	121	0	0	15	0	36	0	13	33	7	11	0	6	0	0	39.9	0	56	0	37.1	51.3	23.5	33
NDUFS7	O75251	O75251	NADH dehydrogenase [ubiquinone] iron-sulfur protein 7, mitochondrial	7.85577	NaN	6.47122	6.80375	NaN	7.4101	6.81734	6.7101	7.21027	6.40524	6.4743	NaN	6.51335	29.5557	6	6	6	39.4	39.4	39.4	23.563	0	40.911	55	0	10	5	0	14	8	4	7	1	4	0	2	0	15.5	39	0	39	27.7	32.4	39	15	15
GMPS	P49915	P49915	GMP synthase [glutamine-hydrolyzing]	7.85465	NaN	NaN	7.24807	NaN	7.30242	NaN	6.98871	7.25794	6.40804	6.23414	NaN	6.2204	31.2625	24	24	24	54	54	54	76.715	0	149.29	126	0	0	18	0	32	0	16	28	13	12	0	7	0	0	42.3	0	45.6	0	38.4	40.1	25.7	25.7
IPO5	O00410	O00410	Importin-5	7.85314	NaN	5.24792	7.3195	NaN	7.33622	4.99227	6.72053	7.12766	6.56841	6.52865	NaN	6.43519	31.8155	36	36	35	54.3	54.3	53.7	123.63	0	221.31	240	0	4	44	0	63	2	26	47	19	24	0	11	0	4.1	53.1	0	49.1	3.1	31	37.8	18	28.2
CPEB4	Q17RY0	Q17RY0	Cytoplasmic polyadenylation element-binding protein 4	7.85163	NaN	6.30965	5.7944	NaN	5.75428	6.6771	5.59187	5.31898	7.4805	7.23862	NaN	7.17377	30.9406	22	22	13	36.4	36.4	20.3	80.151	0	125.87	151	0	18	1	0	1	26	2	2	46	37	0	18	0	20.3	3.7	0	3.7	30.9	5.9	2.2	36.4	36.2
YTHDC1	Q96MU7	Q96MU7	YTH domain-containing protein 1	7.85082	NaN	6.87245	6.68769	NaN	6.91429	7.29206	6.82892	7.27612	6.32276	6.19407	NaN	6.17797	30.6648	13	13	13	20.8	20.8	20.8	84.699	0	158.54	78	0	15	7	0	5	22	4	10	4	7	0	4	0	16.6	10	0	10.9	19.3	10.9	10	6.7	7.7
SAFB2	Q14151	Q14151	Scaffold attachment factor B2	7.85027	NaN	6.55728	6.73906	4.60045	6.86303	6.84817	6.42778	7.17429	7.18907	6.90669	5.9015	6.73466	31.4356	40	22	22	42.5	24	24	107.47	0	126.79	188	0	17	11	0	17	26	10	28	32	29	4	14	0	21.8	27	1.7	30.3	32	28.5	34.9	29.9	31.5
CSTF3	Q12996	Q12996	Cleavage stimulation factor subunit 3	7.85026	NaN	5.16738	7.17129	NaN	7.19962	5.31122	6.73815	7.225	6.87854	6.74198	NaN	6.65077	31.2875	23	23	23	43.8	43.8	43.8	82.921	0	95.734	145	0	2	21	0	30	1	15	30	19	18	0	9	0	5.4	35	0	32.2	1.5	23.6	30.3	25.1	29
TRIM3	O75382	O75382	Tripartite motif-containing protein 3	7.84978	NaN	6.54187	6.47227	NaN	7.10219	6.9318	6.42205	7.06217	7.11281	6.92167	NaN	6.88146	31.1639	27	27	26	51.2	51.2	49.7	80.829	0	189.15	193	0	20	8	0	29	31	9	28	30	26	0	12	0	25.7	12.6	0	37.8	41.3	19	32.1	37.1	34.9
SDF2	Q99470	Q99470	Stromal cell-derived factor 2	7.84827	NaN	6.76621	6.92739	NaN	7.28423	6.6107	5.72388	7.21793	6.88009	6.57549	NaN	6.65296	29.0714	4	4	4	36	36	36	23.026	0	94.752	45	0	10	2	0	7	5	1	6	6	4	0	4	0	25.1	18	0	22.3	22.3	11.4	22.3	28.9	28.9
PLEC	Q15149	Q15149	Plectin	7.84818	NaN	6.59425	6.25249	6.78337	6.42238	6.87328	6.35879	6.36372	7.26491	7.12525	3.54951	7.0881	34.256	229	229	221	56.9	56.9	55.4	531.78	0	323.31	1257	0	236	3	0	7	269	2	9	288	294	0	149	0.5	36.7	1.1	0.4	1.9	42.1	1	2.2	47.6	47.4
PIN4	Q9Y237	Q9Y237	Peptidyl-prolyl cis-trans isomerase NIMA-interacting 4	7.84805	NaN	NaN	7.06412	NaN	7.42919	6.60579	6.6853	7.29458	6.16593	6.00949	NaN	5.97765	28.878	5	5	5	49.6	49.6	49.6	13.81	0	20.745	34	0	0	5	0	9	2	4	9	2	2	0	1	0	22.9	49.6	0	49.6	33.6	49.6	49.6	31.3	31.3
LSM8	O95777	O95777	U6 snRNA-associated Sm-like protein LSm8	7.848	NaN	6.25789	6.91561	NaN	7.1801	6.3622	6.84558	7.50667	5.13909	6.57115	NaN	NaN	28.8778	5	5	5	78.1	78.1	78.1	10.403	0	25.001	18	0	2	2	0	5	2	1	4	0	2	0	0	0	16.7	43.8	0	68.8	16.7	16.7	58.3	19.8	16.7
RHOC	P08134;P62745	P08134	Rho-related GTP-binding protein RhoC	7.84755	NaN	5.97457	6.07092	NaN	7.33393	6.31441	5.88591	7.1521	7.0335	7.00672	NaN	6.94045	29.069	10	3	3	67.4	24.9	24.9	22.006	0	16.51	35	0	1	1	0	8	3	1	5	6	7	0	3	0	17.1	45.6	0	53.9	29	45.6	51.8	41.5	41.5
KIF23	Q02241	Q02241	Kinesin-like protein KIF23	7.84728	NaN	6.90756	6.33937	NaN	7.18073	7.10914	6.48456	7.04281	6.81904	6.75047	6.12509	6.64579	31.7119	35	35	35	48.9	48.9	48.9	110.06	0	323.31	279	0	62	8	0	30	56	9	30	27	32	10	15	0	38.5	16.1	0	31.1	37.1	16.4	29.6	28.1	31.5
BAG2	O95816	O95816	BAG family molecular chaperone regulator 2	7.84623	7.21746	6.23198	6.65433	5.58591	7.29493	6.30138	5.59456	7.24655	6.49734	6.25703	NaN	6.37537	29.872	15	15	15	72	72	72	23.772	0	110.95	62	16	6	4	0	11	4	1	11	2	4	2	1	49.3	19.9	34.6	7.6	37.9	19	7.1	39.8	29.9	29.9
GTF2H1	P32780	P32780	General transcription factor IIH subunit 1	7.84557	NaN	6.86892	6.69344	NaN	7.25285	7.01089	6.66802	7.04731	6.77517	6.6829	NaN	6.47808	30.8698	27	27	27	71	71	71	62.031	0	294.71	169	0	31	13	0	27	29	10	23	16	15	0	5	0	44.7	37.2	0	49.3	46.9	28.6	31.2	29.9	27.6
ERGIC1	Q969X5	Q969X5	Endoplasmic reticulum-Golgi intermediate compartment protein 1	7.84541	NaN	6.19485	6.2897	NaN	6.80149	6.46208	5.76247	6.30777	7.37195	7.19476	NaN	7.19005	29.6469	9	9	9	41.4	41.4	41.4	32.592	0	41.564	63	0	8	2	0	6	5	1	2	15	15	0	9	0	20.7	15.9	0	19	25.2	8.3	11	41.4	37.9
RPL15	P61313	P61313	60S ribosomal protein L15	7.84424	6.68282	5.8069	7.51091	5.76356	6.97744	6.02755	6.43209	6.98104	6.3293	6.04945	6.58638	6.16026	29.643	8	8	8	38.7	38.7	38.7	24.146	0	29.752	47	3	4	11	0	6	5	3	8	2	2	2	1	12.3	14.7	35.3	4.4	31.9	14.7	17.2	27.5	11.3	11.3
UQCRC2	P22695	P22695	Cytochrome b-c1 complex subunit 2, mitochondrial	7.8431	NaN	6.68171	6.62956	NaN	7.46241	6.99377	5.4599	6.98713	6.70308	6.53972	NaN	6.51123	30.3021	14	14	14	43.7	43.7	43.7	48.442	0	124.01	93	0	17	3	0	18	23	1	10	11	7	0	3	0	33.1	9.5	0	35.1	35.8	3.5	21	22.5	20.3
SNIP1	Q8TAD8	Q8TAD8	Smad nuclear-interacting protein 1	7.84223	NaN	6.91156	6.62601	NaN	6.83382	7.1858	6.51999	6.75146	7.02559	6.92828	NaN	6.84245	30.2212	11	11	11	37.1	37.1	37.1	45.777	0	66.178	111	0	21	4	0	8	25	8	7	16	15	0	7	0	31.8	16.2	0	21.7	34.3	29.8	16.2	28.3	28.3
KIF4A	O95239;Q2VIQ3;Q6ZMV9	O95239	Chromosome-associated kinesin KIF4A	7.84122	NaN	6.21521	6.61932	4.56712	7.44719	6.46965	6.59395	7.21958	6.67327	6.59011	NaN	6.54102	31.9787	52	52	51	54.1	54.1	53.2	139.88	0	323.31	307	0	31	17	0	75	41	20	53	24	29	0	17	0	29.5	23.9	1.1	47.5	28.4	24.6	39.4	21.4	28.1
SRM	P19623	P19623	Spermidine synthase	7.83855	NaN	5.06036	7.1854	NaN	7.2101	5.31273	6.71109	7.06558	6.93669	6.7819	NaN	6.74964	29.946	11	11	11	62.3	62.3	62.3	33.824	0	54.056	57	0	2	7	0	10	2	6	10	8	8	0	4	0	3.3	42.4	0	45	6	25.5	38.1	30.1	30.1
UQCRQ	O14949	O14949	Cytochrome b-c1 complex subunit 8	7.83853	NaN	7.33106	NaN	NaN	6.382	7.48864	NaN	NaN	6.84605	6.51801	NaN	6.60095	28.624	4	4	4	42.7	42.7	42.7	9.9062	0	11.711	35	0	12	0	0	2	11	0	0	4	4	0	2	0	42.7	0	0	24.4	32.9	0	0	24.4	24.4
CCDC101	Q96ES7	Q96ES7	SAGA-associated factor 29 homolog	7.83818	NaN	6.42073	6.36728	NaN	7.21389	6.86776	6.52017	7.19279	6.97367	6.79856	NaN	6.7473	29.4973	9	9	9	45.1	45.1	45.1	33.238	0	48.298	68	0	9	2	0	10	12	5	11	9	6	0	4	0	33.4	16.7	0	30.4	42.3	25.9	25.9	45.1	39.6
OAT	P04181	P04181	Ornithine aminotransferase, mitochondrial;Ornithine aminotransferase, hepatic form;Ornithine aminotransferase, renal form	7.83511	NaN	NaN	7.32681	NaN	7.28185	5.1049	6.77255	7.10558	6.62767	6.35087	NaN	6.44086	30.0276	14	14	14	60.8	60.8	60.8	48.534	0	62.811	88	0	0	17	0	17	1	9	16	13	9	0	6	0	0	47.4	0	37.1	11.6	37.1	33.5	38.7	28.2
OGT	O15294	O15294	UDP-N-acetylglucosamine--peptide N-acetylglucosaminyltransferase 110 kDa subunit	7.83191	NaN	5.64347	6.77073	NaN	7.23603	6.16826	6.37972	7.24917	6.9702	6.83194	NaN	6.81968	31.602	33	33	33	44.8	44.8	44.8	116.92	0	176.77	234	0	11	19	0	42	23	12	40	36	35	0	16	0	11.1	25.5	0	37.5	16.8	18.8	33.6	29.2	31.7
MRPL17	Q9NRX2	Q9NRX2	39S ribosomal protein L17, mitochondrial	7.83076	5.26564	6.30503	6.56976	NaN	7.40473	6.64658	6.32067	7.29473	6.64887	6.42032	NaN	6.49038	29.7137	12	12	12	59.4	59.4	59.4	20.05	0	27.844	71	1	6	4	0	14	11	4	11	9	6	0	5	4.6	42.9	22.3	0	36.6	39.4	17.1	32.6	29.7	29.7
ILK	Q13418	Q13418	Integrin-linked protein kinase	7.82878	NaN	5.69952	6.65728	NaN	7.273	5.81327	6.24045	7.13963	7.00574	6.9785	NaN	6.89174	30.5917	17	17	17	51.3	51.3	51.3	51.419	0	58.26	106	0	4	8	0	21	5	5	21	14	18	0	10	0	14.4	19.9	0	40.3	13.5	12.6	34.7	22.3	21.2
LEO1	Q8WVC0	Q8WVC0	RNA polymerase-associated protein LEO1	7.82709	NaN	4.56116	7.11558	NaN	7.09402	5.37068	6.83139	7.25052	6.87172	6.69102	NaN	6.65146	31.001	11	11	11	24.2	24.2	24.2	75.403	0	80.846	95	0	2	14	0	17	3	9	20	11	11	0	8	0	2	20.4	0	23	6.2	20	24.2	14	19.1
RRM1	P23921	P23921	Ribonucleoside-diphosphate reductase large subunit	7.82598	NaN	4.74831	7.06367	5.06941	7.18715	4.41709	6.74106	6.84791	7.0498	6.94847	NaN	6.8555	31.4236	30	30	30	56.4	56.4	56.4	90.069	0	185.54	191	0	1	23	0	33	0	17	24	34	41	0	18	0	5.4	48.1	1	47.9	3.4	41	39.4	41.5	44.6
MRPS17	Q9Y2R5	Q9Y2R5	28S ribosomal protein S17, mitochondrial	7.82515	NaN	6.233	7.05088	NaN	7.07853	6.56066	6.4673	7.1499	6.90857	6.7738	NaN	6.8566	28.3165	4	4	4	51.5	51.5	51.5	14.502	0	23.48	21	0	4	1	0	2	3	1	3	3	2	0	2	0	29.2	29.2	0	29.2	29.2	22.3	44.6	44.6	29.2
IGKC	P01834	P01834	Ig kappa chain C region	7.82418	7.81663	NaN	NaN	NaN	NaN	NaN	NaN	NaN	NaN	NaN	6.06108	NaN	28.3133	7	7	7	75.7	75.7	75.7	11.765	0	119.44	19	17	0	0	0	0	0	0	0	0	0	2	0	75.7	0	0	0	0	0	0	0	0	0
TPM3	P06753	P06753	Tropomyosin alpha-3 chain	7.82379	NaN	5.07591	6.95313	NaN	7.04387	5.79234	5.65744	7.64886	5.56635	5.37894	NaN	5.40907	29.9901	15	8	8	34.4	15.8	15.8	32.95	0	20.219	27	0	2	5	0	3	4	1	11	0	1	0	0	0	14	21.1	2.5	13	16.5	7.7	31.9	13.7	9.1
SEH1L	Q96EE3	Q96EE3	Nucleoporin SEH1	7.82331	NaN	4.29887	7.00625	NaN	7.3092	5.24775	6.73239	7.08867	6.88581	6.71961	NaN	6.72071	30.4479	15	15	15	56.4	56.4	56.4	39.648	0	87.565	74	0	0	7	0	16	2	8	11	10	12	0	8	0	3.1	30.3	0	37.2	12.2	33.6	25.6	44.2	41.9
DHX30	Q7L2E3	Q7L2E3	Putative ATP-dependent RNA helicase DHX30	7.82098	NaN	6.26696	6.89683	NaN	7.1113	6.39284	6.62073	7.16593	6.96451	6.85177	NaN	6.77379	32.1305	54	54	54	60.3	60.3	60.3	133.94	0	291.37	368	0	39	27	0	48	35	26	60	49	56	0	28	0	28	27.4	0	35	27.1	30.7	42.9	45.1	45.1
DUT	P33316	P33316	Deoxyuridine 5-triphosphate nucleotidohydrolase, mitochondrial	7.81898	NaN	4.66089	7.14501	NaN	7.2903	NaN	6.80987	7.22344	6.64835	6.47331	NaN	6.25217	29.881	8	8	8	42.9	42.9	42.9	26.563	0	53.42	56	0	1	11	0	11	0	5	10	9	7	0	2	0	6.7	42.9	0	30.6	0	17.1	26.2	30.6	30.6
NRAS	P01111	P01111	GTPase NRas	7.81792	NaN	5.34965	6.67899	NaN	7.25336	NaN	6.15158	7.3264	6.93081	6.79911	NaN	6.73156	29.2925	8	8	2	61.4	61.4	12.7	21.229	0	44.862	27	0	0	2	0	6	0	1	5	5	6	0	2	0	19.6	20.1	0	48.7	0	13.8	25.9	37	38.6
ERCC3	P19447	P19447	TFIIH basal transcription factor complex helicase XPB subunit	7.81537	NaN	6.93471	6.63191	NaN	7.1067	7.11793	6.48568	6.98741	6.75093	6.64209	NaN	6.57724	31.3544	40	40	40	74.2	74.2	74.2	89.277	0	300.02	248	0	57	10	0	29	58	8	25	22	26	0	13	0	59.6	24.8	0	42.3	48.8	23.3	38.5	34.1	35
EIF4ENIF1	Q9NRA8	Q9NRA8	Eukaryotic translation initiation factor 4E transporter	7.81481	NaN	6.21024	6.80502	NaN	6.87014	6.51727	6.85372	7.1117	7.10445	6.87445	NaN	6.79868	31.2082	34	34	34	50.2	50.2	50.2	108.2	0	194.08	194	0	12	10	0	19	24	11	28	41	31	0	18	0	22.9	19	0	21.9	22.2	24.5	33.4	39.6	32.7
MYO1E	Q12965;O00160	Q12965	Unconventional myosin-Ie	7.81412	NaN	7.20303	5.58079	NaN	6.37413	7.31781	5.66308	6.06595	7.03209	6.84781	NaN	6.79589	31.8159	49	49	49	54.9	54.9	54.9	127.06	0	323.31	320	0	89	1	0	17	88	3	9	48	46	0	19	0	50.5	2.6	0	17.8	49.4	5.4	12.2	35.6	34.5
FOXC2	Q99958;P55316;O43638;Q12952	Q99958	Forkhead box protein C2	7.81409	NaN	6.72529	NaN	NaN	NaN	7.00458	NaN	NaN	7.35197	7.16888	NaN	7.09747	30.0453	14	14	11	49.5	49.5	41.5	53.719	0	142.05	112	0	18	0	0	0	23	0	0	31	28	0	12	0	36.1	0	0	0	43.5	0	0	46.7	46.7
MRPL37	Q9BZE1	Q9BZE1	39S ribosomal protein L37, mitochondrial	7.81382	NaN	6.30694	6.83321	NaN	6.9569	6.6223	6.59165	6.88326	7.13421	6.97566	NaN	6.92568	30.8149	22	22	22	63.4	63.4	63.4	48.117	0	91.633	135	1	14	9	0	12	19	7	15	21	23	0	14	2.6	39.2	35.2	0	39	45.6	31	28.1	48.9	50.8
ALDH3A2	P51648	P51648	Fatty aldehyde dehydrogenase	7.81359	NaN	6.20466	6.53389	NaN	6.67807	6.50469	6.10144	6.64159	7.29135	7.16435	NaN	7.09051	30.3485	16	16	15	49.1	49.1	46.6	54.847	0	71.669	88	0	6	6	0	7	9	4	7	20	20	0	9	0	8.7	27.4	0	18.8	15.7	14.4	9.5	37.5	38.6
PEBP1	P30086	P30086	Phosphatidylethanolamine-binding protein 1;Hippocampal cholinergic neurostimulating peptide	7.81321	NaN	NaN	7.62439	NaN	7.13379	NaN	6.70081	6.58175	NaN	NaN	NaN	5.68822	29.2768	8	8	8	69	69	69	21.057	0	47.117	19	0	0	8	0	4	0	4	3	0	0	0	0	0	0	69	0	44.4	0	44.4	34.8	0	0
ARHGEF7	Q14155	Q14155	Rho guanine nucleotide exchange factor 7	7.81316	NaN	4.99232	5.85748	NaN	7.15351	5.07188	6.17929	6.98339	7.12901	7.13969	NaN	7.0596	31.2767	21	21	18	40.1	40.1	35.5	90.011	0	243.28	133	0	1	2	0	28	3	2	18	28	35	0	16	0	2.7	4.1	0	29.6	2.9	6	22.5	33.9	39.7
SREK1	Q8WXA9	Q8WXA9	Splicing regulatory glutamine/lysine-rich protein 1	7.81208	NaN	5.88034	6.90074	NaN	7.2589	5.60429	5.98136	6.59172	7.16406	7.0525	NaN	6.83685	29.1211	6	6	6	20.7	20.7	20.7	59.38	0	37.786	31	0	2	6	0	8	0	1	2	5	5	0	2	0	4.3	16.5	0	13.4	4.3	4.3	10.4	17.3	14.4
MAP7D3	Q8IWC1	Q8IWC1	MAP7 domain-containing protein 3	7.81165	NaN	6.81877	6.46127	4.77858	6.90375	7.04517	6.03587	6.84129	7.07649	6.94211	5.18701	6.8636	31.4092	28	28	28	39.8	39.8	39.8	98.428	0	188.33	254	0	52	9	0	19	57	9	28	34	31	1	14	0	34	15.5	1.1	21	32.1	15.6	28.1	28.7	31.4
DVL3	Q92997	Q92997	Segment polarity protein dishevelled homolog DVL-3	7.81082	7.35009	5.73789	6.79577	NaN	6.9503	5.73057	6.65389	7.00156	6.48497	6.37972	6.61268	6.28997	30.6474	16	16	12	41.5	41.5	35.1	78.054	0	65.977	89	2	5	11	0	17	4	9	16	9	10	1	5	1	10.9	24.9	0	32.8	5.4	27.4	20.1	17.2	17.2
AP2B1	P63010	P63010	AP-2 complex subunit beta	7.80989	NaN	6.38803	6.91896	4.64041	7.18557	6.73001	6.7529	7.17679	6.68531	6.57475	NaN	6.57711	31.3362	40	40	26	54.2	54.2	38.5	104.55	0	209.65	254	0	28	26	0	39	37	16	38	25	26	0	19	0	34.2	36.8	0.9	41.9	37.9	27	37.4	33.5	35.9
TSPO	P30536	P30536	Translocator protein	7.80841	NaN	6.54955	6.70819	6.2931	7.14576	6.91277	6.55146	6.89206	6.87144	6.89735	NaN	6.68608	28.2609	3	3	3	23.1	23.1	23.1	18.828	0	24.464	24	0	1	2	0	3	6	1	2	3	4	0	2	0	13.6	13.6	4.7	13.6	18.3	13.6	13.6	18.3	18.3
NDUFB4	O95168	O95168	NADH dehydrogenase [ubiquinone] 1 beta subcomplex subunit 4	7.80837	5.96776	6.95815	NaN	NaN	7.36333	7.30194	NaN	6.84717	6.26019	6.10884	NaN	6.02032	28.5238	5	5	5	41.9	41.9	41.9	15.208	0	27.159	33	1	8	0	0	6	9	0	4	2	2	0	1	10.1	34.1	0	0	31.8	34.1	0	24	10.1	10.1
OPA1	O60313	O60313	Dynamin-like 120 kDa protein, mitochondrial;Dynamin-like 120 kDa protein, form S1	7.808	NaN	4.88792	7.08547	NaN	7.26319	4.63888	6.86088	7.20485	6.55118	6.55844	NaN	6.50251	31.719	37	37	37	50.3	50.3	50.3	111.63	0	205.97	230	0	5	36	0	56	0	26	48	21	25	0	13	0	5.5	39.9	0	41.6	2.5	31.5	40.1	27.8	32.8
PPFIBP1	Q86W92	Q86W92	Liprin-beta-1	7.80701	NaN	6.87381	5.88072	4.87346	6.92795	7.14411	5.53465	7.01072	6.98105	6.8689	NaN	6.76668	31.549	53	53	51	62.9	62.9	60.6	114.02	0	323.31	326	0	54	5	0	33	83	3	36	43	45	0	24	0	46.2	9.4	1.5	36.9	51.7	5.8	39.3	44.7	45.1
VCP	P55072	P55072	Transitional endoplasmic reticulum ATPase	7.80636	NaN	5.79141	7.46937	NaN	7.2154	6.2978	6.82098	6.81281	5.86034	5.69329	NaN	6.07711	31.3245	31	31	31	55.7	55.7	55.7	89.321	0	162.62	153	0	13	39	0	29	19	21	22	4	2	0	4	0	14.9	52.7	0	50.1	24.3	37.5	32.4	12.9	13.6
NOP58	Q9Y2X3	Q9Y2X3	Nucleolar protein 58	7.80619	NaN	6.94326	6.38897	NaN	7.14032	7.23134	5.94553	6.90994	6.80112	6.50672	5.67303	6.46389	30.5165	20	20	20	48.4	48.4	48.4	59.578	0	161.17	181	0	38	8	0	25	48	5	22	15	10	2	8	0	45.4	16.4	0	33.5	43.1	11.9	29.9	31.4	30.8
CHST14	Q8NCH0	Q8NCH0	Carbohydrate sulfotransferase 14	7.80523	NaN	6.5885	6.31727	5.81932	6.9914	6.84298	7.3377	6.90691	6.59879	6.53572	NaN	6.51073	30.1763	12	12	12	37.2	37.2	37.2	42.996	0	52.983	63	0	9	2	0	11	14	1	7	6	8	0	5	0	25.5	11.4	2.4	32.7	34.6	10.6	18.4	23.1	18.1
TNRC6B	Q9UPQ9	Q9UPQ9	Trinucleotide repeat-containing gene 6B protein	7.80382	NaN	5.92996	6.91625	NaN	6.94884	6.20774	6.70126	7.09902	7.07882	6.91907	NaN	6.7908	32.0735	46	46	46	42.4	42.4	42.4	194	0	323.31	337	0	17	27	0	37	28	28	52	61	57	0	30	0	13.6	26.7	0	24.4	17.6	25.7	30.3	29.6	30.2
CBX5	P45973	P45973	Chromobox protein homolog 5	7.80318	NaN	6.41128	5.97505	5.35261	6.66175	6.68813	NaN	6.24633	6.51575	6.46424	7.60843	6.2553	29.381	11	10	10	53.9	47.6	47.6	22.225	0	55.462	45	0	9	1	1	5	10	0	2	3	5	7	2	0	33	13.6	5.8	30.9	40.8	0	11	31.4	31.4
SFSWAP	Q12872	Q12872	Splicing factor, suppressor of white-apricot homolog	7.8016	NaN	5.91784	7.02608	4.3517	7.04751	5.88772	6.57764	7.09015	7.04821	6.82255	NaN	6.77978	31.0038	24	24	24	36.1	36.1	36.1	104.82	0	120.3	146	0	8	16	0	24	4	14	28	24	18	0	10	0	8.3	26.2	1.1	21.9	5.6	20.5	20.5	25.7	20.5
ARMCX3	Q9UH62	Q9UH62	Armadillo repeat-containing X-linked protein 3	7.80158	NaN	7.22433	5.8491	NaN	6.71861	7.44877	5.42584	6.08973	6.66682	6.5371	NaN	6.46816	30.1642	18	18	18	62.3	62.3	62.3	42.5	0	182.74	112	0	33	1	0	8	39	1	3	11	12	0	4	0	56.7	10.6	0	26.6	58.6	9.8	18.5	23.2	25.9
CCDC50	Q8IVM0	Q8IVM0	Coiled-coil domain-containing protein 50	7.80094	NaN	4.73504	7.02539	NaN	7.22896	NaN	6.77006	7.23345	6.72713	6.53378	NaN	6.58809	29.9141	9	9	9	48.7	48.7	48.7	35.822	0	114.73	58	0	1	7	0	13	0	6	15	8	5	0	3	0	3.6	35.3	0	37.6	0	25.2	36.3	28.1	28.1
DROSHA	Q9NRR4	Q9NRR4	Ribonuclease 3	7.80052	NaN	6.49776	6.66555	5.04183	6.65258	6.78772	6.46108	6.77369	7.22032	7.01043	NaN	6.95314	31.6132	39	39	39	37.6	37.6	37.6	159.31	0	258.66	294	0	40	17	0	19	43	16	30	56	47	0	26	0	22	21.2	0.8	18.9	26.3	19.8	21.3	26.1	27.6
MTIF2	P46199	P46199	Translation initiation factor IF-2, mitochondrial	7.79991	NaN	5.2307	6.89714	NaN	7.35582	5.12791	6.69693	7.30681	6.41005	6.33288	NaN	6.34858	30.8176	15	15	15	30.8	30.8	30.8	81.316	0	72.232	78	0	2	10	0	20	2	8	15	8	9	0	4	0	5.4	22.7	0	25.4	1.7	18.7	24.8	14.7	20.1
CPT1A	P50416;Q92523	P50416	Carnitine O-palmitoyltransferase 1, liver isoform	7.79971	NaN	6.8916	6.80589	5.68025	6.13306	7.14148	6.58087	5.69547	7.04575	6.97576	NaN	6.91937	31.1955	28	28	28	42.3	42.3	42.3	88.367	0	250.88	233	0	44	17	0	7	59	14	5	33	35	0	19	0	35.7	29.4	1.6	10.7	37.6	23.5	6.9	34	34
SORBS2	O94875;Q9BX66	O94875	Sorbin and SH3 domain-containing protein 2	7.79875	NaN	6.39629	NaN	NaN	NaN	6.7789	NaN	NaN	7.38258	7.24996	NaN	7.09698	31.6073	29	29	29	32.6	32.6	32.6	124.11	0	145.56	211	0	23	0	0	0	31	0	0	68	63	0	26	0	17.6	0	0	0	20.7	0	0	31.9	31.9
HIST1H2AA	Q96QV6	Q96QV6	Histone H2A type 1-A	7.79869	5.9456	6.55309	6.7364	NaN	7.09205	6.8637	6.87379	7.28346	6.47376	6.26656	NaN	6.26069	28.4916	8	2	0	42.7	22.9	0	14.233	0	32.099	25	1	3	2	0	4	4	2	4	2	2	0	1	42.7	29.8	29.8	17.6	29.8	29.8	29.8	35.1	29.8	29.8
DNAJC19	Q96DA6	Q96DA6	Mitochondrial import inner membrane translocase subunit TIM14	7.79837	NaN	6.89384	6.36719	NaN	7.30861	7.27775	NaN	7.01737	6.11578	5.79398	NaN	6.0235	29.0756	8	8	8	62.1	62.1	62.1	12.498	0	26.144	37	0	10	1	0	9	12	0	3	2	0	0	0	0	33.6	27.6	0	42.2	56	0	36.2	23.3	23.3
PPT1	P50897	P50897	Palmitoyl-protein thioesterase 1	7.79806	NaN	5.9393	7.16038	NaN	7.40758	6.2989	6.51691	7.05786	6.35497	6.26858	NaN	6.03834	29.4895	7	7	7	41.8	41.8	41.8	34.193	0	50.689	56	0	7	8	0	13	6	4	10	3	4	0	1	0	18	34	0	41.8	23.5	20.6	41.8	13.7	13.7
NDUFS2	O75306	O75306	NADH dehydrogenase [ubiquinone] iron-sulfur protein 2, mitochondrial	7.7979	NaN	6.18281	6.72748	NaN	7.30179	6.28852	6.44824	7.08243	6.86963	6.754	NaN	6.77611	30.5479	17	17	17	59.8	59.8	59.8	52.545	0	70.545	143	0	17	8	0	27	14	8	21	19	19	0	10	0	31.3	26.1	0	50.1	15.1	22.5	38.4	35.6	38
CDC37	Q16543	Q16543	Hsp90 co-chaperone Cdc37;Hsp90 co-chaperone Cdc37, N-terminally processed	7.79768	5.28317	6.06153	6.73195	NaN	7.2843	6.43848	6.2755	7.0798	6.96537	6.73765	NaN	6.73477	29.8102	8	8	8	27	27	27	44.468	0	74.444	71	1	3	6	0	11	8	3	10	13	9	0	7	5.6	11.4	14.6	0	24.1	15.3	9.5	24.1	27	20.1
ETF1	P62495	P62495	Eukaryotic peptide chain release factor subunit 1	7.79748	NaN	6.35641	7.11777	NaN	7.26248	6.52372	6.59319	7.1433	6.61219	6.274	NaN	6.27919	30.4876	17	17	17	48.5	48.5	48.5	49.03	0	73.48	126	0	17	13	0	24	14	11	22	10	9	0	6	0	29.1	37.3	0	39.6	34.3	36.6	39.6	22.4	22.4
RPA2	P15927	P15927	Replication protein A 32 kDa subunit	7.79731	NaN	6.81795	6.64362	NaN	6.9598	7.14048	5.84053	7.44571	NaN	4.98344	NaN	4.99153	29.224	7	7	7	54.1	54.1	54.1	29.247	0	54.292	46	0	11	5	0	6	11	2	11	0	0	0	0	0	45.6	40	0	40	48.1	18.1	40	4.4	13
POU5F1	Q01860;Q06416;Q03052	Q01860	POU domain, class 5, transcription factor 1	7.79719	NaN	NaN	6.7634	NaN	7.27987	NaN	7.23517	7.31503	NaN	NaN	NaN	NaN	29.2236	7	7	6	22.5	22.5	20	38.57	0	36.851	29	0	0	3	0	9	0	8	9	0	0	0	0	0	0	10.3	0	20.8	0	22.5	20	0	0
HSDL2	Q6YN16	Q6YN16	Hydroxysteroid dehydrogenase-like protein 2	7.79558	NaN	5.65114	6.92583	NaN	6.89036	6.09809	6.83081	6.80064	7.05242	7.05346	NaN	6.94798	30.6512	16	16	16	47.6	47.6	47.6	45.394	0	72.658	111	0	4	12	0	13	9	10	11	20	21	0	11	0	18.9	39.5	0	31.1	29.9	36.8	28.5	47.1	47.6
RBMS1	P29558	P29558	RNA-binding motif, single-stranded-interacting protein 1	7.79543	NaN	6.09708	6.65719	NaN	7.26522	6.37865	5.99632	7.15579	6.94206	6.81095	NaN	6.72485	29.3553	3	3	2	16.5	16.5	12.8	44.505	0	44.922	41	0	3	2	0	6	6	2	6	6	6	0	4	0	7.4	12.8	0	16.5	16.5	3.7	16.5	16.5	16.5
VAPB	O95292	O95292	Vesicle-associated membrane protein-associated protein B/C	7.79513	NaN	6.71162	6.84253	4.76353	7.198	7.1311	6.43385	6.89609	6.61456	6.40131	NaN	6.56871	29.5953	9	8	8	44	44	44	27.228	0	45.257	86	0	13	6	0	14	17	5	11	7	8	0	5	0	39.5	35.4	5.3	44	35.8	30.5	36.2	21.8	22.2
COX6B1	P14854	P14854	Cytochrome c oxidase subunit 6B1	7.79489	NaN	6.3425	7.15057	NaN	7.36584	6.4264	6.5491	7.09601	6.09538	6.18221	NaN	6.12843	28.7014	4	4	4	58.1	58.1	58.1	10.192	0	22.262	30	0	4	3	0	8	3	2	4	1	3	0	2	0	45.3	58.1	0	58.1	26.7	44.2	44.2	44.2	44.2
DHX8	Q14562	Q14562	ATP-dependent RNA helicase DHX8	7.79366	NaN	6.6915	6.81515	4.95723	6.99903	6.83074	6.50752	6.97937	7.03707	6.69014	NaN	6.72816	31.89	52	51	50	52.4	51.6	50.9	139.31	0	241.94	275	0	57	22	0	27	61	13	24	29	28	0	14	0	34.4	24.7	2	25.1	38.6	17.8	20.8	22.6	22.1
PLCB3	Q01970	Q01970	1-phosphatidylinositol 4,5-bisphosphate phosphodiesterase beta-3	7.79309	NaN	6.62008	6.73003	6.08128	7.15827	6.84143	6.66069	7.08304	6.74295	6.63122	NaN	6.54653	31.6694	43	43	43	47.3	47.3	47.3	138.8	0	323.31	304	0	44	22	0	48	50	19	42	33	30	0	16	0	37.1	24.9	0.7	34.6	39.8	18.5	22.6	24	24.6
GFPT1	Q06210	Q06210	Glutamine--fructose-6-phosphate aminotransferase [isomerizing] 1	7.79247	NaN	6.20344	6.68164	NaN	7.34682	6.40543	6.56093	7.12067	6.71225	6.62794	NaN	6.66261	31.3123	28	28	23	53.2	53.2	42.8	78.806	0	196.79	227	0	17	13	0	50	21	17	37	27	28	0	17	0	25.3	27.8	0	48.1	30.3	32	37.8	37.2	36.1
UQCR10	Q9UDW1	Q9UDW1	Cytochrome b-c1 complex subunit 9	7.78952	NaN	7.12031	NaN	NaN	7.12629	7.34713	NaN	6.33435	6.65549	6.42771	NaN	6.53457	27.8763	2	2	2	38.1	38.1	38.1	7.3084	0	9.0779	20	0	7	0	0	2	6	0	0	2	2	0	1	0	38.1	0	0	11.1	38.1	0	11.1	38.1	38.1
ASCC2	Q9H1I8	Q9H1I8	Activating signal cointegrator 1 complex subunit 2	7.78861	NaN	6.7208	6.17901	NaN	6.86746	6.76829	6.18594	6.83721	7.14158	7.05721	NaN	6.89147	30.4582	22	22	22	36.3	36.3	36.3	86.359	0	215.86	175	0	31	7	0	18	22	8	12	31	32	0	14	0	30.6	12.7	0	21.8	22.9	12.8	13.3	33	32.6
TIAL1	Q01085	Q01085	Nucleolysin TIAR	7.78737	NaN	5.52077	6.8401	NaN	7.30393	NaN	6.47949	7.22991	6.74307	6.62609	NaN	6.61734	29.8691	12	12	9	42.9	42.9	34.1	41.59	0	69.584	63	0	2	5	0	13	0	5	12	10	10	0	6	0	8	28.8	0	32.5	0	21.3	27.7	21.9	21.9
ACOT7	O00154;Q6ZUV0	O00154	Cytosolic acyl coenzyme A thioester hydrolase	7.78642	NaN	NaN	7.12493	NaN	7.33001	NaN	6.83845	7.16242	6.30867	6.23421	NaN	6.1012	30.1879	10	10	10	31.8	31.8	31.8	41.796	0	37.736	60	0	0	7	0	17	0	8	16	4	7	0	1	0	0	25.8	0	31.6	0	25.8	30	16.3	16.3
ETFA	P13804	P13804	Electron transfer flavoprotein subunit alpha, mitochondrial	7.7851	NaN	NaN	7.45378	NaN	7.04798	NaN	6.94901	6.91594	6.17322	6.09475	NaN	6.17681	30.1835	12	12	12	58.3	58.3	58.3	35.079	0	50.267	54	0	0	14	0	10	0	8	10	5	3	0	4	0	0	49.5	0	34.5	0	35.4	26.4	24.9	29.7
MRPS6	P82932	P82932	28S ribosomal protein S6, mitochondrial	7.78507	NaN	NaN	7.08771	NaN	7.17929	5.68586	6.56454	7.38247	6.36105	6.02057	NaN	6.29883	28.8614	8	8	8	65.6	65.6	65.6	14.226	0	19.456	45	0	0	6	0	8	1	4	13	5	4	0	4	0	0	58.4	0	58.4	10.4	28.8	65.6	42.4	23.2
RAB7A	P51149	P51149	Ras-related protein Rab-7a	7.78422	NaN	NaN	7.62466	NaN	7.11384	NaN	6.53103	6.32905	NaN	NaN	NaN	5.25667	29.666	10	10	10	62.3	62.3	62.3	23.489	0	43.761	29	0	0	13	0	6	0	6	4	0	0	0	0	0	0	62.3	0	49.3	0	43	17.9	0	0
RAB13	P51153;P59190	P51153	Ras-related protein Rab-13	7.78415	NaN	5.40831	6.81324	NaN	7.35759	5.60379	6.54711	7.22912	6.61784	6.56189	NaN	6.41883	29.4433	6	5	5	37.9	32.5	32.5	22.774	0	26.078	39	0	2	3	0	9	2	4	7	5	5	0	2	0	10.8	28.6	0	37.9	10.8	28.6	37.9	22.7	22.7
NDUFAF4	Q9P032	Q9P032	NADH dehydrogenase [ubiquinone] 1 alpha subcomplex assembly factor 4	7.78407	NaN	5.86675	6.72147	NaN	7.39686	6.05065	6.63047	7.09712	6.69369	6.51544	NaN	6.57605	29.6655	8	8	8	49.1	49.1	49.1	20.266	0	25.166	60	0	5	3	0	14	4	5	7	9	8	0	5	0	22.9	28.6	0	49.1	20	28.6	29.1	34.3	34.3
PECR	Q9BY49	Q9BY49	Peroxisomal trans-2-enoyl-CoA reductase	7.78398	NaN	NaN	7.08012	NaN	7.10748	5.49321	6.82368	7.14638	6.75986	6.66934	NaN	6.66006	29.7647	12	12	12	60.1	60.1	60.1	32.544	0	49.283	53	0	0	8	0	7	2	7	11	7	7	0	4	0	0	50.8	0	50.8	7.6	47.9	46.2	36.3	36.3
HNRNPLL	Q8WVV9	Q8WVV9	Heterogeneous nuclear ribonucleoprotein L-like	7.78342	NaN	6.34616	6.83162	NaN	7.1695	6.57305	6.74039	7.14734	6.7563	6.61621	NaN	6.58378	30.856	20	19	19	57	55.7	55.7	60.082	0	125.71	146	0	14	9	0	26	19	14	26	15	15	0	8	0	38.9	30.4	0	43.4	40.8	39.3	48.2	35.1	37.5
EDF1	O60869	O60869	Endothelial differentiation-related factor 1	7.78312	NaN	7.00522	6.71528	NaN	6.98674	7.25974	6.26766	6.88493	6.54486	6.38796	NaN	6.30488	29.1769	4	4	4	30.4	30.4	30.4	16.368	0	24.808	34	0	12	2	0	4	7	1	4	2	2	0	0	0	22.3	16.9	0	16.9	25	10.1	16.9	10.1	10.1
DYNLL2	Q96FJ2	Q96FJ2	Dynein light chain 2, cytoplasmic	7.78176	NaN	5.71015	6.67842	NaN	7.02617	6.09958	6.13516	7.34323	6.92294	6.75733	NaN	6.76644	28.1724	6	3	3	64	38.2	38.2	10.35	0	43.032	20	0	1	2	0	3	2	1	6	2	2	0	1	25.8	33.7	62.9	0	64	33.7	49.4	64	64	64
FASN	P49327	P49327	Fatty acid synthase;[Acyl-carrier-protein] S-acetyltransferase;[Acyl-carrier-protein] S-malonyltransferase;3-oxoacyl-[acyl-carrier-protein] synthase;3-oxoacyl-[acyl-carrier-protein] reductase;3-hydroxyacyl-[acyl-carrier-protein] dehydratase;Enoyl-[acyl-carrier-protein] reductase;Oleoyl-[acyl-carrier-protein] hydrolase	7.78121	NaN	NaN	7.45471	NaN	7.11056	NaN	6.86201	6.79002	6.37136	6.19485	NaN	6.22308	32.7675	84	84	84	51.2	51.2	51.2	273.42	0	323.31	369	0	0	99	0	69	0	53	51	40	35	0	22	0	0	45.4	0	32.5	0	31	23.8	18.7	19
GLO1	Q04760	Q04760	Lactoylglutathione lyase	7.77822	NaN	NaN	7.42244	NaN	7.17368	NaN	6.76808	6.57513	6.58978	6.40401	NaN	6.41434	29.2981	9	9	9	54.9	54.9	54.9	20.777	0	26.306	44	0	0	9	0	8	0	7	5	6	6	0	3	0	0	41.8	0	47.3	0	38	19.6	34.2	34.2
HIST2H3A	Q71DI3	Q71DI3	Histone H3.2	7.77812	6.2306	6.58742	6.85387	NaN	7.21323	6.95222	6.08821	6.96518	6.70823	6.41389	NaN	6.58326	27.8383	11	1	1	61	23.5	23.5	15.388	0	19.722	38	1	7	3	0	6	5	1	5	4	4	0	2	61	45.6	30.1	14.7	43.4	45.6	30.1	35.3	40.4	40.4
UBE2N;UBE2NL	P61088;Q5JXB2	P61088;Q5JXB2	Ubiquitin-conjugating enzyme E2 N;Putative ubiquitin-conjugating enzyme E2 N-like	7.77748	NaN	NaN	7.4687	NaN	7.26055	NaN	6.78835	6.72816	5.38072	NaN	NaN	5.727	29.1582	8	8	8	71.1	71.1	71.1	17.138	0	25.518	25	0	0	9	0	7	0	5	4	0	0	0	0	0	0	71.1	0	65.1	0	42.1	36.8	6.6	0
DYRK1A	Q13627	Q13627	Dual specificity tyrosine-phosphorylation-regulated kinase 1A	7.77746	NaN	5.58375	6.86112	NaN	7.08225	6.36496	6.49839	7.07467	7.00689	6.82868	NaN	6.77297	30.591	19	19	16	31.3	31.3	27.7	85.583	0	62.317	118	0	5	9	0	16	10	8	21	23	15	0	11	0	4.7	13.9	0	14.8	16.4	10.2	24	23.3	25
HPRT1	P00492	P00492	Hypoxanthine-guanine phosphoribosyltransferase	7.77736	NaN	4.86977	7.28896	NaN	7.21714	4.95999	6.75837	7.06871	6.15933	6.38176	NaN	6.39596	29.5363	9	9	9	58.3	58.3	58.3	24.579	0	36.517	49	0	0	8	0	13	0	7	10	4	4	0	3	0	6	58.3	0	47.2	6	47.2	39.9	21.6	26.1
ZC3H14	Q6PJT7	Q6PJT7	Zinc finger CCCH domain-containing protein 14	7.77723	NaN	5.48596	6.79984	NaN	7.19151	NaN	6.45139	7.19201	6.9255	6.77272	NaN	6.69727	31.0833	30	30	30	59.5	59.5	59.5	82.875	0	190.1	186	0	3	18	0	39	0	12	40	32	28	0	14	0	3.1	35.3	0	47	0	24.6	42.1	37.4	38.7
NUP62	P37198	P37198	Nuclear pore glycoprotein p62	7.77628	NaN	5.00668	6.64921	NaN	7.22344	6.06465	6.84663	7.34163	6.54264	6.54255	NaN	6.12454	29.1542	9	9	9	22.4	22.4	22.4	53.254	0	31.033	46	0	1	4	0	10	4	3	10	6	7	0	1	0	4.6	11.5	0	17.2	9.2	14.6	20.3	13.2	13.2
POM121C	A8CG34;A6NF01;Q6PJE2	A8CG34	Nuclear envelope pore membrane protein POM 121C	7.7759	NaN	6.97468	NaN	NaN	7.04044	7.09733	5.35224	7.15773	6.60404	6.63982	NaN	6.57777	30.6383	20	20	5	23.7	23.7	9.4	125.09	0	213.53	123	0	30	0	0	20	28	1	17	9	12	0	6	0	19	0	0	14.7	16.8	2	13.4	16.4	16.4
TRAM1	Q15629	Q15629	Translocating chain-associated membrane protein 1	7.77393	NaN	7.07449	6.05365	NaN	6.91891	7.14931	5.5866	6.68953	6.81413	6.73521	NaN	6.83157	29.2839	6	6	6	14.4	14.4	14.4	43.071	0	51.185	62	0	15	0	0	4	17	0	3	9	9	0	5	0	13.9	1.9	0	5.3	13.9	3.2	5.3	12.3	12.3
MRPL54	Q6P161	Q6P161	39S ribosomal protein L54, mitochondrial	7.77287	NaN	6.96329	NaN	NaN	7.15183	6.68884	6.69227	7.30788	5.73934	5.9028	NaN	6.64612	28.1429	3	3	3	48.6	48.6	48.6	15.819	0	28.355	22	0	6	0	0	4	3	2	6	0	0	0	1	0	48.6	0	0	48.6	41.3	29.7	48.6	7.2	22.5
KIAA0391	O15091	O15091	Mitochondrial ribonuclease P protein 3	7.77264	NaN	6.23817	6.76661	NaN	7.17667	6.35955	6.63359	7.11224	6.86474	6.76533	NaN	6.59788	30.8645	19	19	19	43.9	43.9	43.9	67.315	0	131.98	159	0	15	12	0	31	17	8	26	20	21	0	9	0	21.6	32.1	0	38.1	26.6	25	36.2	25.9	27.1
TRIM9	Q9C026;Q6ZTA4	Q9C026	E3 ubiquitin-protein ligase TRIM9	7.77227	NaN	NaN	7.24353	NaN	7.16167	NaN	7.00156	7.22971	NaN	NaN	NaN	5.19454	30.9482	24	24	24	54.2	54.2	54.2	79.176	0	123.62	91	0	0	19	0	23	0	22	27	0	0	0	0	0	0	45.8	0	38	0	44.8	38.5	0	0
PUM1	Q14671	Q14671	Pumilio homolog 1	7.77082	NaN	NaN	6.5183	NaN	7.22149	NaN	6.39606	6.99159	6.99975	6.94157	NaN	6.90369	31.0995	23	23	21	27.4	27.4	25.2	126.47	0	190.13	155	0	0	9	0	35	0	10	23	30	33	0	15	0	0	12.6	0	18.9	0	14	16.9	23.4	27.4
RCN1	Q15293	Q15293	Reticulocalbin-1	7.76998	NaN	NaN	7.12969	NaN	7.22858	NaN	6.25556	7.00907	6.8249	6.70462	NaN	6.67347	29.6187	10	10	10	37.2	37.2	37.2	38.89	0	39.681	49	0	0	6	0	12	0	3	9	8	7	0	4	0	0	26.6	0	32.3	0	14.2	23	23.9	23.9
GCDH	Q92947	Q92947	Glutaryl-CoA dehydrogenase, mitochondrial	7.76995	NaN	5.93056	6.81901	NaN	7.18633	6.22835	6.5039	7.14974	6.85109	6.67697	NaN	6.71805	30.1331	13	13	13	51.1	51.1	51.1	48.127	0	77.999	98	0	5	9	0	19	9	6	18	12	13	0	7	0	16.7	38.8	0	43.2	16.9	26.5	46.6	30.1	35.6
DDX39B	Q13838	Q13838	Spliceosome RNA helicase DDX39B	7.76971	NaN	NaN	7.26064	NaN	7.28251	NaN	6.58108	7.08182	6.37952	6.22637	NaN	6.1738	30.2027	19	7	7	51.4	24.5	24.5	48.991	0	56.939	46	0	0	10	0	10	0	5	10	5	4	0	2	7.2	21.7	44.6	1.9	49.5	25.9	35.3	40.4	28.5	33.6
EIF6	P56537	P56537	Eukaryotic translation initiation factor 6	7.76873	5.45111	5.37629	7.30044	4.85555	7.12235	6.04104	6.63934	7.03894	6.49799	6.50629	NaN	6.33068	28.9771	7	7	7	56.7	56.7	56.7	26.599	0	37.472	39	1	1	7	0	8	4	4	6	2	4	1	1	5.7	5.7	56.7	4.1	49.4	15.5	31.4	29.4	20	25.7
SEPT9	Q9UHD8	Q9UHD8	Septin-9	7.76868	NaN	6.50786	6.97196	NaN	7.25297	6.64395	6.73536	6.91354	6.62696	6.41632	NaN	6.5217	31.0549	23	23	23	57.7	57.7	57.7	65.401	0	181.08	156	0	25	11	0	27	22	12	18	18	12	0	11	0	40.6	30.5	0	45.4	40.4	35.8	27.8	36.7	36.2
RUVBL2	Q9Y230	Q9Y230	RuvB-like 2	7.76816	6.29026	5.63399	7.15752	NaN	7.0993	5.89555	6.66166	6.92599	6.7572	6.65483	6.00745	6.6288	30.5057	21	21	21	51	51	51	51.156	0	80.656	111	9	4	16	0	16	6	11	17	13	9	3	7	14.9	15.3	41.9	0	27.4	12.3	29.6	32	31.3	31.3
NDUFAF3	Q9BU61	Q9BU61	NADH dehydrogenase [ubiquinone] 1 alpha subcomplex assembly factor 3	7.76782	NaN	6.43853	6.40509	5.03719	7.34762	6.56878	6.52665	7.13523	6.55576	6.51335	NaN	6.52537	28.9741	6	6	6	39.7	39.7	39.7	20.35	0	61.165	40	0	6	2	0	9	4	3	8	2	4	0	2	0	32.1	13	6	38	32.1	32.1	32.1	20.7	20.7
SDHB	P21912	P21912	Succinate dehydrogenase [ubiquinone] iron-sulfur subunit, mitochondrial	7.76655	NaN	5.88574	7.01267	NaN	7.26024	5.9104	6.78603	7.06763	6.54563	6.56725	NaN	6.52306	29.9698	7	7	7	32.1	32.1	32.1	31.629	0	23.717	47	0	2	6	0	9	0	5	9	5	7	0	4	0	8.2	24.6	0	21.4	11.1	20	16.8	25.4	25.4
UTP18	Q9Y5J1	Q9Y5J1	U3 small nucleolar RNA-associated protein 18 homolog	7.76626	NaN	6.97804	6.65299	NaN	6.74675	7.27722	6.10195	6.8718	6.64427	6.56927	5.42671	6.44206	30.5539	21	21	21	56.8	56.8	56.8	62.003	0	126.26	133	0	32	8	0	9	45	4	13	6	10	1	5	0	43.3	21.4	0	22.3	45.9	15.1	29.3	19.1	22.7
MGST1	P10620	P10620	Microsomal glutathione S-transferase 1	7.76556	NaN	6.50069	7.3355	NaN	7.17085	6.91006	6.67433	6.34017	5.88341	6.18915	NaN	6.1117	28.1185	4	4	4	27.1	27.1	27.1	17.598	0	32.081	19	0	4	3	0	3	5	1	1	0	1	0	1	0	26.5	26.5	0	26.5	19.4	16.1	7.7	9	9
TXNDC5	Q8NBS9	Q8NBS9	Thioredoxin domain-containing protein 5	7.76373	NaN	NaN	7.32887	NaN	7.25479	NaN	6.43495	6.86311	6.58204	6.45911	NaN	6.30505	30.3141	14	14	14	41.4	41.4	41.4	47.628	0	60.621	68	0	0	13	0	17	0	7	12	7	8	0	4	0	0	40	0	38	0	19	24.8	18.1	15.5
TXNL4A	P83876	P83876	Thioredoxin-like protein 4A	7.76342	NaN	NaN	6.86375	NaN	7.39308	5.05698	6.58615	7.18667	6.45914	6.28789	NaN	6.25794	28.9594	7	7	7	62	62	62	16.786	0	45.85	46	0	0	5	0	14	0	4	14	4	2	0	3	0	0	35.2	0	56.3	8.5	33.1	56.3	34.5	28.9
AKAP8L	Q9ULX6	Q9ULX6	A-kinase anchor protein 8-like	7.76287	7.62229	5.3353	5.76544	6.39183	6.11554	5.4914	5.62125	5.8011	6.2294	5.97538	6.81996	5.92537	30.3726	20	20	20	34.4	34.4	34.4	71.639	0	83.988	60	28	2	1	7	3	1	2	3	5	2	5	1	24.3	8.7	2.3	9.8	10.8	4.3	7.1	3.6	11.5	11.3
MAGOH;MAGOHB	P61326;Q96A72	P61326;Q96A72	Protein mago nashi homolog;Protein mago nashi homolog 2	7.76226	NaN	5.48705	6.88448	NaN	7.17852	5.95099	6.19557	6.95134	7.02498	6.82083	NaN	6.79064	29.1076	4	4	4	35.6	35.6	35.6	17.163	0	17.973	30	0	1	3	0	5	2	1	3	7	5	0	3	0	7.5	21.9	0	21.9	21.2	10.3	17.8	35.6	35.6
IGF2BP2	Q9Y6M1	Q9Y6M1	Insulin-like growth factor 2 mRNA-binding protein 2	7.76201	NaN	NaN	7.13367	NaN	7.33108	NaN	6.98813	7.11538	NaN	NaN	NaN	NaN	30.5397	17	16	16	37.9	35.7	35.7	66.121	0	95.035	78	0	0	16	0	27	0	15	20	0	0	0	0	0	2.2	31.2	0	36.6	2.2	28.4	26.9	2.2	2.2
USP22	Q9UPT9;A6NNY8;Q70EK9	Q9UPT9	Ubiquitin carboxyl-terminal hydrolase 22	7.76179	NaN	5.45831	6.75174	NaN	7.39559	5.6779	6.67588	7.21611	6.44434	6.22021	NaN	5.94272	30.3691	13	13	13	34.9	34.9	34.9	59.96	0	60.822	78	0	4	8	0	20	4	6	17	8	7	0	4	0	5.9	23.8	0	32.8	3.2	18.5	21.9	18.1	13.7
UPF2	Q9HAU5	Q9HAU5	Regulator of nonsense transcripts 2	7.76082	NaN	6.85291	6.44849	NaN	6.95969	7.0293	6.15673	6.89596	6.85878	6.80498	NaN	6.69849	31.6878	51	51	51	47.7	47.7	47.7	147.81	0	323.31	347	0	75	11	0	34	77	11	33	38	49	0	19	0	35.9	18.2	0	26.2	39.5	17.5	24.2	30.2	31.8
YWHAB	P31946	P31946	14-3-3 protein beta/alpha;14-3-3 protein beta/alpha, N-terminally processed	7.75921	NaN	5.91216	7.14376	NaN	7.01051	6.29319	6.39688	7.12908	6.78226	6.56128	NaN	6.6845	29.5829	13	8	8	58.5	46.3	46.3	28.082	0	188.14	83	0	6	10	0	12	9	4	13	12	10	0	7	5.7	30.1	42.7	0	42.7	44.7	27.2	42.7	46.7	46.7
PARD3	Q8TEW0	Q8TEW0	Partitioning defective 3 homolog	7.75793	NaN	6.21675	6.74579	NaN	7.11817	6.52101	6.61266	7.22812	6.7677	6.56723	NaN	6.48457	32.0001	47	47	46	42.3	42.3	41.8	151.42	0	237.39	288	0	33	20	0	45	44	23	39	41	26	0	17	0	26	19.8	0	29.8	28.2	23.4	21.8	29.9	27.3
DNAJC9	Q8WXX5	Q8WXX5	DnaJ homolog subfamily C member 9	7.75781	NaN	6.57777	6.93677	6.49908	6.88	6.87621	6.51841	6.36847	6.8577	6.77203	6.63576	6.54238	29.4713	9	9	9	50.8	50.8	50.8	29.909	0	107.34	87	0	11	6	0	8	15	6	7	12	14	0	8	0	37.3	36.5	3.1	36.5	50.8	35.4	18.5	40.4	40.4
KIFC1	Q9BW19	Q9BW19	Kinesin-like protein KIFC1	7.75658	NaN	7.01703	6.478	NaN	6.77209	7.30531	6.25484	6.78335	6.62305	6.51386	NaN	6.34982	31.0522	34	34	34	59.6	59.6	59.6	73.747	0	323.31	230	0	49	10	0	22	71	8	24	19	19	0	8	0	48.1	27.8	0	30.5	55.6	21.4	36	28.2	31.5
SLC9A3R2	Q15599	Q15599	Na(+)/H(+) exchange regulatory cofactor NHE-RF2	7.75648	NaN	6.25758	6.70336	NaN	7.22502	6.7432	6.35704	6.96283	6.82656	6.69977	NaN	6.67416	30.0144	14	14	14	49.6	49.6	49.6	37.413	0	58.736	80	0	9	3	0	16	13	4	11	10	8	0	6	0	29.7	14.8	0	44.2	37.7	19.9	35.9	32.6	32.9
COMMD8	Q9NX08	Q9NX08	COMM domain-containing protein 8	7.756	NaN	NaN	5.68892	NaN	7.4375	NaN	NaN	7.45892	NaN	NaN	NaN	5.57295	29.0868	4	4	4	38.3	38.3	38.3	21.09	0.00044944	4.0362	8	0	0	1	0	3	0	0	4	0	0	0	0	0	0	14.2	0	25.1	0	0	24	0	0
ACTL6A	O96019;O94805	O96019	Actin-like protein 6A	7.75586	NaN	6.5311	6.27135	NaN	6.71547	6.57843	5.5475	NaN	7.22181	7.14498	NaN	7.07081	29.9344	13	13	13	47.6	47.6	47.6	47.46	0	149.71	81	0	13	3	0	6	11	1	1	17	18	0	11	0	29.6	16.1	0	21.9	28.9	4.2	3.3	41.7	41.5
ANXA7	P20073	P20073	Annexin A7	7.75539	NaN	NaN	7.01611	NaN	7.08235	NaN	6.60194	6.97905	6.94626	6.81109	NaN	6.75081	30.0108	12	12	12	26.4	26.4	26.4	52.739	0	47.224	83	0	0	9	0	13	0	7	16	16	15	0	7	0	0	22.3	0	22.3	0	16.8	20.3	19.7	21.3
TCF25	Q9BQ70	Q9BQ70	Transcription factor 25	7.7551	NaN	6.99836	6.30589	NaN	6.99957	7.39684	5.89178	6.6485	6.29572	6.15854	NaN	6.12652	30.5167	23	23	23	59.3	59.3	59.3	76.666	0	240.42	127	0	32	3	0	16	42	2	11	9	8	0	4	0	39.8	14.2	0	29.9	52.2	6.8	24.9	12.9	12.9
HLA-C	P10321	P10321	HLA class I histocompatibility antigen, Cw-7 alpha chain	7.75481	NaN	6.00531	6.86199	NaN	6.9613	6.29789	6.41491	6.8722	7.06077	6.95168	NaN	6.84124	29.7609	8	8	5	30.3	30.3	16.1	40.648	0	64.616	52	0	4	3	0	6	4	4	5	10	11	0	5	0	9.8	17.8	0	17.2	9.8	17.8	18.3	22.4	22.4
FDFT1	P37268	P37268	Squalene synthase	7.75384	NaN	NaN	7.26226	NaN	7.27786	NaN	6.94124	7.00612	4.8913	4.98229	NaN	5.63343	30.2171	16	16	16	49.6	49.6	49.6	48.115	0	63.923	59	0	0	15	0	19	0	10	14	0	0	0	1	0	0	45.6	0	40.3	0	32.6	32.4	3.4	6.5
SLC16A3	O15427	O15427	Monocarboxylate transporter 4	7.75377	NaN	6.86468	6.04163	NaN	6.09555	7.11863	5.87744	5.42812	7.10387	6.99126	NaN	7.01662	29.6644	8	8	8	21.9	21.9	21.9	49.469	0	32.568	62	0	14	3	0	3	13	3	0	10	11	0	5	0	20.4	7.3	0	4.5	14.2	10.8	2.8	13.1	13.1
CCNL2	Q96S94	Q96S94	Cyclin-L2	7.75194	NaN	6.44748	6.8782	NaN	7.02432	6.68322	6.43946	7.15906	6.76066	6.64121	NaN	6.5337	30.1437	13	13	13	35.2	35.2	35.2	58.147	0	70.018	115	0	21	8	0	15	20	7	17	12	8	0	7	0	27.1	28.8	0	22.7	26.3	21.9	26	17.5	22.3
TOE1	Q96GM8	Q96GM8	Target of EGR1 protein 1	7.75124	NaN	6.17699	6.4727	NaN	6.94325	6.58843	5.98367	6.81044	7.109	7.00775	NaN	6.94507	30.071	15	15	15	42.5	42.5	42.5	56.547	0	76.47	100	0	7	4	0	11	11	2	7	22	23	0	13	0	22.2	12.4	0	27.5	29.4	7.8	29.2	38.8	42.5
ENDOG	Q14249	Q14249	Endonuclease G, mitochondrial	7.74947	7.64875	5.69055	6.2629	NaN	6.70741	5.88344	NaN	5.2292	6.15785	5.97101	NaN	5.95298	29.9131	8	8	8	33.7	33.7	33.7	32.62	0	24.616	29	8	1	3	0	5	1	0	1	4	4	0	2	20.5	3.4	12.1	0	21.5	8.8	0	4.4	13.8	13.8
CCNT2	O60583	O60583	Cyclin-T2	7.74906	NaN	5.03842	6.8761	NaN	7.11949	6.0553	6.65164	7.12333	6.87343	6.69652	NaN	6.59885	30.4967	16	14	14	34	29.9	29.9	81.028	0	79.324	111	0	1	8	0	19	9	9	17	19	19	0	10	0	5.2	20	0	20.3	13.2	19.2	17.5	26	29.3
GPS2	Q13227	Q13227	G protein pathway suppressor 2	7.74866	NaN	NaN	6.47916	NaN	6.84195	NaN	6.09899	6.85186	7.22639	6.99564	NaN	7.04096	29.0624	5	5	5	25.1	25.1	25.1	36.688	0	22.006	43	0	0	2	0	6	0	2	5	11	10	0	7	0	0	15.6	0	25.1	0	4.9	11.9	25.1	25.1
IDH1	O75874	O75874	Isocitrate dehydrogenase [NADP] cytoplasmic	7.74754	NaN	NaN	7.02751	NaN	7.30155	NaN	6.73761	7.04368	6.61812	6.30861	NaN	6.40302	30.3806	15	14	14	48.3	46.1	46.1	46.659	0	64.748	104	0	0	12	0	24	0	13	21	14	11	0	9	0	2.2	36.2	0	43.2	2.2	44	40.6	35.3	24.9
MCMBP	Q9BTE3	Q9BTE3	Mini-chromosome maintenance complex-binding protein	7.74736	NaN	NaN	7.03826	NaN	7.19907	NaN	6.82069	7.0639	6.66292	6.48734	NaN	6.51618	30.7362	24	24	24	52.2	52.2	52.2	72.979	0	93.259	115	0	0	18	0	24	0	17	23	12	13	0	8	0	0	39.6	0	39.6	0	37.5	38.3	21.7	24.1
LPCAT1	Q8NF37	Q8NF37	Lysophosphatidylcholine acyltransferase 1	7.7456	NaN	6.51088	6.81649	NaN	7.11952	6.76498	6.33772	6.90336	6.79122	6.72293	NaN	6.71883	30.1226	14	14	14	37.6	37.6	37.6	59.151	0	101.5	98	0	15	9	0	17	16	5	12	7	11	0	6	0	27.7	27	0	27	19.9	10.7	21.3	28.5	28.5
SIGMAR1	Q99720	Q99720	Sigma non-opioid intracellular receptor 1	7.74546	NaN	6.11803	7.06989	NaN	7.00591	6.35091	NaN	6.18532	7.02768	6.99153	NaN	6.91452	28.3148	4	4	4	29.6	29.6	29.6	25.127	0	20.507	19	0	3	3	0	2	1	0	0	4	4	0	2	0	9	24.2	0	20.6	18.4	0	5.8	26	26
EHD4	Q9H223	Q9H223	EH domain-containing protein 4	7.74444	NaN	6.10421	6.39737	NaN	7.29979	6.38743	6.15311	7.03961	6.86542	6.71776	NaN	6.64677	30.6334	21	18	17	57.7	52.3	50.3	61.174	0	110.54	124	0	10	7	0	27	9	7	21	18	17	0	8	0	30.9	26.6	0	54.2	25.9	19	52.3	36.2	38.8
ADAR	P55265	P55265	Double-stranded RNA-specific adenosine deaminase	7.74379	NaN	6.49296	6.51331	NaN	6.94161	6.65372	6.39106	7.01393	6.98012	6.8714	NaN	6.78108	31.7904	43	43	43	45.8	45.8	45.8	136.06	0	216.77	292	0	47	12	0	29	40	14	36	45	50	0	19	0	35.9	15.5	0	25.2	29.5	21	27.7	28.5	32.2
AHCY	P23526	P23526	Adenosylhomocysteinase	7.74357	NaN	NaN	7.3796	NaN	7.2785	4.6855	6.68142	6.78593	5.69787	5.54978	NaN	5.8061	30.1831	12	12	12	36.6	36.6	36.6	47.716	0	54.84	57	0	0	16	0	17	0	9	10	2	2	0	1	0	0	34.5	0	34.5	3.2	23.6	21.3	8.3	11.6
ZGPAT	Q8N5A5	Q8N5A5	Zinc finger CCCH-type with G patch domain-containing protein	7.74324	NaN	6.99998	5.98776	5.55459	6.52857	7.26741	5.83341	6.70983	6.77809	6.75239	NaN	6.67082	30.5298	21	21	21	56.1	56.1	56.1	57.358	0	224.96	143	0	35	3	0	8	41	4	11	15	15	0	11	0	48.2	7.2	2.1	17.5	51.2	7.2	21.8	35.4	37.5
METTL9	Q9H1A3	Q9H1A3	Methyltransferase-like protein 9	7.74239	NaN	NaN	7.28731	NaN	6.7858	NaN	6.70816	7.03121	6.91575	6.48087	NaN	6.42464	29.8071	11	11	11	46.2	46.2	46.2	36.536	0	54.383	57	0	0	11	0	9	0	5	11	14	4	0	3	0	0	46.2	0	25.8	0	19.5	25.8	43.4	28.3
COX5A	P20674	P20674	Cytochrome c oxidase subunit 5A, mitochondrial	7.73915	6.61681	NaN	7.07173	NaN	7.2275	NaN	6.21588	7.15706	6.57834	6.29576	NaN	5.41926	29.0308	6	6	6	52.7	52.7	52.7	16.762	0	18.629	32	4	0	4	0	6	0	2	7	5	4	0	0	11.3	0	45.3	0	45.3	0	16	41.3	31.3	31.3
GPI	P06744	P06744	Glucose-6-phosphate isomerase	7.73755	NaN	5.72792	7.48317	NaN	6.94805	6.00052	6.46895	6.36344	6.57964	6.41452	NaN	6.3358	30.2886	17	17	13	42.7	42.7	31.9	63.146	0	85.296	75	0	2	25	0	12	2	5	8	8	8	0	5	0	1.4	41	0	31.2	1.4	18.8	18.3	14	10.9
HDAC3	O15379	O15379	Histone deacetylase 3	7.73734	NaN	NaN	5.99077	NaN	7.09823	5.0204	6.27381	6.66112	7.14485	7.03635	NaN	6.98691	30.2264	18	17	17	66.1	64.3	64.3	48.847	0	107.19	81	0	0	4	0	20	1	3	11	15	21	0	6	0	0	10.7	0	45.8	7.5	20.6	19.9	48.6	46.7
ARHGDIA	P52565	P52565	Rho GDP-dissociation inhibitor 1	7.73666	NaN	NaN	7.57323	NaN	6.82291	NaN	6.44245	6.55709	6.01783	5.68356	NaN	6.40661	28.2856	5	5	5	41.2	41.2	41.2	23.207	0	22.033	15	0	0	7	0	3	0	2	2	1	0	0	0	0	0	41.2	0	28.4	0	20.1	27.5	15.2	7.4
PRPF38B	Q5VTL8	Q5VTL8	Pre-mRNA-splicing factor 38B	7.73632	NaN	5.83469	6.61527	NaN	6.86757	6.07809	6.42025	6.70888	7.15342	7.0293	NaN	6.92599	29.787	12	12	12	23.6	23.6	23.6	64.467	0	55.525	87	0	4	7	0	9	5	6	8	18	20	0	10	0	7.5	9.9	0	10.6	6.4	10.3	13.2	20.1	23.1
PDCD10	Q9BUL8	Q9BUL8	Programmed cell death protein 10	7.73628	NaN	5.56575	7.14445	NaN	7.07914	5.80787	6.70831	7.00095	6.69268	6.60442	NaN	6.53758	29.2843	7	7	7	51.9	51.9	51.9	24.701	0	48.767	56	0	2	7	0	9	2	6	10	8	8	0	4	0	11.3	45.8	0	46.2	16	41	41	34.4	34.4
LEPRE1	Q32P28	Q32P28	Prolyl 3-hydroxylase 1	7.73488	NaN	5.22207	7	NaN	7.08246	4.91795	6.37354	6.96862	6.91965	6.63555	NaN	6.88486	30.6016	19	19	19	42.5	42.5	42.5	83.393	0	127.21	122	0	3	15	0	20	2	9	23	23	19	0	8	0	3.7	34	0	33.2	1.4	20.1	29.8	31.7	28.3
KIAA1429	Q69YN4	Q69YN4	Protein virilizer homolog	7.73276	NaN	6.10684	6.71793	NaN	7.0732	6.4261	6.57763	7.16143	6.77195	6.72904	NaN	6.54205	32.2726	53	53	53	41.2	41.2	41.2	202.02	0	323.31	400	0	28	35	0	60	40	27	66	59	59	0	26	0	15.7	27	0	28.4	23.7	23.4	31.6	24.6	26.5
PRDX5	P30044	P30044	Peroxiredoxin-5, mitochondrial	7.73268	5.33021	4.74028	7.19521	NaN	6.83068	NaN	6.58015	6.48296	7.06651	6.74406	NaN	6.86178	29.3878	12	12	12	56.1	56.1	56.1	22.086	0	57.711	63	1	0	10	0	10	0	6	5	15	10	0	6	8.4	3.7	56.1	0	43	0	43.9	17.3	56.1	45.8
NCBP2	P52298	P52298	Nuclear cap-binding protein subunit 2	7.73237	NaN	6.10758	6.82941	NaN	7.17091	6.44658	6.29017	7.02292	6.84888	6.68373	NaN	6.59825	28.8563	5	5	5	33.3	33.3	33.3	18.001	0	18.618	26	0	5	2	0	4	4	1	4	2	2	0	2	0	20.5	15.4	0	15.4	12.2	7.1	15.4	25	17.9
TMEM97	Q5BJF2	Q5BJF2	Transmembrane protein 97	7.73219	NaN	6.51783	7.01334	NaN	7.24748	6.72968	NaN	5.68681	6.85431	6.73042	NaN	6.6345	28.6858	3	3	3	18.8	18.8	18.8	20.848	0	7.5486	30	0	6	1	0	4	5	0	0	5	6	0	3	0	13.1	13.1	0	18.8	13.1	0	8.5	13.1	13.1
	CON__Q3SX09;CON__P02070;P68871;P02042;P69892;P69891;P02100	CON__Q3SX09		7.72933	7.13341	5.36316	6.23694	5.65664	5.90563	6.00488	NaN	NaN	6.09029	5.89093	7.50718	6.21447	28.9982	12	12	12	62.7	62.7	62.7	22.06	0	48.062	35	12	2	3	0	1	3	0	0	1	0	11	2	41.8	11.9	18.4	4.5	4.5	17.4	0	0	18.9	9.5
NCOR2	Q9Y618	Q9Y618	Nuclear receptor corepressor 2	7.72899	NaN	4.46431	5.80578	2.57933	6.44778	4.71453	5.57373	6.33997	7.2931	7.17935	NaN	7.10514	32.5206	88	88	85	52.7	52.7	51.8	273.65	0	323.31	419	0	2	6	0	27	2	6	20	149	140	0	67	0	0.6	4.8	0.3	13.6	2.7	4.1	9.7	51.8	49.2
NAA50	Q9GZZ1	Q9GZZ1	N-alpha-acetyltransferase 50	7.72861	7.08354	4.88231	6.97328	NaN	7.15573	5.29695	6.61587	7.02682	6.17551	5.22866	NaN	5.99373	29.1333	12	12	12	61.5	61.5	61.5	19.398	0	31.262	46	6	0	5	0	12	0	5	12	3	1	0	2	34.9	7.7	28.4	0	42	7.7	33.7	41.4	21.3	5.9
PCK2	Q16822;P35558	Q16822	Phosphoenolpyruvate carboxykinase [GTP], mitochondrial	7.72465	NaN	4.31458	6.39717	NaN	7.12532	NaN	6.42847	7.52617	5.38596	5.55461	NaN	5.49705	30.79	23	23	23	50.3	50.3	50.3	70.698	0	118.73	98	0	1	6	0	29	0	11	45	1	3	0	2	0	2.5	17.5	0	40.8	0	29.1	50.3	6.6	12.5
FTSJ2	Q9UI43	Q9UI43	rRNA methyltransferase 2, mitochondrial	7.72434	NaN	6.28033	6.81768	NaN	6.92063	6.65144	6.40288	7.08232	6.86505	6.69347	NaN	6.68451	29.3602	8	8	8	30.9	30.9	30.9	27.423	0	27.185	66	0	10	4	0	6	10	3	10	9	10	0	4	0	23.6	21.1	0	24.8	27.2	14.2	28	30.9	28
ERBB2IP	Q96RT1	Q96RT1	Protein LAP2	7.72401	NaN	6.43929	5.17487	NaN	6.67883	6.62742	5.12169	6.52693	7.18921	7.08508	NaN	6.99707	31.944	53	53	51	53.5	53.5	51.7	158.3	0	323.31	385	0	51	4	0	30	49	4	27	87	86	0	47	0	29.6	4.3	0	24.8	37.9	4.5	25.1	47.2	44
NAV1	Q8NEY1	Q8NEY1	Neuron navigator 1	7.72111	7.34331	6.48755	6.26933	5.98385	6.61378	6.75789	NaN	5.59958	6.79559	6.61138	5.88577	6.52375	32.2928	107	107	106	65.6	65.6	65	202.47	0	323.31	462	114	70	13	15	28	76	0	7	60	46	9	24	39.8	37	15.7	6.4	21.3	37.6	1.5	8.7	40.2	37.9
SMAP	O00193	O00193	Small acidic protein	7.7211	NaN	NaN	7.08465	NaN	7.2276	NaN	6.64782	7.07642	6.51742	6.25394	NaN	6.32588	27.9709	3	3	3	21.9	21.9	21.9	20.332	0	45.608	28	0	0	4	0	7	0	4	6	4	2	0	1	0	0	21.9	0	21.9	0	21.9	21.9	9.3	9.3
PES1	O00541	O00541	Pescadillo homolog	7.72016	NaN	7.13969	6.30814	NaN	6.62018	7.4035	5.5665	6.34203	5.90733	6.09029	6.09356	6.12538	30.5038	22	22	22	41.7	41.7	41.7	68.002	0	143.65	133	0	49	3	0	9	50	2	6	3	6	2	3	0	40	11.4	0	19.7	36.2	8.5	10.9	7.5	15.3
SLC25A22	Q9H936;Q9H1K4	Q9H936	Mitochondrial glutamate carrier 1	7.71989	NaN	6.50185	6.27186	NaN	7.19465	6.67357	6.31865	6.90774	6.89047	6.56785	NaN	6.73355	29.5518	9	9	9	44.9	44.9	44.9	34.47	0	121.61	86	0	10	4	0	16	9	5	8	17	10	0	7	0	24.1	19.8	0	44.9	20.7	18.6	28.2	38.1	35.6
FAM83G	A6ND36	A6ND36	Protein FAM83G	7.71868	NaN	6.15616	5.80395	NaN	6.25088	6.4507	6.3958	7.14644	7.13938	6.90957	NaN	6.86006	31.0332	27	27	27	35	35	35	90.834	0	125.24	145	0	17	4	0	7	18	5	12	38	25	0	19	0	20	4.9	0	12	19	9.4	13	32	31.2
PSMB1	P20618	P20618	Proteasome subunit beta type-1	7.71758	NaN	NaN	7.19943	NaN	7.27437	NaN	6.16256	7.0893	6.27374	6.0089	NaN	5.96193	29.4446	9	9	9	50.2	50.2	50.2	26.489	0	53.81	48	0	0	10	0	14	0	3	12	4	4	0	1	0	0	46.1	0	50.2	0	21.2	35.3	19.1	19.1
MAGED1	Q9Y5V3	Q9Y5V3	Melanoma-associated antigen D1	7.71748	5.61216	5.23109	6.51113	NaN	7.47139	5.54499	6.18583	7.22688	NaN	NaN	NaN	NaN	30.3373	18	18	16	37	37	34.1	86.16	0	227.1	77	3	2	8	0	31	2	5	26	0	0	0	0	5.7	1.5	20.6	0	34.8	1.5	15.8	27.2	0	0
SRP54	P61011	P61011	Signal recognition particle 54 kDa protein	7.71617	NaN	5.02755	6.61783	NaN	7.35207	4.67306	6.44747	7.10295	6.55116	6.53752	NaN	6.43808	30.5395	19	19	19	49.4	49.4	49.4	55.704	0	112.76	93	0	2	8	0	25	1	6	19	12	12	0	8	0	4.4	23.6	0	43.8	2.2	19.6	29.8	30.4	30
LANCL1	O43813	O43813	LanC-like protein 1	7.71594	NaN	6.14308	6.34236	NaN	6.24952	6.56885	6.03961	6.40465	7.17219	7.14239	NaN	7.02288	29.7193	12	12	12	41.4	41.4	41.4	45.283	0	47.569	60	0	8	4	0	2	8	2	4	11	15	0	6	0	9.3	15.5	0	5.5	12.5	5.8	12.3	25.8	37.8
TRA2A	Q13595	Q13595	Transformer-2 protein homolog alpha	7.71581	NaN	5.98533	6.78104	NaN	7.06119	5.85648	6.10816	6.94848	6.89211	6.89419	6.26961	6.70544	29.3318	8	6	6	31.2	27.7	27.7	32.688	0	24.836	47	0	5	4	0	9	2	2	7	6	6	2	4	0	20.9	15.6	0	23	5	8.2	19.5	19.5	19.5
AP2S1	P53680	P53680	AP-2 complex subunit sigma	7.71558	NaN	6.4991	6.75956	NaN	6.84095	6.62915	6.52109	6.88178	6.93401	6.81068	NaN	6.76791	28.2155	6	6	6	44.4	44.4	44.4	17.018	0	18.499	43	0	6	3	0	4	5	3	4	8	6	0	4	0	29.6	33.8	0	33.8	16.9	19.7	19.7	30.3	30.3
PIP5K1A	Q99755;O60331;O14986	Q99755	Phosphatidylinositol 4-phosphate 5-kinase type-1 alpha	7.71493	NaN	7.10748	6.30475	NaN	6.50997	7.34066	5.63769	6.3483	6.57203	6.45656	NaN	6.42202	30.2134	17	17	8	44.7	44.7	27	62.633	0	127.9	123	0	35	4	0	8	42	1	6	12	11	0	4	0	32.2	11.2	0	17.6	35.8	4.4	15.1	28.5	23.8
NME4	O00746	O00746	Nucleoside diphosphate kinase, mitochondrial	7.71479	NaN	NaN	7.39308	NaN	6.88498	NaN	6.95178	7.00749	4.99174	4.9819	NaN	5.15106	29.3284	8	8	8	56.1	56.1	56.1	20.658	0	31.409	35	0	0	10	0	7	0	9	9	0	0	0	0	0	0	46.5	0	24.6	0	46.5	37.4	4.3	4.3
NSUN5	Q96P11;Q63ZY6;Q3KNT7	Q96P11	Probable 28S rRNA (cytosine-C(5))-methyltransferase	7.71255	NaN	6.85537	6.67888	6.60055	6.8351	7.09328	6.21814	6.82357	6.53119	6.37401	NaN	6.37033	30.321	25	25	25	74.8	74.8	74.8	46.691	0	212.05	169	0	38	10	0	18	45	6	17	15	13	0	7	0	65	34.7	2.8	48.7	60.4	25.4	34.5	26.6	26.6
FDPS	P14324	P14324	Farnesyl pyrophosphate synthase	7.71241	NaN	5.40927	7.06153	NaN	7.08973	6.24072	6.7939	6.79819	6.73852	6.51786	NaN	6.65142	29.7076	9	9	9	28.6	28.6	28.6	48.275	0	38.152	46	0	1	6	0	9	3	5	4	7	7	0	4	0	2.4	23.2	0	21	6.7	23.2	13.6	14.8	21.7
GLUD1;GLUD2	P00367;P49448	P00367;P49448	Glutamate dehydrogenase 1, mitochondrial;Glutamate dehydrogenase 2, mitochondrial	7.71093	5.70902	NaN	7.13446	NaN	7.30805	4.59221	6.41397	7.11468	5.55073	5.63774	NaN	5.68499	30.5694	18	18	18	50	50	50	61.397	0	61.697	75	2	0	12	0	24	1	8	20	3	3	0	2	8.2	0	33.9	0	41.8	3.6	23.7	34.2	3.9	6.8
ARF5	P84085	P84085	ADP-ribosylation factor 5	7.7098	NaN	5.32814	6.87012	NaN	7.15833	NaN	6.44173	7.07218	6.73998	6.65564	NaN	6.66665	29.0708	9	4	4	70.6	41.7	41.7	20.529	0	18.455	27	0	0	3	0	8	0	2	8	2	3	0	1	0	37.2	70.6	0	62.2	17.8	46.7	70.6	46.7	55
VIMP	Q9BQE4	Q9BQE4	Selenoprotein S	7.70927	NaN	6.98666	6.37605	NaN	7.10775	7.15491	5.4977	6.94453	6.01961	5.91081	NaN	6.02024	28.7796	6	6	6	47.1	47.1	47.1	21.163	0	29.712	40	0	11	2	0	7	11	1	7	0	1	0	0	0	47.1	14.8	0	34.9	41.3	5.8	34.9	21.2	21.2
PKN2	Q16513	Q16513	Serine/threonine-protein kinase N2	7.70801	NaN	6.34268	6.57345	NaN	7.03011	6.72025	6.55659	6.89613	6.88726	6.74714	NaN	6.63959	31.3334	33	33	32	45.7	45.7	44.9	112.03	0	235.55	212	0	24	11	0	24	37	13	23	35	30	0	15	0	26.2	19.2	0	31.3	34.6	22.6	26.5	35.1	37.1
C9orf114	Q5T280	Q5T280	Putative methyltransferase C9orf114	7.70794	NaN	6.94481	NaN	NaN	6.2783	7.38751	6.02317	6.48216	6.66375	6.57332	NaN	6.54269	29.8532	12	12	12	46.3	46.3	46.3	42.008	0	104.58	58	0	14	0	0	3	19	1	3	10	4	0	4	0	26.6	0	0	9.6	38.3	6.4	9.6	25.3	22.1
PDCD2	Q16342	Q16342	Programmed cell death protein 2	7.70783	NaN	5.53559	6.75661	NaN	7.35673	5.65796	6.48439	7.23449	5.82516	5.74093	NaN	5.55283	29.5118	7	7	7	30.2	30.2	30.2	38.592	0	28.082	43	0	3	4	0	11	3	4	13	2	2	0	1	0	8.1	15.4	0	15.7	8.1	19.2	30.2	4.4	4.4
KDM1A	O60341	O60341	Lysine-specific histone demethylase 1A	7.70714	NaN	5.60953	6.58673	NaN	7.36046	5.73473	6.41886	7.18472	6.31639	6.19786	NaN	6.21245	30.812	28	28	28	49.6	49.6	49.6	92.902	0	99.699	131	0	8	9	0	42	7	9	35	10	8	0	3	0	8.6	25.5	0	41.8	11.4	19.8	39.2	19.1	12.1
UBXN1	Q04323	Q04323	UBX domain-containing protein 1	7.70696	NaN	NaN	6.8636	NaN	7.086	NaN	6.83156	7.12636	6.64515	6.61243	NaN	6.44047	29.1869	8	8	8	47.8	47.8	47.8	33.325	0	46.015	46	0	0	6	0	8	0	6	10	5	8	0	3	0	0	38	0	45.1	0	24.6	35.4	35	35.4
BET1	O15155	O15155	BET1 homolog	7.70627	NaN	5.92716	NaN	NaN	7.13261	6.1769	6.30466	7.13637	6.91435	6.7671	NaN	6.71294	27.1846	2	2	2	24.6	24.6	24.6	13.289	0	12.18	13	0	1	0	0	3	1	1	3	1	2	0	1	0	24.6	0	0	24.6	24.6	24.6	24.6	24.6	24.6
GULP1	Q9UBP9	Q9UBP9	PTB domain-containing engulfment adapter protein 1	7.70542	NaN	6.48794	5.83289	5.81912	7.16563	6.77975	5.81214	7.14104	6.64097	6.50897	NaN	6.55371	29.8448	15	15	15	57.9	57.9	57.9	34.49	0	101.85	105	0	21	1	0	19	20	1	18	9	10	0	6	0	47.4	3.9	3	53.6	50	3	50.7	40.8	47
MAPRE1	Q15691	Q15691	Microtubule-associated protein RP/EB family member 1	7.70428	NaN	5.2935	7.07037	NaN	7.26245	5.41229	6.61189	6.93094	6.48437	6.32112	NaN	6.36816	29.4999	11	11	11	62.7	62.7	62.7	29.999	0	75.363	49	0	2	8	0	10	2	8	9	3	5	0	2	0	10.1	34	0	44	10.1	50.4	34	35.8	35.8
TMX1	Q9H3N1	Q9H3N1	Thioredoxin-related transmembrane protein 1	7.70407	NaN	NaN	7.50684	NaN	6.85384	NaN	6.78019	6.63224	5.61601	5.06239	NaN	5.67989	29.0518	7	7	7	24.3	24.3	24.3	31.791	0	21.1	24	0	0	7	0	3	0	5	4	2	1	0	2	0	0	24.3	0	11.4	0	20	8.6	4.3	4.3
LRPPRC	P42704	P42704	Leucine-rich PPR motif-containing protein, mitochondrial	7.70394	NaN	5.22616	7.18199	4.41374	7.16823	5.2953	6.60123	6.96701	6.436	6.34834	NaN	6.30713	32.0514	56	56	56	56.3	56.3	56.3	157.9	0	283.94	284	0	8	58	0	61	5	28	56	27	25	0	16	0	4.7	49.4	0.6	48.2	5.4	28.8	35.7	23.5	26.4
HMGB2	P26583	P26583	High mobility group protein B2	7.70389	NaN	5.92022	7.49381	NaN	6.68154	6.58575	6.83958	6.47638	NaN	NaN	NaN	NaN	28.5918	6	4	4	36.4	26.3	26.3	24.033	0	12.906	23	0	4	7	0	3	4	3	2	0	0	0	0	0	12	36.4	5.7	22.5	18.7	23	16.7	5.7	5.7
HSD17B11	Q8NBQ5	Q8NBQ5	Estradiol 17-beta-dehydrogenase 11	7.70355	NaN	5.72061	6.75516	NaN	7.36912	5.8129	6.50367	7.06915	6.32978	6.26345	NaN	6.14088	29.6781	11	11	11	43.7	43.7	43.7	32.935	0	44.324	72	0	4	6	0	19	4	6	13	9	7	0	4	0	8.7	27.3	0	40.7	13.7	19	28.7	19.7	25
SLC1A5	Q15758	Q15758	Neutral amino acid transporter B(0)	7.70333	NaN	5.97372	7.05158	4.92416	7.13146	6.02633	6.62771	7.01774	6.57529	6.39962	NaN	6.42967	29.5899	6	6	6	17.2	17.2	17.2	56.598	0	59.104	57	0	6	6	0	9	6	6	10	6	5	0	3	0	8.1	15.3	1.8	15.3	8.1	15.3	15.3	10.5	10.5
DARS	P14868	P14868	Aspartate--tRNA ligase, cytoplasmic	7.70049	NaN	NaN	7.14198	NaN	7.2583	NaN	6.59244	6.9964	6.29789	5.95254	NaN	6.16755	30.7504	21	21	21	53.3	53.3	53.3	57.136	0	82.412	108	0	0	20	0	29	0	15	25	11	4	0	4	0	0	48.7	0	44.9	0	36.7	34.7	26.1	19.8
SCD	O00767	O00767	Acyl-CoA desaturase	7.70023	NaN	6.43241	6.25607	NaN	7.37146	6.69634	5.99684	6.85825	6.52547	6.4628	NaN	6.42807	29.28	6	6	6	24	24	24	41.522	0	25.916	31	0	3	1	0	7	3	1	4	4	5	0	3	0	5.3	8.6	0	23.4	10.9	5.3	13.9	21.7	21.7
POLR2A	P24928	P24928	DNA-directed RNA polymerase II subunit RPB1	7.70017	NaN	4.7655	6.67176	4.70584	7.25936	5.30149	6.46073	7.18199	6.56316	6.44796	NaN	6.38137	32.103	58	58	58	44.8	44.8	44.8	217.17	0	299.3	307	0	6	27	0	79	5	23	70	38	40	0	19	0	4.6	26	0.4	37.3	4.7	20.6	34.8	25.3	29.7
RAB9A	P51151;Q9NP90	P51151	Ras-related protein Rab-9A	7.70009	NaN	NaN	5.94205	NaN	7.38641	NaN	5.70603	7.08404	6.72402	6.4807	NaN	6.596	29.1641	8	8	8	51.2	51.2	51.2	22.837	0	36.911	51	0	0	1	0	16	0	1	8	9	10	0	6	0	0	8	0	51.2	0	8	44.8	37.3	37.3
XPO1	O14980	O14980	Exportin-1	7.69728	NaN	5.30227	7.07302	NaN	7.23091	5.35929	6.58659	6.98126	6.40348	6.35344	NaN	6.36212	31.2977	35	35	35	42.5	42.5	42.5	123.38	0	131.99	207	0	8	32	0	47	6	20	33	23	24	0	14	0	6.9	33.4	0	30.9	8.1	23.5	27	21.9	21
SMARCE1	Q969G3	Q969G3	SWI/SNF-related matrix-associated actin-dependent regulator of chromatin subfamily E member 1	7.69654	NaN	5.57705	5.6595	NaN	6.88272	5.49381	5.705	6.63338	7.11274	7.08888	6.29409	6.95091	29.8153	13	13	13	48.2	48.2	48.2	46.649	0	115.05	78	0	1	1	0	11	0	2	7	20	23	4	9	0	6.8	7.1	0	25.8	6.8	7.1	16.8	39.4	48.2
PDE3A	Q14432	Q14432	cGMP-inhibited 3,5-cyclic phosphodiesterase A	7.69596	NaN	7.17664	NaN	NaN	4.67856	7.52665	NaN	NaN	5.32989	5.65713	NaN	5.47226	31.0249	32	32	31	40.1	40.1	39.4	124.98	0	323.31	162	0	70	0	0	0	82	0	0	3	5	0	2	0	36.6	0	0	1.3	37	0	0	5.7	7.6
EXD2	Q9NVH0	Q9NVH0	Exonuclease 3-5 domain-containing protein 2	7.6956	NaN	6.72576	6.31973	NaN	6.93616	6.94499	6.48889	6.88656	6.79236	6.63535	NaN	6.53949	30.7737	21	21	21	49.9	49.9	49.9	70.352	0	224.76	191	0	37	6	0	25	39	9	22	24	19	0	10	0	38.5	14.3	0	29.5	46.2	20.1	24.3	25.8	25.6
PRPF4B	Q13523	Q13523	Serine/threonine-protein kinase PRP4 homolog	7.69512	NaN	6.31612	6.52639	NaN	7.14292	6.50348	6.47663	7.18724	6.57558	6.41626	NaN	6.35906	30.9202	26	26	26	24	24	24	116.99	0	141.67	179	0	22	10	0	28	22	9	31	25	21	0	11	0	15	14.6	0	19.7	14.6	8.9	19.9	15.8	17.9
MTMR1	Q13613	Q13613	Myotubularin-related protein 1	7.69437	NaN	6.44627	6.64225	NaN	6.96884	6.70547	6.64023	6.93677	6.84058	6.65302	NaN	6.54024	30.5601	21	21	20	40.2	40.2	38.2	74.677	0	110.86	154	0	24	9	0	19	27	11	16	21	20	0	7	0	31.9	18.5	0	23	29.6	21.2	23.5	30.1	29.5
RING1	Q06587	Q06587	E3 ubiquitin-protein ligase RING1	7.69353	5.98029	6.27522	6.36099	NaN	6.16599	6.55501	5.8536	6.19703	7.21296	7.04497	NaN	6.97681	29.1423	10	7	7	27.6	20	20	42.429	0	47.968	46	1	5	2	0	2	6	1	2	11	10	0	6	3.9	16.5	10.3	0	10.1	16.7	6.2	6.2	20.9	24.9
CHCHD2;CHCHD2P9	Q9Y6H1;Q5T1J5	Q9Y6H1;Q5T1J5	Coiled-coil-helix-coiled-coil-helix domain-containing protein 2;Putative coiled-coil-helix-coiled-coil-helix domain-containing protein CHCHD2P9, mitochondrial	7.69287	NaN	6.11856	6.9689	NaN	7.37736	6.34719	6.38678	6.98355	NaN	5.73929	NaN	NaN	27.5552	2	2	2	27.2	27.2	27.2	15.512	0	12.964	14	0	2	2	0	4	2	1	2	0	1	0	0	0	18.5	18.5	0	27.2	18.5	18.5	18.5	0	18.5
TSFM	P43897	P43897	Elongation factor Ts, mitochondrial	7.69224	NaN	5.92279	7.12869	NaN	7.10626	6.07081	6.43257	6.89281	6.62982	6.48303	NaN	6.50117	29.723	8	8	8	43.1	43.1	43.1	35.39	0	78.872	49	0	6	6	0	7	4	3	9	5	6	0	3	0	26.8	33.8	0	28.3	22.5	20	37.5	37.5	37.5
MRPL32	Q9BYC8	Q9BYC8	39S ribosomal protein L32, mitochondrial	7.68997	NaN	6.88762	6.53898	NaN	7.11217	7.12727	6.00204	6.92419	5.78756	5.93703	NaN	5.7493	28.3529	3	3	3	19.1	19.1	19.1	21.405	0	117.52	24	0	7	1	0	3	8	1	2	1	1	0	0	0	19.1	12.2	0	19.1	19.1	12.2	12.2	11.7	11.7
RSRC2	Q7L4I2	Q7L4I2	Arginine/serine-rich coiled-coil protein 2	7.68902	NaN	4.98121	7.06945	NaN	6.72647	NaN	6.20363	6.87242	7.00043	6.80285	NaN	6.79919	29.3498	7	7	7	28.3	28.3	28.3	50.559	0	53.523	43	0	0	4	0	5	0	2	4	12	10	0	6	0	2.3	23.5	0	20.7	0	5.8	12.2	16.4	16.4
MRPS31	Q92665	Q92665	28S ribosomal protein S31, mitochondrial	7.68902	NaN	6.25616	6.65287	NaN	7.31654	6.4607	6.30606	7.06367	6.20202	6.24539	NaN	6.30042	30.0018	14	14	14	44.6	44.6	44.6	45.318	0	64.26	97	0	11	7	0	27	12	6	15	7	7	0	5	0	22.3	29.6	0	37.7	22.3	17.7	31.9	28.1	27.6
DDX28	Q9NUL7	Q9NUL7	Probable ATP-dependent RNA helicase DDX28	7.68892	NaN	6.86352	6.1502	NaN	6.59172	7.12021	5.73028	6.55174	6.92389	6.76274	NaN	6.67778	30.5865	20	20	20	47	47	47	59.58	0	109.98	147	0	37	4	0	11	41	2	11	16	16	0	9	0	40.7	12.8	0	24.3	44.4	10	17	37.4	33.7
ANP32A	P39687;O95626;O43423	P39687	Acidic leucine-rich nuclear phosphoprotein 32 family member A	7.68707	NaN	5.89712	7.42899	NaN	7.16406	NaN	6.64658	6.29774	NaN	NaN	NaN	NaN	28.7058	8	8	6	40.2	40.2	40.2	28.585	0	56.977	13	0	1	6	0	3	0	2	1	0	0	0	0	0	5.2	30.5	0	17.7	0	14.9	6.4	0	0
MCCC2	Q9HCC0	Q9HCC0	Methylcrotonoyl-CoA carboxylase beta chain, mitochondrial	7.68663	NaN	5.18721	6.2801	NaN	6.70789	5.2755	5.40405	6.8606	7.1536	7.03794	NaN	6.93366	30.3924	26	26	26	56.1	56.1	56.1	61.332	0	104.81	123	0	2	8	0	13	2	2	16	33	32	0	15	0	3.6	16.5	0	29.1	8.3	6.9	32.5	52.8	55.4
COIL	P38432	P38432	Coilin	7.68648	NaN	6.4978	6.69841	NaN	7.10917	6.6746	6.67701	7.09982	6.34175	6.29853	NaN	6.12555	30.2343	12	12	12	24.8	24.8	24.8	62.608	0	76.637	107	0	16	10	0	17	14	8	15	11	11	0	5	0	18.1	16.8	0	20.8	21.9	16.8	18.2	12.2	16.8
TRMT11	Q7Z4G4	Q7Z4G4	tRNA (guanine(10)-N2)-methyltransferase homolog	7.68643	NaN	5.78864	6.77778	NaN	6.9407	5.77426	6.80492	6.70314	6.92212	6.8121	NaN	6.80438	29.7037	13	13	13	46.4	46.4	46.4	53.42	0	64.235	83	0	5	7	0	14	4	10	8	14	13	0	8	0	5.2	20.7	0	29.4	5.2	35	26.1	35	31.3
ILVBL	A1L0T0	A1L0T0	Acetolactate synthase-like protein	7.68603	NaN	6.10897	6.69334	NaN	7.03423	6.57627	6.36702	6.86555	6.78696	6.80266	NaN	6.74701	30.1763	18	18	18	48.7	48.7	48.7	67.867	0	140.89	113	0	6	9	0	20	13	5	13	16	19	0	12	0	20.4	23.6	0	36.9	26.9	22.5	32.8	43	40.8
PYCRL	Q53H96	Q53H96	Pyrroline-5-carboxylate reductase 3	7.68542	5.89469	NaN	6.45364	NaN	6.81299	NaN	6.05069	6.7657	7.09708	7.0114	NaN	6.93503	29.2308	9	9	9	45.6	45.6	45.6	28.663	0	36.989	43	1	0	3	0	5	0	2	6	9	11	0	6	4	0	19.7	0	28.5	0	13.1	25.9	26.3	26.3
POLDIP2	Q9Y2S7	Q9Y2S7	Polymerase delta-interacting protein 2	7.6845	6.02902	4.9045	6.83413	NaN	7.15079	5.48078	6.63871	7.12985	6.42679	6.46546	NaN	6.39855	30.0509	14	14	14	43.5	43.5	43.5	42.033	0	47.592	58	4	1	6	0	10	1	5	10	9	8	0	4	12.2	6	26.6	0	28.8	10.9	21.5	23.6	22	24.2
POLR2J	P52435;Q9GZM3;Q9H1A7	P52435	DNA-directed RNA polymerase II subunit RPB11-a	7.68448	NaN	5.64816	6.70617	NaN	7.05763	5.98796	6.31505	7.04044	6.84458	6.80645	NaN	6.60231	28.1123	3	3	3	30.8	30.8	30.8	13.293	0	15.448	21	0	2	1	0	3	2	1	2	2	5	0	3	0	12.8	12.8	0	22.2	12.8	12.8	12.8	30.8	30.8
SMOC1	Q9H4F8	Q9H4F8	SPARC-related modular calcium-binding protein 1	7.68181	NaN	6.96821	NaN	NaN	NaN	7.32767	NaN	NaN	6.84817	6.717	NaN	6.71951	29.8404	18	18	18	44.9	44.9	44.9	48.162	0	167.77	97	0	27	0	0	0	35	0	0	14	12	0	9	0	37.1	0	0	0	42.9	0	0	24	26
ALG1	Q9BT22;Q6GMV1	Q9BT22	Chitobiosyldiphosphodolichol beta-mannosyltransferase	7.68134	NaN	6.3518	5.72765	NaN	6.97296	6.50476	6.05438	6.96167	6.9764	6.83598	NaN	6.77973	29.7648	9	9	9	27.6	27.6	27.6	52.518	0	93.985	70	0	11	1	0	11	10	2	8	11	11	0	5	0	20.3	3.7	0	19.4	15.7	7.1	16.6	21.1	19.2
NTHL1	P78549	P78549	Endonuclease III-like protein 1	7.68031	NaN	6.77853	6.78422	NaN	6.77028	6.97216	6.37267	6.54202	6.81612	6.66295	NaN	6.54942	29.6009	10	10	10	46.8	46.8	46.8	34.389	0	120.93	75	0	16	5	0	8	16	3	5	9	8	0	5	0	40.4	32.1	0	32.1	43.6	20.8	20.8	25.6	35.3
CIRH1A	Q969X6	Q969X6	Cirhin	7.68015	NaN	6.57099	6.18574	NaN	7.0916	6.71837	6.04852	7.00724	6.75426	6.62093	NaN	6.5913	30.5129	17	17	17	38.3	38.3	38.3	76.889	0	126.82	135	0	28	4	0	17	23	3	18	19	15	0	8	0	24.2	15	0	26.7	27.8	9.5	23.6	33.8	34.3
TFCP2	Q12800;Q9NZI6	Q12800	Alpha-globin transcription factor CP2	7.67973	NaN	6.00762	6.69033	NaN	7.15561	6.14342	6.34829	6.99616	6.76743	6.68126	NaN	6.53373	29.7594	12	12	11	28.1	28.1	24.5	57.255	0	47.341	83	0	8	7	0	16	8	3	12	9	14	0	6	0	15.1	18.5	0	24.3	14.5	15.3	19.5	19.5	15.9
SH2D4A	Q9H788	Q9H788	SH2 domain-containing protein 4A	7.67951	NaN	6.34272	NaN	NaN	6.26174	6.32642	NaN	6.4959	7.19474	7.09107	NaN	7.02268	29.9031	19	19	19	54.6	54.6	54.6	52.726	0	176.53	108	0	9	0	0	4	9	0	6	35	28	0	17	0	25.1	0	0	19.8	19.2	0	18.9	44.7	44.7
METTL14	Q9HCE5	Q9HCE5	N6-adenosine-methyltransferase subunit METTL14	7.67918	NaN	6.78641	6.15785	NaN	7.1642	6.93363	6.72597	7.00728	5.83115	5.69854	NaN	5.57265	29.5097	11	11	11	37.5	37.5	37.5	52.15	0	154.76	76	0	20	4	0	16	18	6	9	1	2	0	0	0	27.9	9.2	0	21.1	35.5	21.1	21.1	4.8	4.8
RRP7A	Q9Y3A4;Q9NSQ0	Q9Y3A4	Ribosomal RNA-processing protein 7 homolog A	7.67914	NaN	7.13046	6.36244	NaN	5.96508	7.18247	5.77383	6.35203	6.76797	6.46601	5.53372	6.58496	29.21	11	11	11	49.3	49.3	49.3	32.334	0	87.027	77	0	28	1	0	1	27	1	3	6	5	1	4	0	49.3	18.9	0	4.6	40	10.4	23.6	32.9	39.3
PEF1	Q9UBV8	Q9UBV8	Peflin	7.67775	NaN	NaN	6.24212	NaN	7.07842	NaN	6.30694	6.70657	7.12629	6.87476	NaN	6.77123	28.505	4	4	4	22.9	22.9	22.9	30.381	0	32.542	31	0	0	2	0	6	0	2	4	7	7	0	3	0	0	8.1	0	19	0	14.4	14.4	19.4	19.4
HADHA	P40939	P40939	Trifunctional enzyme subunit alpha, mitochondrial;Long-chain enoyl-CoA hydratase;Long chain 3-hydroxyacyl-CoA dehydrogenase	7.67712	NaN	6.56196	6.65503	NaN	7.00664	6.79802	5.93465	7.06326	6.62145	6.50951	NaN	6.49188	30.8248	26	26	26	48.5	48.5	48.5	82.999	0	302.71	181	0	28	11	0	25	34	3	27	22	17	0	14	0	30.9	29.1	0	34.2	31.6	9.6	37.2	29.2	32.5
CSDE1	O75534	O75534	Cold shock domain-containing protein E1	7.67698	NaN	5.04048	7.09545	NaN	7.01397	5.17742	6.57503	6.91513	6.76494	6.56761	NaN	6.47522	31.0873	29	29	29	39.2	39.2	39.2	88.884	0	126.81	152	0	2	21	0	26	1	16	29	25	23	0	9	0	3.6	32.7	0	22.7	1.4	24.4	24.1	23.9	21.4
PARVB	Q9HBI1	Q9HBI1	Beta-parvin	7.67642	NaN	5.26243	6.6373	NaN	7.26444	5.56391	6.38066	7.07904	6.60482	6.51394	NaN	6.39948	29.7484	8	8	6	32.1	32.1	26.4	41.714	0	56.46	67	0	2	7	0	17	0	5	12	9	9	0	6	0	7.1	24.7	0	28.3	10.7	17.6	17.3	24.7	24.7
ERP29	P30040	P30040	Endoplasmic reticulum resident protein 29	7.67521	NaN	NaN	7.29077	NaN	7.12963	NaN	6.43012	6.89496	5.91347	5.80024	NaN	6.36797	29.3039	8	8	8	38.3	38.3	38.3	28.993	0	27.702	43	0	0	12	0	11	0	4	9	2	3	0	2	0	0	38.3	0	32.2	0	23.8	26.4	8.8	8.8
TRAP1	Q12931	Q12931	Heat shock protein 75 kDa, mitochondrial	7.675	NaN	NaN	7.34887	NaN	7.09114	NaN	6.47622	6.55457	6.41029	6.23251	NaN	6.25302	30.7812	18	18	18	37.9	37.9	37.9	80.109	0	85.525	94	0	0	21	0	20	0	9	14	13	11	0	6	0	0	37.9	0	32	0	22.2	20.9	19.7	19.7
DHCR7	Q9UBM7	Q9UBM7	7-dehydrocholesterol reductase	7.67482	NaN	6.41024	6.73576	NaN	7.1303	6.66428	6.48266	6.81	6.58979	6.62272	NaN	6.55485	29.0801	6	6	6	14.7	14.7	14.7	54.489	0	31.557	53	0	9	4	0	8	10	3	4	5	7	0	3	0	13.3	8.6	0	10.5	14.7	10.5	12.8	9.7	9.7
MMTAG2	Q9BU76	Q9BU76	Multiple myeloma tumor-associated protein 2	7.67447	6.23047	6.49436	6.87795	6.03659	6.83153	6.81184	6.33135	7.02193	6.47344	6.40494	5.74739	6.25346	29.4009	11	11	11	39.5	39.5	39.5	29.411	0	54.779	61	2	8	6	2	5	13	3	10	2	6	2	2	9.9	24	20.2	10.3	20.2	36.5	13.3	25.5	15.6	16.3
AURKB	Q96GD4;Q9UQB9	Q96GD4	Aurora kinase B	7.67386	NaN	6.08785	6.89508	NaN	7.15189	6.19915	6.54165	6.97798	6.59355	6.45344	NaN	6.414	29.8843	11	10	10	43.3	41	41	39.31	0	48.808	75	0	7	8	0	16	8	6	13	8	7	0	2	0	25	31.4	0	35.5	27.9	27	34.6	22.7	26.2
GALNT2	Q10471;Q8N4A0	Q10471	Polypeptide N-acetylgalactosaminyltransferase 2;Polypeptide N-acetylgalactosaminyltransferase 2 soluble form	7.67226	NaN	6.95584	5.7401	NaN	5.73185	7.13181	5.2417	5.38844	6.956	6.86688	NaN	6.81509	30.4866	26	26	26	53.6	53.6	53.6	64.732	0	151.09	152	0	37	2	0	2	45	1	1	25	26	0	13	0	48	6	0	6	41.5	5.6	6.1	37	39.2
RPL34	P49207	P49207	60S ribosomal protein L34	7.67191	6.13675	6.36612	7.01924	6.03346	6.03298	6.25365	NaN	NaN	6.49051	5.5962	7.37282	6.2546	28.0705	4	4	4	21.4	21.4	21.4	13.293	0	10.168	21	2	4	2	1	1	0	1	2	3	1	4	0	12.8	12.8	13.7	6.8	7.7	6.8	6	6	7.7	7.7
EIF3J	O75822	O75822	Eukaryotic translation initiation factor 3 subunit J	7.6715	NaN	5.30075	6.64656	NaN	7.40216	5.07831	6.08771	6.98188	6.30739	6.33098	NaN	6.29055	29.391	10	10	10	40.7	40.7	40.7	29.062	0	49.447	43	0	0	3	0	17	1	2	8	4	6	0	2	0	4.7	19.8	0	40.7	4.3	8.9	24.4	14	24.8
PCID2	Q5JVF3	Q5JVF3	PCI domain-containing protein 2	7.67052	NaN	6.26949	6.93525	NaN	7.01431	6.43082	6.66486	7.03153	6.47115	6.4175	NaN	6.37554	30.3389	20	20	20	56.6	56.6	56.6	46.029	0	71.391	117	0	15	11	0	18	13	10	20	12	12	0	6	0	28.8	37.6	0	37.3	22.3	32.1	36.3	22.3	23.8
UQCC3	Q6UW78	Q6UW78	Ubiquinol-cytochrome-c reductase complex assembly factor 3	7.67052	NaN	6.2273	6.41318	NaN	7.20426	6.08192	6.57705	6.70761	6.84694	6.73745	NaN	6.5988	27.4809	2	2	2	37.6	37.6	37.6	10.081	0	24.916	20	0	2	2	0	5	2	2	2	2	2	0	1	0	23.7	23.7	0	37.6	37.6	37.6	37.6	37.6	37.6
ACIN1	Q9UKV3	Q9UKV3	Apoptotic chromatin condensation inducer in the nucleus	7.66937	4.73958	6.64802	6.01275	NaN	6.7786	6.8256	5.88379	6.84936	6.81337	6.84502	6.29829	6.71167	31.4313	30	30	30	31.5	31.5	31.5	151.86	0	140.3	206	1	40	6	0	18	43	5	17	27	26	8	15	0.7	24.2	6.2	0	13.1	23.6	6.5	14.5	21	20.7
C17orf85	Q53F19	Q53F19	Uncharacterized protein C17orf85	7.66725	NaN	7.00911	6.16444	NaN	6.61407	7.22657	5.59538	6.69234	6.60442	6.33927	NaN	6.36573	30.2249	19	19	19	37.9	37.9	37.9	70.592	0	148.19	110	0	32	4	0	11	32	2	8	9	7	0	5	0	37.7	12.1	0	18.4	33.4	4.2	14.2	12.4	8.9
RPIA	P49247	P49247	Ribose-5-phosphate isomerase	7.66379	NaN	NaN	7.03314	NaN	7.11846	NaN	6.916	6.98188	6.21455	6.06937	NaN	6.18608	29.7065	9	9	9	46	46	46	33.269	0	88.882	64	0	0	10	0	14	0	12	12	7	6	0	3	0	0	39.2	0	31.8	0	46	46	15.8	15.8
CEP85	Q6P2H3	Q6P2H3	Centrosomal protein of 85 kDa	7.66263	NaN	NaN	6.53789	NaN	7.08775	NaN	6.5944	7.03024	6.83787	6.69481	NaN	6.58073	30.0985	17	17	17	40.2	40.2	40.2	85.638	0	119.1	92	0	0	7	0	18	0	7	20	19	14	0	7	0	0	17.7	0	24	0	16.8	26.6	26.1	29.3
CDK5	Q00535	Q00535	Cyclin-dependent-like kinase 5	7.66189	NaN	6.04281	6.64505	NaN	7.13481	NaN	6.40814	7.13663	6.64262	6.55886	NaN	6.39436	29.4522	11	10	10	47.6	44.9	44.9	33.304	0	23.4	60	0	2	5	0	12	0	3	13	10	10	0	5	0	6.2	18.2	0	40.1	0	18.2	32.5	21.9	28.4
CLTC	Q00610	Q00610	Clathrin heavy chain 1	7.66143	4.65487	4.41251	7.32662	4.50814	7.082	5.30053	6.46258	6.7271	6.19978	6.0023	4.3807	6.15097	31.9102	59	59	50	45	45	39.3	191.61	0	306.96	233	1	0	62	0	50	1	19	41	22	20	1	16	0.7	1.7	43.5	0.7	35.6	5.4	22.4	27.2	18.6	16.9
MTG1	Q9BT17	Q9BT17	Mitochondrial ribosome-associated GTPase 1	7.6603	NaN	4.92969	6.72506	NaN	7.10789	5.60682	6.52269	6.99706	6.6853	6.67508	NaN	6.63137	29.7689	11	11	11	47.3	47.3	47.3	37.236	0	53.043	63	0	2	7	0	12	1	6	11	7	11	0	6	0	2.1	34.4	0	32.9	13.5	26.3	26.6	30.8	32.3
DNAJC10	Q8IXB1	Q8IXB1	DnaJ homolog subfamily C member 10	7.65945	6.88144	6.10582	6.52434	NaN	6.83691	6.37066	6.11207	6.82641	6.8571	6.72594	NaN	6.5666	30.4886	23	23	23	33.3	33.3	33.3	91.079	0	126.58	151	16	13	9	0	18	18	6	19	23	18	0	11	14.6	15	15.3	0	20.3	14.4	13.7	23.2	19.7	18.4
RBM15B	Q8NDT2	Q8NDT2	Putative RNA-binding protein 15B	7.65806	NaN	6.41906	6.53303	NaN	6.59827	6.78079	6.07824	6.91564	6.95604	6.79712	NaN	6.67473	30.9631	27	26	26	42.5	41.7	41.7	97.204	0	172.64	185	0	28	8	0	9	34	4	23	37	28	0	14	0	29.1	14.9	0	11.5	32	10.3	24	36.9	39.7
GPBP1	Q86WP2	Q86WP2	Vasculin	7.65701	NaN	5.8154	6.62442	NaN	6.64039	6.41113	6.20426	6.91284	7.06311	6.81682	NaN	6.75432	30.021	16	16	16	51.2	51.2	51.2	53.339	0	98.814	88	0	5	6	0	6	6	5	16	21	15	0	8	0	15.4	18.6	0	18.4	14.6	18.4	42.1	41.4	32.1
FHL1	Q13642	Q13642	Four and a half LIM domains protein 1	7.65523	NaN	NaN	6.80152	NaN	7.15128	NaN	6.72015	7.20104	6.12176	6.08397	NaN	6.01616	29.6001	9	9	9	37.5	37.5	37.5	36.263	0	39.674	45	0	0	6	0	11	0	6	12	4	4	0	2	0	0	19.5	0	30	0	19.5	22	7.1	7.1
DLD	P09622	P09622	Dihydrolipoyl dehydrogenase, mitochondrial	7.65522	4.69285	NaN	7.00642	NaN	7.11029	NaN	6.61341	7.21909	5.78044	5.65145	NaN	5.60375	29.8895	9	9	9	28.9	28.9	28.9	54.177	0	52.634	60	1	0	10	0	17	0	8	19	2	2	0	1	2.2	0	23	0	25.5	0	23.2	26.3	6.5	6.5
DNAJB12	Q9NXW2	Q9NXW2	DnaJ homolog subfamily B member 12	7.65502	5.79779	6.26133	5.39146	5.05801	6.97876	6.67446	NaN	6.7485	6.98833	6.826	NaN	6.7845	29.4294	11	11	11	36.5	36.5	36.5	41.859	0	49.938	59	1	7	0	0	11	10	0	5	9	10	0	6	2.7	12.5	2.7	2.9	30.9	21.9	0	23.7	28.8	28.8
ATXN10	Q9UBB4	Q9UBB4	Ataxin-10	7.65416	NaN	5.63158	6.91299	NaN	7.22204	5.84193	6.39014	6.89301	6.57766	6.44129	NaN	6.36175	30.1814	22	22	22	64.8	64.8	64.8	53.488	0	122.73	119	0	8	17	0	29	7	8	21	12	11	0	6	0	14.1	50.9	0	57.3	18.5	25.1	42.5	23.8	20.2
GIT1	Q9Y2X7	Q9Y2X7	ARF GTPase-activating protein GIT1	7.65307	NaN	4.43734	6.17044	NaN	7.06006	5.22984	5.84721	6.72071	7.02481	6.90119	NaN	6.86399	30.7083	25	25	22	49.4	49.4	45.2	84.34	0	115.98	123	0	0	3	0	27	2	4	11	31	30	0	15	0	2	7.8	0	38.9	4.5	8.8	21.6	41.8	39.7
NME1	P15531	P15531	Nucleoside diphosphate kinase A	7.653	NaN	NaN	7.33234	NaN	7.03941	NaN	6.47474	6.42606	6.44322	6.32779	NaN	6.29677	28.7446	8	4	4	65.1	34.9	34.9	17.149	0	16.074	29	0	0	6	0	6	0	4	3	4	4	0	2	7.9	0	65.1	0	55.9	0	44.7	43.4	47.4	47.4
LMO4	P61968	P61968	LIM domain transcription factor LMO4	7.65273	NaN	6.25945	NaN	NaN	7.04964	6.43217	5.8792	6.69396	7.05694	6.86001	NaN	6.68762	28.4218	4	4	4	44.8	44.8	44.8	17.994	0	33.553	46	0	6	0	0	7	7	1	4	9	8	0	4	0	26.1	0	0	33.9	37	13.9	33.9	20	20
DDB1	Q16531	Q16531	DNA damage-binding protein 1	7.65189	NaN	6.60057	6.92797	NaN	6.93713	6.84954	6.28526	6.6046	6.69131	6.47651	NaN	6.45034	31.0629	37	37	37	39.1	39.1	39.1	126.97	0	169.76	224	0	43	19	0	23	47	12	18	24	24	1	13	0	29.1	22.1	0	24.5	32.5	14.7	17.8	22.2	21.1
ASS1	P00966	P00966	Argininosuccinate synthase	7.65187	NaN	NaN	6.7694	NaN	7.20753	NaN	6.5935	7.10687	6.42423	6.26884	NaN	6.21203	29.8113	16	16	16	55.3	55.3	55.3	46.53	0	68.735	75	0	0	8	0	21	0	9	20	7	6	0	4	0	0	38.8	0	46.4	0	35	41.7	18.7	21.8
	CON__ENSEMBL:ENSBTAP00000011227	CON__ENSEMBL:ENSBTAP00000011227		7.6515	7.6515	NaN	NaN	NaN	NaN	NaN	NaN	NaN	NaN	NaN	NaN	NaN	27.7397	9	6	6	67.2	65.7	65.7	14.629	0	83.966	16	16	0	0	0	0	0	0	0	0	0	0	0	67.2	0	0	0	0	0	0	0	0	0
DNM2	P50570;Q05193	P50570	Dynamin-2	7.65145	NaN	NaN	6.22019	NaN	7.36966	4.83465	6.2885	7.11324	6.22632	6.22832	NaN	6.13621	30.9411	33	33	27	47.9	47.9	40.6	98.063	0	116.72	129	0	0	7	0	49	1	8	28	13	17	0	6	0	0	11.8	0	45.3	3.8	14.6	27.7	15.4	20.9
NFIC	P08651	P08651	Nuclear factor 1 C-type	7.65108	NaN	6.26129	6.02829	NaN	5.74191	6.61291	6.49596	6.21532	7.15299	7.02169	NaN	6.88786	29.8758	12	12	10	36	36	31.5	55.674	0	121.3	59	0	5	2	0	1	6	3	2	17	17	0	6	0	14	8.5	0	6.3	13.8	8.5	6.3	24.8	32.9
GOSR2	O14653	O14653	Golgi SNAP receptor complex member 2	7.65099	NaN	5.55204	NaN	NaN	7.19899	5.7189	6.23995	7.31568	6.14001	6.25293	NaN	6.39512	28.586	4	4	4	31.6	31.6	31.6	24.775	0	31.526	19	0	2	0	0	6	1	1	7	0	2	0	0	0	5.2	0	0	31.6	12.7	7.5	31.6	22.2	22.2
RACGAP1	Q9H0H5	Q9H0H5	Rac GTPase-activating protein 1	7.65044	NaN	6.74615	6.41335	NaN	6.87526	6.98949	5.97169	6.56842	6.80212	6.61787	NaN	6.61884	30.4586	23	23	23	53.5	53.5	53.5	71.026	0	145.98	142	0	28	7	0	17	34	4	14	18	11	0	9	0	36.2	18.8	0	24.4	45.4	11.1	21.7	32.3	29.3
GDI2	P50395	P50395	Rab GDP dissociation inhibitor beta	7.64982	NaN	NaN	7.33039	NaN	7.11441	NaN	6.50951	6.69299	5.70405	5.71589	NaN	6.02028	30.1671	22	22	14	71.5	71.5	50.3	50.663	0	97.984	69	0	0	22	0	16	0	11	13	3	2	0	2	0	0	58.9	0	43.8	0	28.5	28.3	13	19.6
RBPMS	Q93062	Q93062	RNA-binding protein with multiple splicing	7.64932	6.49929	NaN	6.57148	6.59715	7.0855	NaN	6.30535	6.94808	6.4176	6.0854	6.75762	6.05431	28.7324	9	9	8	45.9	45.9	40.8	21.802	0	52.823	42	4	0	3	6	7	0	3	6	5	2	5	1	26.5	0	21.4	19.9	32.1	0	21.4	21.4	17.9	12.2
PPFIA1	Q13136;O75334;O75335;O75145	Q13136	Liprin-alpha-1	7.6491	NaN	6.90366	6.24415	NaN	6.53684	7.11317	6.03858	6.32519	6.77224	6.66766	NaN	6.66405	31.2924	42	42	42	43.3	43.3	43.3	135.78	0	323.31	261	0	65	7	0	16	70	7	17	29	30	0	20	0	36.7	9	0	17.1	38.9	6	18.4	28.3	29
SUCLA2	Q9P2R7	Q9P2R7	Succinyl-CoA ligase [ADP-forming] subunit beta, mitochondrial	7.64895	NaN	NaN	6.98946	NaN	7.17693	NaN	6.60713	7.02428	6.21061	6.20074	NaN	6.28724	30.1641	14	14	14	48.4	48.4	48.4	50.317	0	48.613	61	0	0	10	0	14	0	6	13	7	6	0	5	0	0	41.9	0	32.2	0	26.1	30	13.8	14.5
PYCR2	Q96C36	Q96C36	Pyrroline-5-carboxylate reductase 2	7.64857	NaN	NaN	6.82831	NaN	7.12743	5.09472	6.23249	6.93957	6.75229	6.55574	NaN	6.66233	29.3149	10	9	9	35.6	31.6	31.6	33.637	0	37.051	41	0	0	4	0	7	1	2	6	10	7	0	4	0	4.1	25	0	25.6	9.1	16.2	21.6	28.4	28.4
MRPS22	P82650	P82650	28S ribosomal protein S22, mitochondrial	7.64641	NaN	5.63301	6.83921	NaN	7.02292	5.55589	6.43936	6.89112	6.79589	6.67414	NaN	6.6589	29.9858	14	14	14	48.9	48.9	48.9	41.28	0	49.586	73	0	4	9	0	13	1	6	12	12	11	0	5	0	19.7	35.6	0	28.6	13.3	28.9	28.3	40	43.1
SUPT5H	O00267	O00267	Transcription elongation factor SPT5	7.64529	NaN	6.15363	6.58735	NaN	7.07262	6.47754	6.1784	6.97316	6.73854	6.61946	NaN	6.54706	31.0696	31	31	31	38.9	38.9	38.9	121	0	210.59	192	0	25	9	0	33	30	6	25	26	25	0	13	0	21.9	16.1	0	29.1	22.4	10.4	24.9	27.3	32.7
PSAT1	Q9Y617	Q9Y617	Phosphoserine aminotransferase	7.64461	NaN	NaN	7.40731	NaN	7.06123	NaN	6.32885	6.69243	NaN	NaN	NaN	NaN	29.7168	17	17	17	65.9	65.9	65.9	40.422	0	46.965	45	0	0	14	0	13	0	7	11	0	0	0	0	0	0	65.9	0	35.1	0	25.9	38.9	0	0
DNAJC7	Q99615	Q99615	DnaJ homolog subfamily C member 7	7.64443	4.6666	5.13367	6.82701	NaN	7.22363	NaN	6.46513	7.02032	6.43775	6.36135	NaN	6.30809	30.3943	20	20	20	43.1	43.1	43.1	56.44	0	82.213	105	1	3	12	0	27	0	9	25	10	11	0	7	2	3.4	35	0	43.1	0	28.9	35.2	18	16.6
LSM6	P62312	P62312	U6 snRNA-associated Sm-like protein LSm6	7.64354	NaN	6.32889	6.90175	NaN	6.71822	7.01263	6.53168	7.09079	6.07522	5.82982	NaN	5.89653	27.9762	5	5	5	55	55	55	9.1275	0	14.22	25	0	3	3	0	3	7	2	5	0	1	0	1	0	32.5	35	0	26.2	45	26.2	35	12.5	12.5
FAM76A	Q8TAV0	Q8TAV0	Protein FAM76A	7.64288	NaN	5.58818	6.89005	NaN	7.15975	5.40821	6.62175	7.07383	6.31412	6.16545	NaN	6.18378	29.4766	7	6	6	23.5	19.9	19.9	35.049	0	38.421	34	0	1	5	0	8	0	4	10	2	2	0	2	0	12.4	12.4	0	19.9	7.8	12.4	23.5	12.4	12.4
PTRH2	Q9Y3E5	Q9Y3E5	Peptidyl-tRNA hydrolase 2, mitochondrial	7.64154	NaN	NaN	6.83901	NaN	7.16489	NaN	6.47968	6.97557	6.59988	6.49432	NaN	6.43369	28.3847	6	6	6	50.8	50.8	50.8	19.193	0	21.931	33	0	0	4	0	9	0	2	7	4	4	0	3	0	0	36.9	0	47.5	0	29.1	50.8	24.6	24.6
KRT5	P13647;CON__P13647	P13647;CON__P13647	Keratin, type II cytoskeletal 5	7.64139	7.14916	4.68352	NaN	6.53392	6.14048	5.77094	5.44528	6.1383	4.85289	4.64458	7.34537	5.52658	30.3384	39	27	6	48	38.5	10.7	62.378	0	129.85	93	39	0	2	13	3	3	1	3	0	1	27	1	45.3	6.4	9.3	14.4	11	13.4	6.6	9.8	9	9
MRPL13	Q9BYD1	Q9BYD1	39S ribosomal protein L13, mitochondrial	7.64105	NaN	5.99978	6.67624	NaN	6.99923	6.43479	6.50035	6.85992	6.77187	6.68868	NaN	6.61327	29.0834	9	9	9	55.1	55.1	55.1	20.692	0	24.417	55	0	6	2	0	7	11	3	6	7	9	0	4	0	29.8	22.5	0	32	41	27	32	36.5	36.5
SMAD2	Q15796	Q15796	Mothers against decapentaplegic homolog 2	7.64091	NaN	5.88487	6.7299	NaN	6.98348	6.03367	6.71581	6.94228	6.65986	6.75126	NaN	6.43724	29.5525	7	6	3	18.2	15.8	10.3	52.306	0	26.93	51	0	4	4	0	8	4	4	6	7	10	0	4	0	8.1	7.7	0	10.3	10.5	15.8	7.7	5.6	13.3
DAPK3	O43293;Q9UIK4	O43293	Death-associated protein kinase 3	7.64017	NaN	6.82867	6.3063	NaN	6.54208	7.10336	6.31821	6.50523	6.77755	6.5918	NaN	6.55066	29.628	17	17	17	44.3	44.3	44.3	52.535	0	105.64	85	0	18	2	0	4	27	3	5	13	9	0	4	0	31.9	6.4	0	9.3	41.6	9.3	8.6	24.2	22.2
TAGLN2	P37802;Q9UI15	P37802	Transgelin-2	7.63981	NaN	5.17345	7.1677	NaN	6.96627	NaN	6.45111	6.83925	6.61952	6.41142	NaN	6.48334	29.1863	11	11	11	68.3	68.3	68.3	22.391	0	51.801	45	0	0	11	0	8	0	3	9	6	4	0	4	0	14.6	62.8	0	55.3	0	22.1	42.7	34.7	29.1
CBX8	Q9HC52	Q9HC52	Chromobox protein homolog 8	7.63968	NaN	6.57478	6.40422	NaN	6.69718	6.80818	6.11896	6.64647	6.97506	6.79152	NaN	6.65725	29.7004	12	12	12	42.4	42.4	42.4	43.395	0	81.841	80	0	12	4	0	10	14	4	8	11	12	0	5	0	30.3	13.9	0	21.9	27.2	17.5	24.4	40.1	29.8
CAMK2D	Q13557;Q9UQM7	Q13557	Calcium/calmodulin-dependent protein kinase type II subunit delta	7.63882	NaN	NaN	6.79364	NaN	7.21519	NaN	6.4723	7.11277	6.29084	6.24988	NaN	6.09311	29.9606	11	11	8	32.9	32.9	24.4	56.369	0	45.859	62	0	0	9	0	14	0	8	16	5	6	0	4	0	0	25.3	0	25.3	0	28.3	29.3	15.4	13.6
BCKDHA	P12694	P12694	2-oxoisovalerate dehydrogenase subunit alpha, mitochondrial	7.63871	NaN	NaN	6.71739	NaN	6.89901	5.01233	6.33011	6.93749	6.96054	6.71862	NaN	6.70902	29.9602	15	15	15	47.9	47.9	47.9	50.47	0	71.209	94	0	0	6	0	12	2	6	15	25	20	0	8	0	0	30.1	0	37.1	5.4	27.6	36.9	42.9	39.6
B2M	P61769	P61769	Beta-2-microglobulin;Beta-2-microglobulin form pI 5.3	7.63866	NaN	6.0456	6.80201	NaN	6.73461	NaN	6.55457	6.72635	6.91838	6.8432	NaN	6.8111	27.96	2	2	2	26.9	26.9	26.9	13.714	0	13.228	13	0	2	1	0	2	0	1	2	2	1	0	2	0	18.5	18.5	0	18.5	0	18.5	18.5	26.9	26.9
AP2A1	O95782	O95782	AP-2 complex subunit alpha-1	7.63827	NaN	6.34616	6.7006	4.42206	7.03451	6.66523	6.47705	6.88088	6.59653	6.54103	NaN	6.43702	31.1017	34	34	26	45.3	45.3	35	107.54	0	172.7	217	0	28	16	0	34	40	17	29	19	22	0	12	0	25.7	21.3	1.1	29.7	33.5	24.2	29.4	24.1	24.8
PA2G4	Q9UQ80	Q9UQ80	Proliferation-associated protein 2G4	7.63764	NaN	NaN	7.48374	4.92845	6.92632	NaN	6.1557	6.44042	NaN	NaN	5.01519	5.13997	29.8311	20	20	20	51.8	51.8	51.8	43.786	0	72.091	50	0	0	22	0	13	0	6	9	0	0	0	0	0	0	51.8	2.8	32.7	0	15.2	21.1	0	0
GTF2H2C	Q6P1K8	Q6P1K8	General transcription factor IIH subunit 2-like protein	7.63688	NaN	6.57365	6.5642	NaN	7.00805	6.86584	6.37892	6.84713	6.59865	6.42617	NaN	6.36812	29.7615	13	13	2	46.3	46.3	11.9	44.452	0	58.101	89	0	21	4	0	9	19	5	8	10	9	0	4	0	28.6	18	0	27.1	32.4	20.8	21.5	18.5	18.5
MSMO1	Q15800	Q15800	Methylsterol monooxygenase 1	7.63636	NaN	5.79236	7.1491	NaN	7.11012	NaN	6.79374	6.84689	6.02776	5.82	NaN	5.85127	28.1748	4	4	4	15	15	15	35.215	0	17.057	24	0	2	4	0	6	0	3	4	2	2	0	1	0	4.8	15	0	11.3	0	11.3	11.3	4.8	4.8
PHF3	Q92576	Q92576	PHD finger protein 3	7.63602	NaN	6.47048	6.52039	4.17823	6.31856	6.84171	6.27676	6.67424	6.96271	6.84649	NaN	6.70989	31.9209	53	53	53	38.7	38.7	38.7	229.48	0	323.31	341	0	47	19	0	15	69	14	29	58	62	0	28	0	29.2	15.6	0.7	8.6	28.1	15.6	18.5	29	30
ZNF346	Q9UL40	Q9UL40	Zinc finger protein 346	7.63594	NaN	NaN	6.48659	NaN	6.93508	5.22443	6.52375	7.07408	6.93214	6.55876	NaN	6.60487	29.1734	8	8	8	37.8	37.8	37.8	32.932	0	46.961	48	0	0	4	0	9	0	5	12	8	6	0	4	0	0	19.4	0	23.8	3.7	24.5	32	25.9	25.9
PSIP1	O75475	O75475	PC4 and SFRS1-interacting protein	7.63568	NaN	6.81345	6.14104	5.16803	6.45767	6.9095	5.70379	6.29261	6.23852	6.03798	7.25147	6.02526	30.2232	23	23	23	45.5	45.5	45.5	60.103	0	241.38	102	0	34	2	0	4	27	1	4	6	7	13	4	0	32.3	3.6	2.5	6.2	27.7	1.5	3.6	8.3	8.3
ABCD3	P28288	P28288	ATP-binding cassette sub-family D member 3	7.63466	NaN	6.80216	6.1557	NaN	6.81947	6.9876	5.95084	6.76254	6.65014	6.61222	NaN	6.57801	30.5318	21	21	21	37.8	37.8	37.8	75.475	0	128.7	154	0	34	6	0	16	30	5	17	17	18	0	11	0	29.6	13.4	0	21.5	27.6	12	23.7	20	25.8
CORO1C	Q9ULV4;Q6QEF8	Q9ULV4	Coronin-1C	7.6326	NaN	6.69269	6.14117	NaN	6.87704	6.95258	5.39843	7.25626	5.95003	5.66747	NaN	5.65708	29.7473	15	15	15	42	42	42	53.248	0	133.26	79	0	14	2	0	14	21	2	19	3	2	0	2	0	27	10.3	0	22.8	32.5	8.4	36.7	6.3	8.6
SNRNP27	Q8WVK2	Q8WVK2	U4/U6.U5 small nuclear ribonucleoprotein 27 kDa protein	7.63224	NaN	6.26181	6.60746	NaN	7.0434	6.1116	6.65686	6.99623	6.64693	6.49905	NaN	6.41757	27.9388	4	4	4	36.1	36.1	36.1	18.86	0	14.485	27	0	4	1	0	3	2	2	3	4	5	0	3	0	23.9	21.9	0	29	9.7	29	29	29	29
MARCKSL1	P49006	P49006	MARCKS-related protein	7.6316	NaN	NaN	7.23178	5.71804	7.24425	NaN	6.26926	6.7658	NaN	NaN	NaN	NaN	27.9366	5	5	5	68.7	68.7	68.7	19.529	0	41.491	15	0	0	4	0	7	0	1	3	0	0	0	0	0	0	62.1	6.7	49.2	0	7.7	14.4	0	0
SSB	P05455	P05455	Lupus La protein	7.63146	NaN	5.62368	7.1807	NaN	6.88174	5.48222	6.48074	6.74254	6.73568	6.45261	NaN	6.39315	29.8106	16	16	16	49	49	49	46.836	0	59.549	79	0	5	16	0	10	2	9	11	12	8	0	6	0	14.5	45.6	0	25.2	8.1	22.1	18.4	23.8	20.8
HSBP1	O75506	O75506	Heat shock factor-binding protein 1	7.63074	NaN	NaN	6.84749	NaN	6.9011	5.98933	NaN	7.0282	6.95035	6.51444	NaN	6.59037	27.6707	3	3	3	72.4	72.4	72.4	8.5435	0	37.865	24	0	0	3	0	4	2	1	5	4	3	0	2	0	0	57.9	0	57.9	57.9	14.5	72.4	57.9	57.9
IDH3A	P50213	P50213	Isocitrate dehydrogenase [NAD] subunit alpha, mitochondrial	7.63061	NaN	4.79775	7.11277	NaN	7.08433	NaN	6.6316	6.70292	6.56254	6.38611	NaN	6.32956	29.6703	13	13	13	41.5	41.5	41.5	39.591	0	71.774	45	0	0	7	0	12	0	6	8	4	7	0	1	0	6.3	33.1	0	35.2	0	22.4	26.5	23.5	23.5
NDUFA13	Q9P0J0	Q9P0J0	NADH dehydrogenase [ubiquinone] 1 alpha subcomplex subunit 13	7.62677	NaN	5.84545	6.30645	NaN	7.30833	5.64532	6.2638	7.10748	6.23777	6.08243	NaN	6.09819	28.3356	4	4	4	31.9	31.9	31.9	16.698	0	13.579	28	0	2	1	0	9	1	3	6	3	2	0	1	0	22.9	9.7	0	25	9.7	25	25	18.8	18.8
DDRGK1	Q96HY6	Q96HY6	DDRGK domain-containing protein 1	7.62648	NaN	6.87517	6.52984	NaN	7.14538	7.0434	6.32787	6.4939	5.49638	5.39266	NaN	5.77156	28.7941	8	8	8	46.2	46.2	46.2	35.61	0	127.18	68	0	20	5	0	13	17	4	4	2	2	0	1	0	46.2	31.8	0	42	42	32.5	26.4	5.4	20.7
TMEM11	P17152	P17152	Transmembrane protein 11, mitochondrial	7.62594	NaN	6.35696	NaN	NaN	7.10479	6.7198	6.13732	6.89682	6.70755	6.5943	NaN	6.57127	28.3328	4	4	4	22.4	22.4	22.4	21.541	0	9.3109	30	0	5	0	0	4	7	1	4	4	4	0	1	0	17.2	0	0	12.5	22.4	8.3	12.5	12.5	12.5
GTF2F2	P13984	P13984	General transcription factor IIF subunit 2	7.62569	NaN	6.22515	6.46722	NaN	7.11157	6.76638	6.37965	6.93788	6.53508	6.27811	NaN	6.39227	29.4195	15	15	15	69.5	69.5	69.5	28.38	0	79.021	59	0	6	4	0	10	14	5	11	3	2	0	4	0	36.9	27.3	0	44.6	45.8	34.1	34.9	41	38.6
DAD1	P61803	P61803	Dolichyl-diphosphooligosaccharide--protein glycosyltransferase subunit DAD1	7.62445	NaN	NaN	7.17138	NaN	7.19056	NaN	6.50408	6.7351	6.15131	NaN	NaN	6.23724	27.6498	2	2	2	19.5	19.5	19.5	12.497	0.00024882	6.4309	11	0	0	3	0	3	0	1	2	1	0	0	1	0	0	19.5	0	19.5	0	19.5	19.5	10.6	0
NOLC1	Q14978	Q14978	Nucleolar and coiled-body phosphoprotein 1	7.62391	NaN	6.21344	5.85917	5.5494	6.44155	6.31994	5.72224	6.77391	6.28607	6.19678	7.36838	6.06796	30.648	15	15	15	23.7	23.7	23.7	73.602	0	72.261	110	1	17	6	3	11	8	6	18	11	12	12	5	1.3	12.3	4.7	4	9.6	6.9	8	12.2	10.9	14
ZNF609	O15014	O15014	Zinc finger protein 609	7.62385	6.46151	5.22709	6.44912	5.11514	6.98812	5.52442	6.43435	6.9001	6.81571	6.67959	5.1396	6.58682	30.9697	24	24	24	27.9	27.9	27.9	151.19	0	144.19	128	8	2	8	6	22	3	10	19	20	20	2	8	8.2	2.9	11.5	5.5	15.1	5.1	11.6	14.4	20.3	20.3
FN3K	Q9H479	Q9H479	Fructosamine-3-kinase	7.6224	NaN	NaN	6.84061	NaN	7.04001	NaN	6.75462	7.00522	6.42058	6.49635	NaN	6.38931	29.1284	7	7	7	35	35	35	35.171	0	21.937	44	0	0	5	0	9	0	7	9	4	7	0	3	0	0	23.3	0	30.4	0	32.4	27.8	14.6	18.4
COL18A1	P39060	P39060	Collagen alpha-1(XVIII) chain;Endostatin	7.62227	NaN	NaN	5.41747	NaN	7.26271	4.73773	6.3217	7.32595	NaN	NaN	NaN	NaN	31.0211	22	22	22	17.7	17.7	17.7	178.19	0	96.741	72	0	0	2	0	33	1	3	33	0	0	0	0	0	0	3	0	14.4	0.6	3.4	16.5	0	0
HSPA4	P34932	P34932	Heat shock 70 kDa protein 4	7.62086	NaN	5.826	7.08286	NaN	7.03003	5.95963	6.56394	6.77485	6.52284	6.38947	NaN	6.29407	30.9598	32	31	30	51.1	49.4	47.5	94.33	0	164.25	172	0	12	27	0	24	14	19	23	20	20	0	13	0	21	47	0	35.5	18.8	27	30.6	26.8	28.3
LEMD3	Q9Y2U8	Q9Y2U8	Inner nuclear membrane protein Man1	7.62035	NaN	6.46818	6.11146	NaN	7.05759	6.78755	6.08164	7.04246	6.42625	6.42193	NaN	6.37941	30.929	29	29	29	44.5	44.5	44.5	99.996	0	303.99	189	0	30	7	0	34	35	6	29	17	21	0	10	0	31.1	11.9	0	33.4	37.7	10.5	36.3	24.9	26.7
NUBP2	Q9Y5Y2	Q9Y5Y2	Cytosolic Fe-S cluster assembly factor NUBP2	7.61956	NaN	5.75956	6.15897	NaN	6.84323	6.4572	6.12493	6.77105	6.99675	6.79201	NaN	6.80868	28.8966	9	9	9	49.4	49.4	49.4	28.825	0	35.19	39	0	2	1	0	6	6	2	6	7	7	0	2	0	15.1	9.6	0	24.4	25.1	15.1	24.7	36.2	39.9
GRSF1	Q12849	Q12849	G-rich sequence factor 1	7.61925	NaN	4.67408	7.05423	NaN	7.05607	NaN	6.52048	7.03599	6.36436	6.07026	NaN	6.07595	30.0655	13	13	13	45	45	45	53.126	0	62.934	80	0	1	14	0	19	0	8	21	7	6	0	4	0	6.2	43.1	0	43.1	0	33.3	43.1	25	27.3
	P0DOY3;P0DOY2	P0DOY3;P0DOY2		7.6192	7.0136	5.45003	NaN	7.1486	NaN	NaN	NaN	NaN	NaN	NaN	7.10047	6.63616	28.1178	4	4	1	45.3	45.3	9.4	11.265	0	142.7	12	2	0	0	5	0	0	0	0	0	0	5	0	35.8	9.4	0	23.6	0	0	0	0	0	0
SELH	Q8IZQ5	Q8IZQ5	Selenoprotein H	7.61863	NaN	6.82613	7.04462	NaN	5.38821	7.14968	6.89223	5.9091	NaN	5.9034	NaN	NaN	28.1159	6	6	6	36.9	36.9	36.9	13.453	0	26.335	30	0	9	3	0	1	11	5	1	0	0	0	0	0	36.9	25.4	0	8.2	36.1	36.1	7.4	0	9.8
CCDC9	Q9Y3X0	Q9Y3X0	Coiled-coil domain-containing protein 9	7.61843	NaN	6.77772	NaN	NaN	6.30149	6.8851	5.67922	6.29693	7.04856	6.81887	NaN	6.75082	29.8315	16	16	16	35.6	35.6	35.6	59.702	0	75.864	96	0	18	1	0	3	21	2	4	22	15	0	10	0	25.8	2.3	0	5.8	26.9	5.8	7.5	25	22.6
MLEC	Q14165	Q14165	Malectin	7.61809	NaN	NaN	6.70484	NaN	7.31218	NaN	6.10103	7.05839	6.22706	5.72976	NaN	5.99652	29.3068	9	9	9	42.8	42.8	42.8	32.233	0	25.688	41	0	0	5	0	13	0	3	11	4	3	0	2	0	0	22.9	0	31.2	0	14.4	32.2	14.7	6.8
RBM12B	Q8IXT5	Q8IXT5	RNA-binding protein 12B	7.61806	NaN	6.22678	6.84518	NaN	6.83324	6.47048	6.26986	6.86838	6.77295	6.69642	NaN	6.46262	31.4564	28	28	28	36.3	36.3	36.3	118.1	0	87.878	192	0	26	21	0	22	27	11	25	24	26	0	10	0	19.3	23.2	0	18.8	21.2	13.4	19.6	22.8	24
UHRF1	Q96T88	Q96T88	E3 ubiquitin-protein ligase UHRF1	7.61788	NaN	6.54604	6.46878	NaN	7.09444	6.71063	6.15528	6.79006	6.58834	6.46697	5.70261	6.40708	30.476	31	31	30	53.1	53.1	51.8	89.813	0	196.18	172	0	30	8	0	32	23	7	22	19	18	3	10	0	37.2	19.4	0	38	35.8	15.6	24.2	28.9	22.2
EIF2B4	Q9UI10	Q9UI10	Translation initiation factor eIF-2B subunit delta	7.61772	NaN	7.09992	5.75987	NaN	6.69374	7.32529	NaN	6.08271	5.57276	5.49209	NaN	5.50845	29.8905	17	17	17	48.4	48.4	48.4	57.557	0	123.82	87	0	36	0	0	5	38	0	3	1	2	0	2	0	36.1	5.4	0	29.1	48.4	0	7.5	5.2	5.2
PSMC6	P62333	P62333	26S protease regulatory subunit 10B	7.617	NaN	NaN	6.98881	NaN	7.13155	5.11109	6.48855	7.02469	6.14348	6.16176	NaN	6.17	29.6251	13	13	13	51.7	51.7	51.7	44.172	0	56.236	53	0	0	8	0	14	0	6	17	2	5	0	1	0	0	45.5	0	48.6	3.6	28	48.6	15.9	27.5
PTMA	P06454	P06454	Prothymosin alpha;Prothymosin alpha, N-terminally processed;Thymosin alpha-1	7.61649	NaN	NaN	6.72463	7.44756	6.25448	NaN	NaN	NaN	NaN	NaN	6.79407	NaN	26.8863	4	4	4	22.5	22.5	22.5	12.203	0	10.731	6	0	0	2	2	1	0	0	0	0	0	1	0	0	0	9.9	12.6	11.7	0	0	0	0	0
[truncated: 3,339 more rows]
[truncated: 2 more columns]

## Sheet: Table S3 - Peptides
Sequence	Gene names	Proteins	Leading razor protein	Protein names	Intensity	Intensity frac	Intensity NAA10-delS205-V5-HeLa	Intensity NAA10-V5-HAP1	Intensity NAA10-V5-HAP1-NormInt	Intensity NAA10-V5-HEK293	Intensity NAA10-V5-HeLa	Intensity NAA15-HAP1	Intensity NAA15-HEK293	Intensity NAA15-L814P-V5-HeLa	Intensity NAA15-T406Y-V5-HeLa	Intensity NAA15-V5-HAP1-NormInt	Intensity NAA15-V5-HeLa	LFQ intensity frac	LFQ intensity NAA10-delS205-V5-HeLa	LFQ intensity NAA10-V5-HAP1	LFQ intensity NAA10-V5-HAP1-NormInt	LFQ intensity NAA10-V5-HEK293	LFQ intensity NAA10-V5-HeLa	LFQ intensity NAA15-HAP1	LFQ intensity NAA15-HEK293	LFQ intensity NAA15-L814P-V5-HeLa	LFQ intensity NAA15-T406Y-V5-HeLa	LFQ intensity NAA15-V5-HAP1-NormInt	LFQ intensity NAA15-V5-HeLa	MS/MS Count	Potential contaminant	R Count	K Count	Length	Mass	PEP	Score	Best MS/MS	Missed cleavages	Charges	M: Protein group IDs
[truncated: 58,225 more rows]

[truncated: 3 more sheets: Table S4 - Mod. peptides, Table S5 - Antibodies, Table S6 - Synthetic peptides]
